# Supplementary material for: Integrated microbiology and metabolomics analysis reveal the fermentation process and the flavor development in cigar tobacco leaf
Source: Microbiol Spectr. 2025 Apr 24;13(6):e01029-24. doi: 10.1128/spectrum.01029-24 (PMC12131730; doi:10.1128/spectrum.01029-24)
Supplement: Table S1 — Quality control of high-throughput microbial amplicon sequencing. [file spectrum.01029-24-s0004.xlsx]

## Sheet: 16S sequencing QC
Sample_name	Raw_tags	Clean_tags	Effective_tags	Effective_ratio(%)	Effective_bases(nt)	Min_length	Max_length	Mean_length	Q20(%)	Q30(%)	GC(%)
PEF0.1	85474	85474	85459	99.98	21564960	203	379	252	98.72	96.77	52.79
PEF0.2	83394	83394	83393	100	20942381	217	378	251	98.61	96.56	51.01
PEF0.3	75722	75722	75722	100	18995963	220	300	251	98.47	96.34	51.18
PEF5.1	84313	84313	84300	99.98	21296043	164	387	253	99.12	97.5	53.31
PEF5.2	84490	84490	84489	100	21360983	207	260	253	98.89	96.99	52.39
PEF5.3	70512	70512	70497	99.98	17830930	209	370	253	99	97.3	53
DHF0.4	81952	81952	81947	99.99	20349963	203	282	248	98.8	97.01	50.54
DHF0.5	83971	83971	83969	100	20636601	201	346	246	98.71	96.91	49.12
DHF0.6	81523	81523	81518	99.99	20093554	209	272	246	98.79	97.06	50.18
DHF5.4	83347	83346	83346	100	20937912	209	274	251	98.76	96.75	51.67
DHF5.5	80398	80398	80396	100	20148389	209	335	251	98.7	96.74	52.51
DHF5.6	83638	83636	83634	100	20567165	203	288	246	98.66	96.84	50.31
LCF0.7	77987	77987	77983	99.99	19436059	166	353	249	98.9	97.2	53.11
LCF0.8	71171	71170	71169	100	17939205	177	264	252	98.8	96.94	52.87
LCF0.9	81179	81179	81174	99.99	19558159	168	300	241	98.73	97.11	48.11
LCF5.7	77828	77828	77828	100	18600878	183	378	239	98.42	96.63	45.86
LCF5.8	92683	92683	92682	100	21641189	215	330	234	98.58	96.99	42.9
LCF5.9	82095	16916	16913	20.6	4277128	157	310	253	98.56	96.33	52.84
YXF0.13	74309	74309	74309	100	17820771	215	390	240	98.69	97.07	47.34
YXF0.14	82714	82714	82708	99.99	20543467	209	264	248	98.79	96.96	51.53
YXF0.15	82817	82817	82813	100	20203543	171	278	244	98.74	97.03	49.03
YXF5.13	84139	84139	84129	99.99	20604621	204	389	245	98.85	97.16	49.34
YXF5.14	74634	74632	74621	99.98	18582817	155	316	249	99.42	98.36	52.76
YXF5.15	81970	81970	81964	99.99	20310476	206	336	248	98.81	97.06	52.06
Total	1942260	1877075	1876963		464243157
Average				96.6854		195	324.125	247.625	98.7717	96.9837	50.6567

## Sheet: ITS sequencing QC
Sample_name	Raw_tags	Clean_tags	Effective_tags	Effective_ratio(%)	Effective_bases(nt)	Min_length	Max_length	Mean_length	Q20(%)	Q30(%)	GC(%)
PEF0.1	89244	89199	87618	98.18	32096858	241	428	366	99.37	97.65	61.29
PEF0.2	79052	78620	77229	97.69	27220580	153	429	352	99.36	97.73	61.53
PEF0.3	76552	76365	74640	97.5	26709279	150	432	358	99.32	97.59	61.4
PEF5.1	84458	84099	82572	97.77	27907254	150	430	338	99.34	97.75	60.1
PEF5.2	90063	90021	89530	99.41	32626678	162	428	364	99.35	97.62	61.12
PEF5.3	79839	79693	78483	98.3	29003267	172	428	370	99.36	97.63	62.29
DHF0.4	85097	85037	84548	99.35	28332612	153	428	335	99.44	97.98	58.77
DHF0.5	82231	82117	81822	99.5	25984228	172	438	318	99.45	98.08	56.68
DHF0.6	76929	76863	76691	99.69	25454400	158	428	332	99.46	98.03	58.53
DHF5.4	86220	85269	84381	97.87	31035522	150	438	368	99.04	96.56	61.93
DHF5.5	81329	80592	80462	98.93	29047231	150	433	361	99.4	97.73	61.38
DHF5.6	92296	91958	91570	99.21	32272382	152	436	352	99.34	97.59	60.68
LCF0.7	77265	63010	62838	81.33	20124856	150	433	320	99.45	98.05	57.05
LCF0.8	82689	78449	77363	93.56	24695209	150	430	319	99.44	98.04	57.33
LCF0.9	83111	82298	80259	96.57	25986532	150	428	324	99.33	97.71	58.16
LCF5.7	82566	82477	80853	97.93	25567625	165	428	316	99.38	97.93	58.23
LCF5.8	80958	79973	79101	97.71	24729239	150	435	313	99.34	97.86	58.19
LCF5.9	81185	80743	80188	98.77	25321142	154	430	316	99.4	98	57.05
YXF0.13	90147	90064	89667	99.47	32695339	151	428	365	99.31	97.52	62.03
YXF0.14	80753	80583	79893	98.94	29067454	154	438	364	99.01	96.41	61.58
YXF0.15	83272	82794	82299	98.83	30001811	150	433	365	99.29	97.45	61.91
YXF5.13	74980	74807	73742	98.35	24052591	164	430	326	99.27	97.59	57.78
YXF5.14	82296	82029	80480	97.79	27079912	162	438	336	99.32	97.67	58.85
YXF5.15	82312	82283	81647	99.19	27365139	197	428	335	99.32	97.68	58.76
Total	1984844	1959343	1937876		664377140
Average				97.5767		160.833	431.458	342.208	99.3371	97.6604	59.6925
