# Supplementary material for: Integrated microbiology and metabolomics analysis reveal the fermentation process and the flavor development in cigar tobacco leaf
Source: Microbiol Spectr. 2025 Apr 24;13(6):e01029-24. doi: 10.1128/spectrum.01029-24 (PMC12131730; doi:10.1128/spectrum.01029-24)
Supplement: Table S2 — Classification of culturable bacteria and fungi in cigar tobacco leaves. [file spectrum.01029-24-s0005.xlsx]

## Sheet: Bacteria
Number	Bacteria ID	Genus	Species
1	C12-2A	Acinetobacter	A. radioresistens
2	C12-5A	Aerococcus	A. viridans
3	C12-7A	Aerococcus	A. urinaeequi
4	C12-1	Bacillus	B. safensis
5	C12-16	Bacillus	B. cereus
6	C12-7	Bacillus	B. subtilis
7	C12-8A	Paenibacillus	P. amylolyticus
8	C12-12	Stenotrophomonas	S. maltophilia
9	C12-14	Stenotrophomonas	S. rhizophila
10	C12-4A	Terribacillus	T. goriensis
11	C26-16	Bacillus	B. cereus
12	C26-6	Bacillus	B. subtilis
13	C26-1	Microbacterium	M. testaceum
14	C26-2A	Niallia	N. circulans
15	C26-1A	Pseudomonas	P. parafulva
16	C26-7	Pseudomonas	P. fulva
17	F16-10	Arthrobacter	A. Cr11
18	F16-9A	Bacillus	B. cereus
19	F16-2A	Niallia	N. circulans
20	F16-3A	Priestia	P. megaterium
21	F16-11	Stenotrophomonas	S. maltophilia
22	F16-12	Stenotrophomonas	S. rhizophila
23	F36-7	Bacillus	B. altitudinis
24	F36-13	Bacillus	B. licheniformis
25	F36-1A	Bacillus	B. thuringiensis
26	F36-18	Deinococcus	D. ficus
27	F36-2	Exiguobacterium	E. alkaliphilum
28	F36-6	Staphylococcus	S.nepalensis
29	F36-20	Paenibacillus	P. illinoisensis
30	F36-11	Pseudarthrobacter	P. siccitolerans
31	F36-14	Paenibacillus	P. xylanilyticus

## Sheet: Fungi
Number	Fungi ID	Genus	Species
1	C12-2A	Cladorrhinum	C. samala
2	C12-4A	Cladorrhinum	C. coprophilum
3	C12-5A	Chaetomium	C. globosum
4	C26-1	Chaetomium	C. globosum
5	C26-30	Pestalotiopsis	P. trachycarpicola
6	C26-6	Riopa	R. pudens
7	F16-1	Alternaria	A. alternata
8	F16-2	Aspergillus	A. cristatus
9	F16-1A	Rhizopus	R. arrhizus
10	F36-16	Irpex	I. lacteus
11	F36-2	Dothiorella	D. gregaria
12	F36-2A	Arcopilus	A. aureus
