# Supplementary material for: Integrated microbiology and metabolomics analysis reveal the fermentation process and the flavor development in cigar tobacco leaf
Source: Microbiol Spectr. 2025 Apr 24;13(6):e01029-24. doi: 10.1128/spectrum.01029-24 (PMC12131730; doi:10.1128/spectrum.01029-24)
Supplement: Table S3 — Enriched KEGG metabolic pathway of non-volatile metabolites. [file spectrum.01029-24-s0006.xlsx]

## Sheet: DHF0 vs DHF5
Group	Kegg_pathway	ko_ID	Cluter_frequency	Metabolome_frequency	P-value	Corrected_P-value
DHF0 vs DHF5	Aminoacyl-tRNA biosynthesis	ko00970	10 out of 42 23.8095238095238%	18 out of 373 4.82573726541555%	2.58356e-06	0.000170515
	Monobactam biosynthesis	ko00261	4 out of 42 9.52380952380952%	5 out of 373 1.34048257372654%	0.000647084	0.0427076
	Biosynthesis of cofactors	ko01240	12 out of 42 28.5714285714286%	43 out of 373 11.5281501340483%	0.00104206	0.0687758
	Cyanoamino acid metabolism	ko00460	5 out of 42 11.9047619047619%	9 out of 373 2.41286863270777%	0.00128983	0.0851288
	Biosynthesis of amino acids	ko01230	12 out of 42 28.5714285714286%	48 out of 373 12.8686327077748%	0.00308829	0.203827
	D-Amino acid metabolism	ko00470	7 out of 42 16.6666666666667%	20 out of 373 5.36193029490617%	0.0035446	0.233943
	Thiamine metabolism	ko00730	3 out of 42 7.14285714285714%	4 out of 373 1.07238605898123%	0.00492903	0.325316
	Alanine, aspartate and glutamate metabolism	ko00250	5 out of 42 11.9047619047619%	12 out of 373 3.2171581769437%	0.0062396	0.411814
	Biosynthesis of various alkaloids	ko00996	4 out of 42 9.52380952380952%	10 out of 373 2.68096514745308%	0.0177211	1
	2-Oxocarboxylic acid metabolism	ko01210	7 out of 42 16.6666666666667%	27 out of 373 7.23860589812332%	0.0218741	1
	Biosynthesis of various plant secondary metabolites	ko00999	5 out of 42 11.9047619047619%	17 out of 373 4.55764075067024%	0.0315564	1
	Oxidative phosphorylation	ko00190	2 out of 42 4.76190476190476%	3 out of 373 0.804289544235925%	0.0345548	1
	Flavone and flavonol biosynthesis	ko00944	5 out of 42 11.9047619047619%	18 out of 373 4.82573726541555%	0.0400651	1
	Phenylalanine metabolism	ko00360	5 out of 42 11.9047619047619%	18 out of 373 4.82573726541555%	0.0400651	1
	Biosynthesis of secondary metabolites	ko01110	22 out of 42 52.3809523809524%	145 out of 373 38.8739946380697%	0.0422846	1
	Glucosinolate biosynthesis	ko00966	3 out of 42 7.14285714285714%	8 out of 373 2.14477211796247%	0.0498005	1
	Glycerophospholipid metabolism	ko00564	2 out of 42 4.76190476190476%	4 out of 373 1.07238605898123%	0.0641805	1
	Propanoate metabolism	ko00640	2 out of 42 4.76190476190476%	4 out of 373 1.07238605898123%	0.0641805	1
	Carbon fixation in photosynthetic organisms	ko00710	3 out of 42 7.14285714285714%	9 out of 373 2.41286863270777%	0.0689116	1
	Pantothenate and CoA biosynthesis	ko00770	3 out of 42 7.14285714285714%	9 out of 373 2.41286863270777%	0.0689116	1

## Sheet: LCF0 vs LCF5
Group	Kegg_pathway	ko_ID	Cluter_frequency	Metabolome_frequency	P-value	Corrected_P-value
LCF0 vs LCF5	Aminoacyl-tRNA biosynthesis	ko00970	11 out of 82 13.4146341463415%	18 out of 374 4.81283422459893%	0.000257381	0.018274
	Glucosinolate biosynthesis	ko00966	5 out of 82 6.09756097560976%	8 out of 374 2.13903743315508%	0.014547	1
	ABC transporters	ko02010	15 out of 82 18.2926829268293%	42 out of 374 11.2299465240642%	0.0216261	1
	Biosynthesis of amino acids	ko01230	16 out of 82 19.5121951219512%	47 out of 374 12.5668449197861%	0.0286568	1
	Isoquinoline alkaloid biosynthesis	ko00950	3 out of 82 3.65853658536585%	4 out of 374 1.06951871657754%	0.0344158	1
	Biosynthesis of various alkaloids	ko00996	5 out of 82 6.09756097560976%	10 out of 374 2.67379679144385%	0.0449505	1
	Arginine biosynthesis	ko00220	5 out of 82 6.09756097560976%	11 out of 374 2.94117647058824%	0.0683961	1
	Monobactam biosynthesis	ko00261	3 out of 82 3.65853658536585%	5 out of 374 1.33689839572193%	0.072445	1
	Vitamin B6 metabolism	ko00750	3 out of 82 3.65853658536585%	5 out of 374 1.33689839572193%	0.072445	1
	Tryptophan metabolism	ko00380	7 out of 82 8.53658536585366%	18 out of 374 4.81283422459893%	0.0736204	1
	Cyanoamino acid metabolism	ko00460	4 out of 82 4.8780487804878%	9 out of 374 2.40641711229947%	0.110598	1
	Pentose phosphate pathway	ko00030	4 out of 82 4.8780487804878%	9 out of 374 2.40641711229947%	0.110598	1
	D-Amino acid metabolism	ko00470	7 out of 82 8.53658536585366%	20 out of 374 5.3475935828877%	0.122212	1
	Ubiquinone and other terpenoid-quinone biosynthesis	ko00130	3 out of 82 3.65853658536585%	6 out of 374 1.60427807486631%	0.122257	1
	2-Oxocarboxylic acid metabolism	ko01210	9 out of 82 10.9756097560976%	28 out of 374 7.48663101604278%	0.132356	1
	Phenylalanine, tyrosine and tryptophan biosynthesis	ko00400	4 out of 82 4.8780487804878%	10 out of 374 2.67379679144385%	0.154363	1
	Phenylpropanoid biosynthesis	ko00940	5 out of 82 6.09756097560976%	14 out of 374 3.74331550802139%	0.170658	1
	Purine metabolism	ko00230	6 out of 82 7.31707317073171%	18 out of 374 4.81283422459893%	0.179352	1
	Galactose metabolism	ko00052	4 out of 82 4.8780487804878%	11 out of 374 2.94117647058824%	0.203487	1
	Nicotinate and nicotinamide metabolism	ko00760	4 out of 82 4.8780487804878%	11 out of 374 2.94117647058824%	0.203487	1

## Sheet: PEF0 vs PEF5
Group	Kegg_pathway	ko_ID	Cluter_frequency	Metabolome_frequency	P-value	Corrected_P-value
PEF0 vs PEF5	Flavone and flavonol biosynthesis	ko00944	11 out of 51 21.5686274509804%	19 out of 373 5.09383378016086%	3.6297e-06	0.000203263
	Thiamine metabolism	ko00730	3 out of 51 5.88235294117647%	4 out of 373 1.07238605898123%	0.00876426	0.490799
	Flavonoid biosynthesis	ko00941	6 out of 51 11.7647058823529%	19 out of 373 5.09383378016086%	0.0322311	1
	Phosphonate and phosphinate metabolism	ko00440	2 out of 51 3.92156862745098%	3 out of 373 0.804289544235925%	0.0502783	1
	Pyrimidine metabolism	ko00240	6 out of 51 11.7647058823529%	21 out of 373 5.63002680965147%	0.0517281	1
	beta-Alanine metabolism	ko00410	4 out of 51 7.84313725490196%	12 out of 373 3.2171581769437%	0.066573	1
	Tryptophan metabolism	ko00380	5 out of 51 9.80392156862745%	17 out of 373 4.55764075067024%	0.0670265	1
	Propanoate metabolism	ko00640	2 out of 51 3.92156862745098%	4 out of 373 1.07238605898123%	0.0917923	1
	Ether lipid metabolism	ko00565	1 out of 51 1.96078431372549%	1 out of 373 0.268096514745308%	0.136729	1
	Biosynthesis of secondary metabolites	ko01110	24 out of 51 47.0588235294118%	146 out of 373 39.142091152815%	0.137599	1
	Biosynthesis of various alkaloids	ko00996	3 out of 51 5.88235294117647%	10 out of 373 2.68096514745308%	0.144044	1
	Aminoacyl-tRNA biosynthesis	ko00970	4 out of 51 7.84313725490196%	18 out of 373 4.82573726541555%	0.221193	1
	Indole alkaloid biosynthesis	ko00901	1 out of 51 1.96078431372549%	2 out of 373 0.536193029490617%	0.255081	1
	Stilbenoid, diarylheptanoid and gingerol biosynthesis	ko00945	1 out of 51 1.96078431372549%	2 out of 373 0.536193029490617%	0.255081	1
	Sulfur relay system	ko04122	1 out of 51 1.96078431372549%	2 out of 373 0.536193029490617%	0.255081	1
	Lysine degradation	ko00310	3 out of 51 5.88235294117647%	14 out of 373 3.75335120643432%	0.296569	1
	Glutathione metabolism	ko00480	2 out of 51 3.92156862745098%	8 out of 373 2.14477211796247%	0.300537	1
	Cyanoamino acid metabolism	ko00460	2 out of 51 3.92156862745098%	9 out of 373 2.41286863270777%	0.354608	1
	Histidine metabolism	ko00340	2 out of 51 3.92156862745098%	9 out of 373 2.41286863270777%	0.354608	1
	Pantothenate and CoA biosynthesis	ko00770	2 out of 51 3.92156862745098%	9 out of 373 2.41286863270777%	0.354608	1

## Sheet: YXF0 vs YXF5
Group	Kegg_pathway	ko_ID	Cluter_frequency	Metabolome_frequency	P-value	Corrected_P-value
YXF0 vs YXF5	Biosynthesis of various alkaloids	ko00996	8 out of 132 6.06060606060606%	10 out of 376 2.65957446808511%	0.00442891	0.358742
	Alanine, aspartate and glutamate metabolism	ko00250	9 out of 132 6.81818181818182%	12 out of 376 3.19148936170213%	0.00507174	0.410811
	Arginine biosynthesis	ko00220	8 out of 132 6.06060606060606%	11 out of 376 2.92553191489362%	0.0114068	0.923953
	Butanoate metabolism	ko00650	5 out of 132 3.78787878787879%	6 out of 376 1.59574468085106%	0.0217541	1
	Valine, leucine and isoleucine degradation	ko00280	5 out of 132 3.78787878787879%	6 out of 376 1.59574468085106%	0.0217541	1
	2-Oxocarboxylic acid metabolism	ko01210	14 out of 132 10.6060606060606%	27 out of 376 7.18085106382979%	0.0484327	1
	Biosynthesis of amino acids	ko01230	22 out of 132 16.6666666666667%	47 out of 376 12.5%	0.0528393	1
	Aminoacyl-tRNA biosynthesis	ko00970	10 out of 132 7.57575757575758%	18 out of 376 4.78723404255319%	0.0563331	1
	Lysine degradation	ko00310	8 out of 132 6.06060606060606%	14 out of 376 3.72340425531915%	0.0727279	1
	Pentose phosphate pathway	ko00030	6 out of 132 4.54545454545455%	10 out of 376 2.65957446808511%	0.0932485	1
	ABC transporters	ko02010	19 out of 132 14.3939393939394%	42 out of 376 11.1702127659574%	0.100045	1
	Glucosinolate biosynthesis	ko00966	5 out of 132 3.78787878787879%	8 out of 376 2.12765957446809%	0.104916	1
	Nitrogen metabolism	ko00910	2 out of 132 1.51515151515152%	2 out of 376 0.531914893617021%	0.122638	1
	Penicillin and cephalosporin biosynthesis	ko00311	2 out of 132 1.51515151515152%	2 out of 376 0.531914893617021%	0.122638	1
	Taurine and hypotaurine metabolism	ko00430	2 out of 132 1.51515151515152%	2 out of 376 0.531914893617021%	0.122638	1
	Fructose and mannose metabolism	ko00051	3 out of 132 2.27272727272727%	4 out of 376 1.06382978723404%	0.126285	1
	Tyrosine metabolism	ko00350	8 out of 132 6.06060606060606%	16 out of 376 4.25531914893617%	0.156631	1
	Pyrimidine metabolism	ko00240	10 out of 132 7.57575757575758%	21 out of 376 5.58510638297872%	0.158251	1
	Biosynthesis of secondary metabolites	ko01110	56 out of 132 42.4242424242424%	146 out of 376 38.8297872340426%	0.173279	1
	Carbon metabolism	ko01200	11 out of 132 8.33333333333333%	24 out of 376 6.38297872340426%	0.178798	1
