# Supplementary material for: Integrated microbiology and metabolomics analysis reveal the fermentation process and the flavor development in cigar tobacco leaf
Source: Microbiol Spectr. 2025 Apr 24;13(6):e01029-24. doi: 10.1128/spectrum.01029-24 (PMC12131730; doi:10.1128/spectrum.01029-24)
Supplement: Table S4 — Significant differential metabolite summary of HS-SPME–GC–MS and UPLC–ESI–MS/MS. [file spectrum.01029-24-s0007.xlsx]

## Sheet: MS-sigMetabolitesSummary
Index	Q1 (Da)	Q3 (Da)	Molecular weight (Da)	Formula	Ionization model	Compounds	Class I	Class II	CAS	Level	PEF0-1	PEF0-2	PEF0-3	PEF5-1	PEF5-2	PEF5-3	LCF0-1	LCF0-2	LCF0-3	LCF5-1	LCF5-2	LCF5-3	DHF0-1	DHF0-2	DHF0-3	DHF5-1	DHF5-2	DHF5-3	YXF0-1	YXF0-2	YXF0-3	YXF5-1	YXF5-2	YXF5-3	QC01	QC02	QC03	QC04	QC05	QC06	QC07	QC08	QC09	QC10	cpd_ID	kegg_map	DHF0_vs_DHF5_VIP	DHF0_vs_DHF5_P-value	DHF0_vs_DHF5_Fold_Change
Lmjp007790	329.102	314.079	328.095	C18H16O6	[M+H]+	5-Hydroxy-3,7,4'-trimethoxyflavone	Flavonoids	Flavones	-	3	36986.7	40635.1	48965.8	35281.2	116205	41936.4	9	9	9	42379	58913.8	44385.6	48073.2	74740.7	51913.3	76070.7	63159.3	30155.2	72537.2	50029.7	50590.9	89916.2	227771	147764	1.36136e+06	1.33069e+06	1.34859e+06	1.3322e+06	1.36523e+06	1.33421e+06	1.32163e+06	1.36192e+06	1.32867e+06	1.36227e+06	-	-	--	--	--
MWSslk183	255.065	181.066	254.058	C15H10O4	[M+H]+	7,8-Dihydroxy-4-phenylcoumarin	Lignans and Coumarins	Coumarins	842-01-3	2	1.81654e+07	1.84173e+07	1.79995e+07	1.48684e+07	1.26033e+07	1.58818e+07	6.61953e+06	1.15541e+07	9.96326e+06	2.07941e+07	1.99906e+07	2.12099e+07	1.10411e+07	1.15762e+07	1.277e+07	5.40491e+06	6.798e+06	1.08146e+07	1.0848e+07	9.75519e+06	8.98276e+06	2.77357e+07	2.68741e+07	2.54395e+07	1.45242e+07	1.45693e+07	1.45104e+07	1.43757e+07	1.45519e+07	1.47728e+07	1.44284e+07	1.48931e+07	1.44987e+07	1.41976e+07	-	-	--	--	--
MWSHY0013	255.065	181.064	254.058	C15H10O4	[M+H]+	3,4'-Dihydroxyflavone	Flavonoids	Flavones	14919-49-4	2	1.81341e+07	1.80392e+07	1.7689e+07	1.55437e+07	1.29551e+07	1.55968e+07	6.4467e+06	1.1655e+07	1.00587e+07	2.11922e+07	20272896	2.1111e+07	1.1121e+07	1.18401e+07	1.29308e+07	5.41397e+06	6.75127e+06	1.08958e+07	10948104	1.01815e+07	9.26303e+06	2.8031e+07	2.69042e+07	2.50563e+07	1.4537e+07	1.45293e+07	1.47469e+07	1.4468e+07	1.45216e+07	1.47742e+07	1.46693e+07	1.49355e+07	1.45795e+07	1.41146e+07	-	-	--	--	--
Hmcp003783	211.087	193.07	210.079	C13H10N2O	[M+H]+	1-Acetyl-β-carboline	Alkaloids	Plumerane	-	2	1.00955e+07	9.42271e+06	9.12398e+06	1.38213e+07	1.21247e+07	1.38778e+07	5.83255e+06	8.76056e+06	8.04255e+06	1.93186e+07	1.65988e+07	1.4913e+07	1.23551e+07	1.0575e+07	1.09002e+07	8.98996e+06	1.11045e+07	1.17703e+07	6.59684e+06	8.47113e+06	8.66781e+06	1.15046e+07	1.4289e+07	1.46165e+07	1.21783e+07	1.21053e+07	12607929	1.21432e+07	1.23145e+07	1.24915e+07	1.24314e+07	1.24472e+07	1.2606e+07	1.25909e+07	-	-	--	--	--
Lmjp004941	301.071	286.047	300.063	C16H12O6	[M+H]+	3,5,4'-Trihydroxy-7-methoxyflavone (Rhamnocitrin)	Flavonoids	Flavonols	569-92-6	1	1.41647e+07	1.36006e+07	1.51378e+07	4.99513e+06	3.12154e+06	3.783e+06	3.50272e+07	2.92156e+07	3.10662e+07	1.64106e+07	2.23712e+07	9.88493e+06	1.65261e+07	1.13613e+07	1.59844e+07	8.25593e+06	1.00667e+07	9.40466e+06	2.43992e+07	1.67404e+07	14773368	1.252e+07	1.37102e+07	1.26685e+07	1.52828e+07	1.53588e+07	1.55186e+07	1.56266e+07	1.55119e+07	1.56529e+07	1.59687e+07	1.59208e+07	1.55701e+07	1.50974e+07	C17059	-	--	--	--
pmp000001	301.071	286.047	300.063	C16H12O6	[M+H]+	Hispidulin (5,7,4'-Trihydroxy-6-methoxyflavone)	Flavonoids	Flavones	1447-88-7	1	1.44838e+07	1.29121e+07	1.49562e+07	4.88525e+06	3.22768e+06	3.68234e+06	3.59028e+07	2.81261e+07	3.06048e+07	1.69307e+07	2.30562e+07	9.79052e+06	1.75228e+07	1.10435e+07	1.57706e+07	8.65064e+06	1.01971e+07	9.61951e+06	2.38002e+07	1.65192e+07	1.51342e+07	1.28261e+07	1.35745e+07	1.2611e+07	1.56554e+07	1.5515e+07	1.53951e+07	1.5415e+07	1.56241e+07	1.55319e+07	1.53849e+07	1.536e+07	1.5868e+07	1.62308e+07	C10058	-	--	--	--
pmb0883	482.324	341.305	481.317	C23H48NO7P	[M+H]+	LysoPE 18:0	Lipids	LPE	69747-55-3	3	469711	446221	353675	164526	202851	170295	95802.6	114334	112404	143866	99435.1	161250	202280	207123	225217	170156	179698	195539	207056	612747	1.27891e+06	170891	206921	171941	250829	245019	239339	238181	240456	239984	245940	245461	248649	246907	-	-	--	--	--
Zmap009745	345.096	330.074	344.09	C18H16O7	[M+H]+	Ayanin (3',5-Dihydroxy-3,4',7-Trimethoxyflavone)	Flavonoids	Flavones	572-32-7	1	447733	390077	552514	392429	455697	412622	1.44807e+06	1.39447e+06	1.47362e+06	527012	948428	465952	925923	766126	1.01682e+06	2.07495e+06	1.79904e+06	1.01423e+06	2.01602e+06	1.28361e+06	1.44361e+06	1.5961e+06	2.48641e+06	2.70633e+06	1.41202e+07	1.38242e+07	1.38244e+07	1.36652e+07	1.37786e+07	1.40367e+07	1.41575e+07	1.44309e+07	1.36308e+07	1.40224e+07	C04444	ko00944,ko01110	--	--	--
MWSHY0009	301.071	286.048	300.063	C16H12O6	[M+H]+	Diosmetin (5,7,3'-Trihydroxy-4'-methoxyflavone)	Flavonoids	Flavones	520-34-3	1	1.44205e+07	1.34278e+07	1.48831e+07	5.01331e+06	3.17504e+06	3.7845e+06	3.55579e+07	2.95757e+07	3.14851e+07	1.69245e+07	2.25463e+07	9.99161e+06	1.66499e+07	1.1097e+07	1.61868e+07	8.31443e+06	1.03053e+07	9.49258e+06	2.42412e+07	1.68226e+07	1.49933e+07	1.26283e+07	1.32535e+07	1.23655e+07	1.5952e+07	1.52678e+07	15690893	1.51472e+07	1.52724e+07	1.57548e+07	1.51104e+07	1.5426e+07	1.55155e+07	1.56431e+07	C10038	-	--	--	--
Zmhp003514	301.072	286.054	300.063	C16H12O6	[M+H]+	6,7,8-Tetrahydroxy-5-methoxyflavone	Flavonoids	Flavones	-	3	1.42035e+07	1.31875e+07	1.49571e+07	4.79343e+06	3.23122e+06	3.62392e+06	3.52152e+07	2.85594e+07	3.06471e+07	1.67049e+07	2.26588e+07	9.44892e+06	1.68916e+07	1.10989e+07	1.60032e+07	7.93662e+06	1.0317e+07	1.00046e+07	2.48638e+07	1.70518e+07	1.48702e+07	1.27126e+07	1.33113e+07	1.2995e+07	1.59479e+07	1.52267e+07	1.55312e+07	1.5088e+07	1.53657e+07	1.54139e+07	1.5951e+07	1.55135e+07	1.56078e+07	1.57205e+07	-	-	--	--	--
Lmhp011562	353.269	261.221	352.261	C21H36O4	[M+H]+	1-α-Linolenoyl-glycerol*	Lipids	Glycerol ester	-	1	5.97236e+06	6.54906e+06	4.76739e+06	6.57418e+06	4.78958e+06	7.61432e+06	907505	1.92006e+06	1.6135e+06	2.15753e+06	3.70905e+06	1.96175e+06	2.06887e+06	2.78351e+06	2.81868e+06	1.46122e+06	1.31374e+06	3.8484e+06	2.62249e+06	4.90295e+06	3.45428e+06	396291	324284	482381	2.92702e+06	2.79955e+06	2.90822e+06	2.97196e+06	2.95648e+06	2.92286e+06	2.91402e+06	2.97907e+06	2.93408e+06	2.84151e+06	-	-	--	--	--
MWS04412	175.121	70.0658	174.137	C8H18N2O2	[M+H]+	N(6),N(6)-Dimethyl-L-lysine	Amino acids and derivatives	Amino acids and derivatives	2259-86-1	2	4.8274e+07	5.35493e+07	5.12456e+07	3.3823e+07	3.9737e+07	3.73111e+07	2.64696e+07	3.68068e+07	3.42038e+07	9.26393e+07	8.24478e+07	9.15183e+07	3.58316e+07	5.11084e+07	4.84624e+07	1.03832e+07	1.31623e+07	3.69891e+07	2.70916e+07	2.4166e+07	1.48456e+07	8.59544e+07	9.17735e+07	7.95387e+07	4.71041e+07	4.70882e+07	4.81041e+07	4.74963e+07	4.66017e+07	4.53025e+07	4.56932e+07	4.69029e+07	4.60677e+07	4.54742e+07	-	-	1.24875	0.0781454	0.447072
Lmhp011388	353.269	261.221	352.261	C21H36O4	[M+H]+	2-α-Linolenoyl-glycerol*	Lipids	Glycerol ester	55268-58-1	1	1.57483e+06	1.54431e+06	1.42736e+06	1.27147e+06	859272	1.30636e+06	538893	544020	594094	448194	696523	454337	670545	729588	866231	472227	481122	1.04764e+06	933740	1.2162e+06	907366	237692	113691	95690.1	665513	683104	667886	659413	674596	675080	665154	685907	654867	640372	-	-	--	--	--
MWSmce513	325.19	307.18	324.184	C20H24N2O2	[M+H]+	Quinidine	Alkaloids	Quinoline alkaloids	56-54-2	2	2.91367e+07	2.49615e+07	3.69603e+07	6.20165e+07	5.80465e+07	7.09875e+07	1.57619e+07	2.40902e+07	2.14377e+07	2.70243e+07	3.01849e+07	2.46872e+07	2.01027e+07	3.41169e+07	3.66958e+07	2.12833e+07	2.21842e+07	4.50456e+07	5.51686e+07	7.64081e+06	7.7759e+06	3.57834e+07	5.12006e+07	3.56278e+07	4.5062e+07	4.68748e+07	4.37309e+07	4.43289e+07	4.44418e+07	4.53387e+07	4.46091e+07	4.47444e+07	4.58933e+07	4.60228e+07	C06527	-	--	--	--
pmp000004	331.081	316.058	330.074	C17H14O7	[M+H]+	4',5,7-Trihydroxy-3',6-dimethoxyflavone (Jaceosidin)	Flavonoids	Flavones	18085-97-7	1	8.74392e+06	7.41555e+06	9.13776e+06	3.65294e+06	1.70746e+06	2.02751e+06	2.541e+07	2.27898e+07	2.2586e+07	1.1268e+07	2.01724e+07	5.48828e+06	7.6824e+06	5.13348e+06	7.01184e+06	3.68997e+06	5.208e+06	4.61406e+06	1.46589e+07	9.00927e+06	7.43934e+06	7.87618e+06	1.09813e+07	1.23092e+07	8.34565e+06	8.02931e+06	8.46476e+06	8.47872e+06	8.19338e+06	8.02997e+06	8.12517e+06	8.36485e+06	8.14737e+06	8.39778e+06	-	-	--	--	--
pmp000488	288.159	161.1	287.152	C17H21NO3	[M+H]+	1-[1-O-5(3,4-methylenedioxyphenyl)-2E-pentenyl]-piperidine	Alkaloids	Piperidine alkaloids	-	2	4.5846e+06	5.90876e+06	6.52328e+06	5.39063e+06	5.04708e+06	5.23816e+06	9.24425e+06	9.31578e+06	8.96755e+06	8.12198e+06	9.064e+06	7.07342e+06	7.42019e+06	7.89112e+06	7.81998e+06	7.33833e+06	6.52757e+06	8.07828e+06	3.15805e+06	1.86851e+06	1.81894e+06	8.33429e+06	9488171	8.42855e+06	6.86504e+06	6.89212e+06	6.66325e+06	6.8082e+06	6.91408e+06	6.86199e+06	6.64531e+06	7.12902e+06	6.80018e+06	7.00141e+06	-	-	--	--	--
HJAP050	344.149	177.054	343.142	C19H21NO5	[M+H]+	N-Feruloyl-3-methoxytyramine	Alkaloids	Phenolamine	78510-19-7	3	2.87223e+06	1.77149e+06	1.62475e+06	1.20653e+06	913267	822991	1.65159e+07	1.72361e+07	1.74028e+07	2.51858e+07	2.73157e+07	1.35198e+07	6.24168e+06	3.44993e+06	4.7541e+06	8.50501e+06	9.06559e+06	7.70362e+06	1.19823e+07	8.77752e+06	6.25384e+06	1.28917e+07	1.75644e+06	1.75299e+06	9.40043e+06	9.47388e+06	9.8102e+06	9.73047e+06	1.00787e+07	9.50664e+06	9.62796e+06	9.43621e+06	9.72914e+06	9.76327e+06	-	-	--	--	--
pmp001127	301.071	286.08	300.063	C16H12O6	[M+H]+	Chrysoeriol; 5,7,4'-Trihydroxy-3'-Methoxyflavone	Flavonoids	Flavones	491-71-4	3	1.41488e+07	1.32313e+07	1.49271e+07	4.94922e+06	3.18134e+06	3.60377e+06	3.43899e+07	2.89081e+07	3.0844e+07	1.62087e+07	2.29651e+07	9.69019e+06	1.69165e+07	1.09667e+07	1.57621e+07	8.13855e+06	10451170	9.63143e+06	2.38235e+07	1.65564e+07	14996020	1.25125e+07	1.3667e+07	1.24619e+07	1.56247e+07	1.50859e+07	1.47803e+07	1.51058e+07	1.55225e+07	1.57728e+07	1.56725e+07	1.56715e+07	1.56524e+07	1.5639e+07	C04293	ko00944	--	--	--
Lmjp006533	345.097	330.073	344.09	C18H16O7	[M+H]+	4',5-Dihydroxy-3,3',7-Trimethoxyflavone; Pachypodol	Flavonoids	Flavones	33708-72-4	1	456700	383504	605265	416788	466727	389096	1.34428e+06	1.45543e+06	1.35109e+06	538842	985311	451231	961007	793026	1.10412e+06	2.11016e+06	1.82129e+06	961666	1.98517e+06	1.19269e+06	1.40987e+06	1.61676e+06	2.40854e+06	2.57098e+06	1.37546e+07	1.3787e+07	1.35063e+07	1.35461e+07	1.35831e+07	1.38664e+07	1.33941e+07	1.43315e+07	1.36121e+07	1.41719e+07	C10117	-	--	--	--
NK10251888	203.15	70.0653	202.143	C8H18N4O2	[M+H]+	NG,NG-Dimethyl-L-arginine*	Amino acids and derivatives	Amino acids and derivatives	30315-93-6	1	2.87234e+06	3.22278e+06	3.18674e+06	2.19985e+06	2.61662e+06	2.44007e+06	2.93947e+06	3.21336e+06	2.97697e+06	5.87942e+06	5025053	5.62749e+06	3.35394e+06	4.29107e+06	3.68032e+06	1.92443e+06	2.07354e+06	3.48294e+06	2.5176e+06	2.10735e+06	1.45456e+06	5.05544e+06	5.16584e+06	4.10371e+06	3.06554e+06	3.11845e+06	3.08309e+06	3.19379e+06	3.11131e+06	3.04843e+06	3.05104e+06	3.04477e+06	2.93231e+06	3.11509e+06	C03626	-	--	--	--
Smpn009230	487.34	487.34	488.35	C30H48O5	[M-H]-	2,3,23-Trihydroxyolean-12-en-28-oic acid	Terpenoids	Triterpene	-	2	8.30925e+06	9.76045e+06	1.05964e+07	1.20427e+07	1.33757e+07	1.19826e+07	3.41376e+07	3.11069e+07	3.0995e+07	1.81383e+07	1.68688e+07	18830044	1.15181e+07	1.1638e+07	1.12941e+07	1.33222e+07	1.45599e+07	1.21533e+07	7.18838e+06	5.92275e+06	6.65511e+06	1.28182e+07	2.03747e+07	2.01966e+07	1.52929e+07	1.55886e+07	1.57493e+07	1.62738e+07	1.62623e+07	1.63786e+07	1.61261e+07	1.58862e+07	1.62936e+07	1.61153e+07	-	-	--	--	--
mws0103	146.06	91.0542	145.053	C9H7NO	[M+H]+	Indole-3-carboxaldehyde	Alkaloids	Plumerane	487-89-8	1	3.59709e+06	4.14289e+06	3.56994e+06	3.98083e+06	4.68703e+06	4.90014e+06	1.6577e+06	2.61443e+06	2.33509e+06	3.19979e+06	2.42976e+06	3.43025e+06	1.90533e+06	2.9291e+06	2.87936e+06	4.10837e+06	2.64015e+06	2.57715e+06	2.42714e+06	2.28805e+06	2.41758e+06	4.2325e+06	6.28201e+06	6.42432e+06	3.39049e+06	3.35951e+06	3.49925e+06	3.33097e+06	3.45468e+06	3.32833e+06	3.52956e+06	3.41222e+06	3.34003e+06	3.51415e+06	C08493	-	--	--	--
MWStz038	625.256	325.113	624.247	C36H36N2O8	[M+H]+	Grossamide	Alkaloids	Phenolamine	80510-06-1	2	3.18611e+06	3.78767e+06	4.29594e+06	2.6906e+06	2.02267e+06	2.45866e+06	1.27161e+07	1.32965e+07	1.20346e+07	6.0946e+06	3.94962e+06	5.89454e+06	7.28924e+06	5.71252e+06	6.22699e+06	8.82809e+06	7.62785e+06	6.86823e+06	3.68713e+06	6.68345e+06	2.56737e+06	7.79827e+06	2.42258e+06	1.25557e+06	6.88275e+06	6.83252e+06	6.93614e+06	6.9721e+06	6.69965e+06	7.03906e+06	7.22052e+06	7.03096e+06	6.64752e+06	6.98155e+06	-	-	--	--	--
pmb0855	496.34	184.073	495.332	C24H50NO7P	[M+H]+	LysoPC 16:0	Lipids	LPC	17364-16-8	1	4.03031e+06	2.93962e+06	2.34744e+06	3.23521e+06	2.12707e+06	1.5749e+06	2.24185e+06	3.05166e+06	3.07687e+06	1.65845e+06	1.78138e+06	2.25196e+06	2.82331e+06	3.54716e+06	2.96408e+06	3.07676e+06	2.74009e+06	2.73088e+06	5.36981e+06	1.33675e+07	2.46143e+07	1.93651e+06	1.4424e+06	1.37126e+06	3.78991e+06	3.8209e+06	3.72334e+06	3.72266e+06	3.93691e+06	3.85253e+06	3.85258e+06	3.96783e+06	3.74286e+06	3.95424e+06	-	-	--	--	--
pmd0143	552.402	184.073	551.395	C28H58NO7P	[M+H]+	LysoPC 20:0	Lipids	LPC	108341-80-6	3	606927	525996	384295	515621	688836	797861	135956	164688	158210	433658	576064	589560	294472	554192	609284	400136	390934	758095	657018	1.38449e+06	1.86739e+06	368721	334705	503346	586142	609067	606805	586811	602995	579934	604079	581387	579972	564878	-	-	--	--	--
pmp001273	520.34	184.073	519.332	C26H50NO7P	[M+H]+	LysoPC 18:2	Lipids	LPC	-	1	2.98695e+06	1.72739e+06	1.69877e+06	1.06318e+06	779718	654733	949271	1.26928e+06	1.20187e+06	2.13802e+06	2.82833e+06	4.31895e+06	1.74757e+06	2.29968e+06	1.54831e+06	1.20759e+06	1.10776e+06	1.66238e+06	7.90039e+06	1.24618e+07	1.16868e+07	1.17776e+06	613066	335571	2.48529e+06	2.51374e+06	2.43074e+06	2.56766e+06	2.58672e+06	2.55992e+06	2.6568e+06	2.61221e+06	2.50569e+06	2.54561e+06	-	-	--	--	--
MWSmce119	175.115	70.064	174.112	C6H14N4O2	[M+H]+	L-Arginine	Amino acids and derivatives	Amino acids and derivatives	74-79-3	1	4.76108e+07	5.45016e+07	4.94798e+07	3.34818e+07	4.08657e+07	3.77127e+07	2.68615e+07	3.85443e+07	3.41424e+07	8.90116e+07	8.60585e+07	8.76723e+07	3.54441e+07	5.10569e+07	4.43544e+07	1.05277e+07	1.3724e+07	3.83693e+07	2.63787e+07	2.51076e+07	1.52338e+07	8.00843e+07	8.72824e+07	7.75107e+07	4.59291e+07	4.60949e+07	4.80189e+07	4.75355e+07	4.89865e+07	4.816e+07	4.52274e+07	4.59684e+07	4.62947e+07	4.70847e+07	C00062	ko00220,ko00261,ko00330,ko00470,ko00970,ko01100,ko01110,ko01230,ko02010	1.20628	0.105374	0.478551
Lmhp010190	522.355	184.073	521.348	C26H52NO7P	[M+H]+	LysoPC 18:1(2n isomer)	Lipids	LPC	-	1	3.3038e+06	1.46102e+06	1.4956e+06	867716	527731	471891	915904	1.4082e+06	1.50989e+06	1.33642e+06	2.50603e+06	3.75341e+06	7.05152e+06	5.3592e+06	5.39332e+06	2.77317e+06	3.58091e+06	2.64513e+06	8.90929e+06	8.41833e+06	6.27686e+06	2.30184e+06	356761	146656	5.29597e+06	5.30172e+06	5.1162e+06	5.05784e+06	5.01073e+06	5.27062e+06	5.10281e+06	5.43732e+06	5.25202e+06	5.31274e+06	-	-	--	--	--
mws0629	281.113	166.086	280.106	C13H16N2O5	[M+H]+	L-Aspartyl-L-Phenylalanine	Amino acids and derivatives	Amino acids and derivatives	13433-09-5	1	3.15965e+07	3.83943e+07	1.96726e+07	1.26917e+07	2.61425e+07	1.5937e+07	1.26175e+07	1.7001e+07	1.53088e+07	4.99257e+07	3.77301e+07	4.64622e+07	2.66391e+07	3.91763e+07	3.43436e+07	5.32426e+06	5.98736e+06	1.81959e+07	9.9088e+06	2.05321e+07	1.96294e+07	2.32541e+07	2.71676e+07	1.92105e+07	2.58009e+07	2.42098e+07	2.46836e+07	2.40817e+07	2.508e+07	2.56188e+07	2.4437e+07	2.4592e+07	2.58276e+07	2.52574e+07	-	-	1.40674	0.0137771	0.294607
Hmgp006701	625.254	325.108	624.247	C36H36O8N2	[M+H]+	Lyciumamide A	Alkaloids	Phenolamine	-	1	3.3613e+06	3.2587e+06	4.15077e+06	2.73959e+06	1.8769e+06	2.37681e+06	1.2118e+07	1.30833e+07	1.16289e+07	5.78623e+06	3.88517e+06	5.84553e+06	7.09702e+06	5.52754e+06	5.98583e+06	8.28807e+06	7.14967e+06	6.41949e+06	3.71901e+06	5.93366e+06	2.59851e+06	7.37717e+06	2.38993e+06	1.25409e+06	7.03053e+06	6.64277e+06	7.1068e+06	6.50523e+06	6.7373e+06	6.85447e+06	6.73546e+06	6.86986e+06	6.69738e+06	6.8156e+06	-	-	--	--	--
Qmyp101117	219.149	149.106	218.142	C13H18N2O	[M+H]+	Cis-5'-(2-oxopropyl)-nicotine	Alkaloids	Pyridine alkaloids	-	1	1.393e+07	1.63754e+07	5.57803e+07	3.96701e+07	2.33839e+07	1.96437e+07	3.72378e+07	4.28466e+07	4.13623e+07	1.04705e+07	6.82773e+06	7.04703e+06	1.12104e+07	1.05384e+07	1.29502e+07	2.18346e+07	5.34014e+07	2.61886e+07	201163771	7.58405e+06	5.78365e+06	1.31649e+07	1.3591e+07	1.053e+07	2.31828e+07	2.38444e+07	2.31802e+07	2.29762e+07	2.31693e+07	2.3898e+07	2.42552e+07	2.37272e+07	23987023	2.50095e+07	-	-	1.41346	0.152454	2.92298
pmb0818	206.081	145.052	205.074	C11H11NO3	[M+H]+	Methoxyindoleacetic acid	Alkaloids	Plumerane	3471-31-6	3	2.18358e+07	2.14052e+07	1.96903e+07	7.72176e+06	9.208e+06	7.95904e+06	4.59754e+06	6.4981e+06	6.14392e+06	2.28115e+07	1.67828e+07	1.81073e+07	8.90878e+06	1.12849e+07	1.22241e+07	3.33439e+06	3.1478e+06	9.14645e+06	2.37278e+07	4.2066e+07	4.82572e+07	1.39449e+07	9.18129e+06	1.12733e+07	1.35578e+07	1.41021e+07	1.31615e+07	1.38689e+07	1.41383e+07	1.38652e+07	1.31721e+07	1.35958e+07	1.33232e+07	1.33444e+07	C05660	ko00380	1.2493	0.0861853	0.482101
Zmdn001564	293.115	164.072	294.122	C14H18N2O5	[M-H]-	γ-Glutamylphenylalanine	Amino acids and derivatives	Amino acids and derivatives	7432-24-8	1	2.41845e+07	2.65804e+07	2.45725e+07	8.03553e+06	9.42745e+06	9.25129e+06	4.89103e+06	8.88777e+06	8.08414e+06	2.93222e+07	2.20857e+07	2.75804e+07	1.16373e+07	1.4647e+07	1.5432e+07	1.89318e+06	1.95338e+06	1.06349e+07	1.02731e+07	1.67543e+07	1.11033e+07	3.15867e+07	2.74694e+07	2.39611e+07	1.39266e+07	1.46575e+07	1.45038e+07	1.44528e+07	1.4542e+07	1.43601e+07	1.43984e+07	1.46321e+07	1.45148e+07	1.55261e+07	-	-	1.26217	0.0733835	0.347143
MWS5164	203.15	70.0653	202.143	C8H18N4O2	[M+H]+	N,N'-Dimethylarginine;SDMA*	Amino acids and derivatives	Amino acids and derivatives	30344-00-4	1	2.71254e+06	3.05004e+06	2.96978e+06	2.23689e+06	2.5054e+06	2.45251e+06	2.76502e+06	3.01673e+06	3.0469e+06	5.44542e+06	4.83924e+06	5.57436e+06	3.15711e+06	4.12956e+06	3.49395e+06	1.75375e+06	1.84185e+06	3.34831e+06	2.49555e+06	1.99552e+06	1.44161e+06	4.60681e+06	5.19873e+06	4.09609e+06	2.8958e+06	3.02144e+06	3.05624e+06	3.08891e+06	2.92221e+06	2.98357e+06	3.0323e+06	3.02604e+06	2.85541e+06	2.86513e+06	-	-	--	--	--
MWSslk132	285.208	223.211	286.214	C16H30O4	[M-H]-	Hexadecanedioic acid	Lipids	Free fatty acids	505-54-4	1	1.37544e+06	1.5716e+06	1.3419e+06	2.17523e+06	2.54994e+06	2.57938e+06	2.36986e+06	3.53808e+06	3.07665e+06	3.3759e+06	4.09284e+06	3.33001e+06	2.50326e+06	2.7799e+06	2.76434e+06	3.77568e+06	4.06917e+06	3.88271e+06	2.46417e+06	1.07158e+06	1.30236e+06	5.94465e+06	5.18378e+06	4.36149e+06	5.35868e+06	5.54332e+06	5.70884e+06	5.73883e+06	5.67908e+06	5.83574e+06	5.84288e+06	5.81808e+06	5.77022e+06	5.90262e+06	C19615	ko00073,ko01100	--	--	--
mws0489	149.024	77.0397	150.032	C8H6O3	[M-H]-	Benzoylformic acid	Organic acids	Organic acids	611-73-4	3	2.71008e+07	2.95912e+07	3.21749e+07	2.73385e+07	4.04229e+07	3.52521e+07	3.1021e+06	3.43072e+06	3.41255e+06	2.71499e+06	2.22646e+06	3.65144e+06	2.2303e+07	3.74642e+07	2.79159e+07	1.97295e+06	3.21293e+06	2.15723e+07	2.03623e+06	3.44096e+06	3.32109e+06	3.21222e+07	9.30535e+07	7.67015e+07	1.78358e+07	1.87643e+07	1.89598e+07	1.89831e+07	1.89042e+07	1.90115e+07	1.95058e+07	1.96678e+07	1.92287e+07	1.97285e+07	C02137	ko00360,ko01100	1.23397	0.0654274	0.305169
mws1505	283.098	135.044	284.105	C17H16O4	[M-H]-	Phenethyl caffeate	Phenolic acids	Phenolic acids	104594-70-9	2	33888.8	25858.9	25512.6	12565.6	21880.9	14690.5	176863	321664	278708	503591	554982	326285	75381.4	49705.5	36463.2	26902.5	67414.2	52179	62450	142487	57647.8	16819.5	15057.4	15263.7	161233	148719	154376	161587	154732	163090	159626	157873	162763	158865	C10484	-	--	--	--
Zahp008363	359.111	344.089	358.105	C19H18O7	[M+H]+	5-hydroxyl-3',4',7,8-tetramethoxyl flavone*	Flavonoids	Flavonols	13003-74-2	1	66610.2	52141.7	48917.4	61249.5	48570	51442.3	83769.1	104415	101441	54989.1	130846	46304.4	147197	98515.6	142623	483294	374163	215751	334287	219175	277051	165839	215704	283592	4.85125e+06	4.61236e+06	4.55962e+06	4.57567e+06	4.42761e+06	4.55165e+06	4.61552e+06	4.72497e+06	4.76074e+06	4.82545e+06	-	-	1.43013	0.093571	2.76361
pmb1562	351.253	147.117	350.246	C21H34O4	[M+H]+	1-Stearidonoyl-Glycerol	Lipids	Glycerol ester	-	1	4.16455e+06	4.67791e+06	3.97614e+06	4.80296e+06	2.79483e+06	4.41716e+06	710811	1.04911e+06	888128	1.09235e+06	1.37373e+06	931684	2.58288e+06	2.77598e+06	2.88715e+06	2.02601e+06	1.8569e+06	3.69313e+06	847859	1.40957e+06	994217	9	9	9	2.24489e+06	2.17099e+06	2.22107e+06	2.25023e+06	2.23651e+06	2.30615e+06	2.43099e+06	2.29957e+06	2.26177e+06	2.29595e+06	-	-	--	--	--
pmp001187	625.255	460.2	624.247	C36H36N2O8	[M+H]+	1-(Dihydroxyphenyl)-N2,N3-bis(4-hydroxyphenethyl)-(5-8)-dimethoxy-1,2dihydronaphthalene-2,3-dicarboxamide	Alkaloids	Phenolamine	-	1	1.20345e+07	1.18824e+07	1.16691e+07	1.27572e+07	5.71306e+06	8.13371e+06	2.20217e+07	2.45627e+07	2.34431e+07	1.11625e+07	1.1136e+07	1.09298e+07	2.41425e+07	1.91165e+07	1.64314e+07	3.60733e+07	2.49934e+07	3.54535e+07	1.2125e+07	1.87807e+07	8.5037e+06	3.02476e+07	3.41634e+06	1.84682e+06	2.23253e+07	2.23977e+07	2.24054e+07	2.22129e+07	21160279	2.15762e+07	2.10216e+07	2.27153e+07	2.29508e+07	2.27936e+07	-	-	--	--	--
Lmrj002244	195.113	70.06	194.106	C10H14N2O2	[M+H]+	Cyclo(Pro-Pro)	Amino acids and derivatives	Amino acids and derivatives	6708-06-1	1	1.77931e+06	2.30188e+06	1.6413e+06	2.99795e+06	3.18369e+06	4.20974e+06	3.57747e+06	7.89773e+06	6.35673e+06	1.2522e+07	3.6384e+07	1.16594e+07	5.71503e+06	3.55689e+06	4.54687e+06	5.41986e+06	5.44316e+06	1.12622e+07	1.1558e+07	2.06233e+06	993374	5.37725e+06	5.43863e+06	6.78286e+06	7.97482e+06	8.03677e+06	7.99183e+06	7.78649e+06	7.97316e+06	8.26096e+06	8.29903e+06	8.24248e+06	8468382	7.66606e+06	-	-	--	--	--
pmp000003	317.066	302.042	316.058	C16H12O7	[M+H]+	Nepetin (5,7,3',4'-Tetrahydroxy-6-methoxyflavone)	Flavonoids	Flavones	520-11-6	1	9.418e+06	8.86514e+06	1.0896e+07	4.80355e+06	1.77028e+06	1.95652e+06	7.7493e+07	7.17689e+07	7.59017e+07	4.04288e+07	5.76603e+07	1.89872e+07	14960164	9.46277e+06	1.18472e+07	5.74898e+06	9.57214e+06	8.06259e+06	2.33165e+07	1.35654e+07	1.21692e+07	2.40407e+07	6.7108e+06	5.07008e+06	2.04595e+07	2.01092e+07	2.17699e+07	2.07941e+07	2.09641e+07	2.10982e+07	2.05343e+07	1.99242e+07	1.97546e+07	1.99989e+07	-	-	--	--	--
Lmbn005923	277.217	59.0139	278.225	C18H30O2	[M-H]-	Crepenynic acid	Lipids	Free fatty acids	2277-31-8	1	572556	565509	486067	628514	588778	780913	295483	487487	422785	737334	961620	719413	461697	513876	461566	452859	380598	580905	902061	1.03107e+06	849559	566365	482650	558012	657592	636128	682805	666266	666105	686153	700254	682674	639894	659195	C07289	ko00591	--	--	--
pmb0876	454.293	313.274	453.286	C21H44NO7P	[M+H]+	LysoPE 16:0	Lipids	LPE	53862-35-4	3	2.62604e+06	2.13862e+06	1.72479e+06	914942	982923	899403	558584	593445	598671	1.07499e+06	853158	1.2843e+06	1.16301e+06	1.36007e+06	1.30189e+06	1.04317e+06	917656	1.0336e+06	1.36873e+06	5.40931e+06	1.31324e+07	876799	755806	597689	1.41254e+06	1.39275e+06	1.37631e+06	1.35928e+06	1.28093e+06	1.38618e+06	1.39917e+06	1.40557e+06	1374641	1.4441e+06	-	-	--	--	--
Zmjp010694	359.113	344.09	358.105	C19H18O7	[M+H]+	5-Hydroxy-3,7,3',4'-tetramethoxyflavone (Retusin)*	Flavonoids	Flavones	1245-15-4	1	74719.5	52554.2	54822.6	60078.3	55681.5	51784.7	64966.8	80544.6	73043.3	48056.2	134453	46360.4	166514	108154	166318	478251	365655	200537	306666	243260	265130	147313	250336	254609	4.78431e+06	4.76611e+06	4.54837e+06	4.41093e+06	4.40027e+06	4.74427e+06	4.72989e+06	4.70535e+06	4.60007e+06	4.75551e+06	-	-	1.32609	0.123136	2.36843
mws2212	179.035	135.046	180.042	C9H8O4	[M-H]-	Caffeic acid	Phenolic acids	Phenolic acids	331-39-5	2	1.54362e+06	1.39804e+06	1.52109e+06	1.50131e+06	1.85446e+06	1.39844e+06	3.38677e+07	3.87652e+07	3.71693e+07	4.61181e+07	4.21599e+07	2.37625e+07	2.80169e+06	5.07455e+06	3.30572e+06	3.76907e+06	5.55093e+06	5.10208e+06	1.89585e+07	3.29039e+07	1.67893e+07	9	9	9	9.32054e+06	9.49119e+06	9.83751e+06	9.72081e+06	9.77328e+06	9.67575e+06	1.01023e+07	9.65113e+06	9.41517e+06	9.00328e+06	C01197	ko00940,ko01100,ko01110	--	--	--
pmb0854	518.324	184.073	517.317	C26H48NO7P	[M+H]+	LysoPC 18:3	Lipids	LPC	-	2	1.22331e+06	847016	629837	1.02047e+06	485949	592621	630901	709616	763580	627340	871031	1.23657e+06	705539	868638	595435	662610	595810	625771	1.55982e+06	6.28587e+06	6.08279e+06	414721	270502	168392	994686	1.00321e+06	1.04628e+06	971791	1.00347e+06	1.0191e+06	988113	977144	1.02097e+06	1078776	-	-	--	--	--
pmn001421	337.093	191.056	338.1	C16H18O8	[M-H]-	3-O-p-Coumaroylquinic acid*	Phenolic acids	Phenolic acids	87099-71-6	1	4.82221e+07	4.28774e+07	2.92179e+07	7.26808e+06	3.7341e+06	6.19714e+06	3.23884e+06	1.4867e+07	1.13443e+07	9.50508e+06	1.88896e+07	4.43656e+06	2.74687e+07	1.13447e+07	1.30234e+07	7.30801e+06	1.08561e+07	3.3054e+07	6.20303e+06	3.53736e+07	3.32139e+07	1.00953e+07	2.55068e+06	1.06502e+06	1.47892e+07	1.51455e+07	1.54312e+07	1.59822e+07	1.54941e+07	1.62685e+07	1.62829e+07	1.52561e+07	1.59566e+07	1.606e+07	-	-	--	--	--
MWS4354	282.12	150.079	281.112	C11H15N5O4	[M+H]+	N6-methyladenosine	Nucleotides and derivatives	Nucleotides and derivatives	1867-73-8	1	1.74514e+07	1.60305e+07	1.3556e+07	1.60673e+07	7.2311e+06	8.84915e+06	1.13748e+07	1.9946e+07	1.8322e+07	3.63644e+07	4.79306e+07	3.62639e+07	8.36136e+06	6.54957e+06	6.47413e+06	4.02768e+06	7.90708e+06	1.06428e+07	2.8266e+07	8.62984e+06	4.61626e+06	2.20812e+07	2.08263e+07	3.64714e+07	2.11312e+07	2.07374e+07	1.89888e+07	2.03474e+07	2.0274e+07	2.02558e+07	1.90754e+07	2.04187e+07	1.99153e+07	2.00508e+07	-	-	--	--	--
MWS3166	312.255	74.0256	313.262	C18H35NO3	[M-H]-	N-Palmitoylglycine	Amino acids and derivatives	Amino acids and derivatives	2441-41-0	2	229296	268388	264192	178519	172642	221914	219324	280716	250311	397690	664091	426569	338323	381844	371871	107879	149797	392511	186893	151097	148029	455728	338084	309736	283780	288525	295300	303850	303742	305786	309227	307279	296493	317530	-	-	--	--	--
pme0026	147.113	84.0808	146.106	C6H14N2O2	[M+H]+	L-Lysine	Amino acids and derivatives	Amino acids and derivatives	56-87-1	3	2.45779e+07	2.46553e+07	3.54526e+07	2.02717e+07	2.77682e+07	2.43131e+07	1.15596e+07	1.44881e+07	1.15333e+07	4.52963e+07	3.38814e+07	3.6572e+07	1.72322e+07	2.48147e+07	2.2908e+07	3.40763e+06	4.66346e+06	1.90038e+07	1.47663e+07	1.95227e+07	1.09261e+07	3.87599e+07	5.119e+07	4.22178e+07	2.33554e+07	2.36154e+07	2.33301e+07	2.39154e+07	2.53692e+07	2.35414e+07	2.25782e+07	2.2868e+07	2.28383e+07	2.40473e+07	C00047	ko00300,ko00310,ko00470,ko00780,ko00960,ko00970,ko01100,ko01110,ko01210,ko01230,ko02010	1.19815	0.111709	0.416826
mws4174	222.097	138.055	221.09	C8H15NO6	[M+H]+	N-Acetyl-D-mannosamine	Others	Saccharides	7772-94-3	2	1.78923e+06	1.981e+06	1.60573e+06	1.68619e+06	1.83928e+06	1.58672e+06	2.9914e+06	3113716	2.87447e+06	1.77496e+06	2.00962e+06	1.73281e+06	2.27131e+06	2.2837e+06	1.99494e+06	1.19204e+06	1.47941e+06	2.24563e+06	996163	1.50552e+06	1.05425e+06	2.78815e+06	4.10947e+06	3.19061e+06	1.71778e+06	1.68954e+06	1.79584e+06	1.71625e+06	1.74665e+06	1.81173e+06	1.84531e+06	1.68286e+06	1.66704e+06	1.71584e+06	C00645	ko00520,ko01100,ko01250	--	--	--
Smcp000882	328.13	310.12	327.132	C15H21NO7	[M+H]+	N-benzoyl-2-aminoethyl-β-D-glucopyranoside	Alkaloids	Alkaloids	-	1	1.57263e+07	1.65904e+07	8.12249e+06	4.35742e+06	2.96473e+06	6.38045e+06	3.73167e+06	6.21869e+06	5.40241e+06	9.39921e+06	2.11807e+07	7.2018e+06	6.50719e+06	6.46847e+06	6.14051e+06	1.97464e+06	1.72155e+06	5.40547e+06	4.84595e+06	1.38553e+07	1.18827e+07	3.48885e+06	3.43836e+06	3.67784e+06	7.50431e+06	6.90525e+06	6.73083e+06	6.90059e+06	7.04902e+06	7.12716e+06	7.16295e+06	6.74611e+06	7.10532e+06	7.33019e+06	-	-	1.25995	0.105385	0.476124
Lmgn002679	93.0346	75.0244	94.0419	C6H6O	[M-H]-	Phenol	Phenolic acids	Phenolic acids	108-95-2	3	333808	221095	208114	280487	266087	210168	205737	239571	218326	122279	192463	128212	172210	162997	149350	169374	325691	245876	198022	153238	90582.7	336648	264882	633452	312732	299402	293723	332045	314392	313929	303657	317221	310650	320049	C00146	ko00350,ko01100	--	--	--
Hmbn005207	471.351	471.351	472.355	C30H48O4	[M-H]-	3,23-Dihydroxyolean-12-en-28-oic acid (Hederagenin)	Terpenoids	Triterpene	465-99-6	2	4.14213e+06	5.4499e+06	6.07363e+06	4.02491e+06	6.94662e+06	5.99367e+06	1.20652e+07	1.07395e+07	1.07568e+07	8.871e+06	7.15946e+06	7.6589e+06	5.31706e+06	4.54554e+06	4.64509e+06	3.68066e+06	3.94606e+06	4.57281e+06	4.11768e+06	2.36641e+06	2.53188e+06	5.72515e+06	1.16748e+07	1.25237e+07	5.0557e+06	5.4332e+06	5.64531e+06	5.34502e+06	5.58678e+06	5.5089e+06	5.59841e+06	5.53595e+06	5.59545e+06	5.76863e+06	-	-	--	--	--
Zmjn004133	311.223	293.214	312.23	C18H32O4	[M-H]-	9S-Hydroperoxy-10E,12Z-octadecadienoic acid	Lipids	Free fatty acids	5502-91-0	3	3.23684e+06	3.29733e+06	3.85019e+06	4.46382e+06	3.5452e+06	4.04168e+06	2.11172e+06	2.28839e+06	2.22579e+06	2.0951e+06	2.7594e+06	2.24129e+06	3.58975e+06	3.85234e+06	3.87299e+06	4.53224e+06	4.31811e+06	4.01762e+06	3.89888e+06	3.58744e+06	2.35923e+06	9.33538e+06	7.9079e+06	8.39289e+06	3.5214e+06	3.75708e+06	3.8763e+06	3.73716e+06	3.73553e+06	3.72452e+06	3.90934e+06	3.86469e+06	3.83743e+06	4.02116e+06	C14827	ko00591,ko01100	--	--	--
mws4052	102.055	56.0496	101.048	C4H7NO2	[M+H]+	1-Aminocyclopropane-1-carboxylic acid	Organic acids	Organic acids	22059-21-8	3	516338	611131	676342	452710	517435	360529	315962	223280	233324	445705	142605	192872	333171	387744	1.08161e+06	221975	214325	359353	333431	387035	263504	413181	840345	340759	345848	347240	347910	361452	363951	364864	345075	326520	334543	343375	C01234	ko00270,ko01100,ko01110	1.08709	0.296769	0.441411
MWS20033	333.207	289.22	334.214	C20H30O4	[M-H]-	20-Carboxyarachidonic Acid	Lipids	Free fatty acids	79551-84-1	3	108205	105648	103814	75247.6	72824.6	73340.5	174438	213975	185178	203682	235526	145007	203670	161879	174157	212777	231415	156623	9	9	9	137049	122883	97772.8	138447	127095	131018	143205	131283	136383	132077	132270	139578	134204	-	-	--	--	--
MWS5206	181.051	135.045	182.058	C9H10O4	[M-H]-	4-Hydroxyphenyllactic Acid	Phenolic acids	Phenolic acids	306-23-0	3	3.83219e+06	4.12076e+06	4.47276e+06	6.4623e+06	4.8826e+06	5.69264e+06	1.93854e+06	1.74118e+06	1.85569e+06	2.37291e+06	3.24664e+06	1.55467e+06	5.5042e+06	4.25199e+06	4.35848e+06	8.18542e+06	6.47911e+06	8.12885e+06	3.02356e+06	2.4412e+06	3.16711e+06	2.29434e+06	530852	666371	3.52941e+06	3.73932e+06	3.75513e+06	3.75619e+06	3.79249e+06	3.66331e+06	3.85675e+06	3.85637e+06	3.83577e+06	4.04974e+06	C03672	-	--	--	--
pme0014	148.06	84.0444	147.053	C5H9NO4	[M+H]+	L-Glutamic acid	Amino acids and derivatives	Amino acids and derivatives	56-86-0	2	9.17968e+06	1.16851e+07	1.16524e+07	6.12194e+06	6.28012e+06	5.28643e+06	7.2953e+06	4.29742e+06	5.07886e+06	9.78582e+06	7.51562e+06	1.43691e+07	6.52634e+06	8.47427e+06	9.94612e+06	2.64134e+06	3.72933e+06	7.32995e+06	6.44676e+06	4.09788e+06	3.17348e+06	2.30647e+07	2.30587e+07	1.86084e+07	8.03395e+06	8.18623e+06	8.92317e+06	8.99522e+06	8.53911e+06	8.40219e+06	8.76348e+06	8.3783e+06	8.70598e+06	8.69999e+06	C00025	ko00220,ko00250,ko00330,ko00332,ko00340,ko00430,ko00470,ko00480,ko00524,ko00630,ko00650,ko00660,ko00860,ko00910,ko00970,ko01100,ko01110,ko01200,ko01210,ko01230,ko01240,ko02010	--	--	--
mws0179	367.103	190.9	368.111	C17H20O9	[M-H]-	Chlorogenic acid methyl ester	Phenolic acids	Phenolic acids	29708-87-0	2	1.76053e+06	1.26981e+06	862895	372135	272512	305452	416644	949374	895245	1.04174e+06	2.60006e+06	563463	613413	419646	568605	191158	293939	880590	2.72439e+06	3.1445e+06	2.05548e+06	753575	404085	736917	995428	936594	922599	999953	931305	1.00986e+06	1.02608e+06	967955	955472	975696	-	-	--	--	--
Lmbn001467	158.082	116.072	159.089	C7H13NO3	[M-H]-	5-Acetamidopentanoic Acid	Organic acids	Organic acids	1072-10-2	1	1.25056e+06	1.59649e+06	1.22334e+06	1.49263e+06	4.32178e+06	2.79394e+06	1.02196e+06	1.11156e+06	1.02666e+06	1.63086e+06	2.31911e+06	2.18785e+06	717237	1.00359e+06	972111	338917	452592	1.07091e+06	614509	641660	514031	3.86495e+06	1.63906e+06	2.64797e+06	1.46647e+06	1.55016e+06	1.52562e+06	1.55096e+06	1.56703e+06	1.54647e+06	1.63307e+06	1.5932e+06	1.55509e+06	1.6768e+06	C03087	ko00310,ko01100	--	--	--
Hmjn003948	487.354	487.354	488.35	C30H48O5	[M-H]-	2,3,6-Trihydroxyurs-12-en-28-oic acid (Madasiatic acid)	Terpenoids	Triterpene	26532-66-1	2	8.31789e+06	9.3065e+06	1.06861e+07	1.21441e+07	1.36738e+07	1.25487e+07	3.30211e+07	3.1113e+07	3.17961e+07	1.89051e+07	1.69234e+07	1.9591e+07	1.18971e+07	1.18473e+07	1.15319e+07	1.41562e+07	1.45933e+07	1.27147e+07	7.51711e+06	5.9726e+06	6.89928e+06	1.33371e+07	2.13581e+07	2.07541e+07	1.55109e+07	1.54647e+07	1.61888e+07	1.62787e+07	1.67978e+07	1.66576e+07	1.74729e+07	1.60615e+07	1.65296e+07	1.67411e+07	-	-	--	--	--
MWSmce584	138.091	77.0386	137.084	C8H11NO	[M+H]+	L-Tyramine	Alkaloids	Alkaloids	51-67-2	3	1.01628e+06	1.16499e+06	1.12355e+06	974008	1.06535e+06	981945	3.01469e+06	2.43393e+06	2.58546e+06	1.38696e+06	1.0049e+06	1.07826e+06	1.38935e+06	1.51324e+06	1.37165e+06	806677	1.49535e+06	1.18627e+06	1.27482e+06	948666	734902	911987	1.71901e+06	1.47105e+06	1.13754e+06	1.21064e+06	1.19994e+06	1.27637e+06	1.19105e+06	1.21717e+06	1.28456e+06	1.19713e+06	1.16456e+06	1.23007e+06	C00483	ko00350,ko00950,ko01100,ko01110,ko01240	--	--	--
Lmhp002001	265.155	72.0813	264.147	C14H20N2O3	[M+H]+	L-Valyl-L-Phenylalanine	Amino acids and derivatives	Amino acids and derivatives	3918-92-1	1	1.00857e+07	1.08368e+07	9.3996e+06	8.14311e+06	7.11141e+06	8.76052e+06	4.88676e+06	6.46267e+06	5.84479e+06	1.18851e+07	1.31829e+07	8.34275e+06	6.90839e+06	8.20715e+06	8.62932e+06	1.9153e+06	2.43658e+06	8.12312e+06	5.8526e+06	5.79307e+06	4.62091e+06	1.29826e+07	1.81804e+07	1.68395e+07	8.21327e+06	8.05685e+06	7.52907e+06	7.37401e+06	7.54178e+06	7.84869e+06	8.1071e+06	7.73233e+06	8.08526e+06	8.06033e+06	-	-	--	--	--
MWSmce431	204.065	161.054	203.058	C11H9NO3	[M+H]+	Quininic acid; 6-Methoxyquinoline-4-Carboxylic Acid	Alkaloids	Quinoline alkaloids	86-68-0	2	5.5766e+06	6.07365e+06	5.101e+06	1.66172e+07	2.2861e+07	2.43375e+07	8.82048e+06	5.77031e+06	6.93585e+06	1.3796e+07	8.26038e+06	1.152e+07	1.11791e+07	1.24561e+07	11996361	2.05865e+07	1.9606e+07	1.51466e+07	2.63341e+06	2.84365e+06	3.55978e+06	1.2729e+07	1.21432e+07	1.0834e+07	1.14824e+07	1.13428e+07	1.02764e+07	1.1168e+07	1.15992e+07	1.11174e+07	1.17673e+07	1.07827e+07	1.12886e+07	1.12165e+07	-	-	--	--	--
mws0917	329.067	314.043	330.074	C17H14O7	[M-H]-	3,7-Di-O-methylquercetin	Flavonoids	Flavonols	2068-02-2	2	21793713	1.97672e+07	2.2611e+07	1.00796e+07	4.73023e+06	5.7293e+06	6.40731e+07	6.07024e+07	6.19173e+07	3.89639e+07	6.19361e+07	1.84571e+07	26611631	1.71215e+07	2.28428e+07	1.29779e+07	1.77332e+07	1.49517e+07	4.51705e+07	3.04202e+07	2.71004e+07	2.46757e+07	3.04294e+07	3.63094e+07	2.39607e+07	2.53754e+07	2.52404e+07	2.68016e+07	2.56933e+07	2.63941e+07	2.6692e+07	2.67103e+07	2.69527e+07	2.69808e+07	C01265	ko00944,ko01110	--	--	--
Hmhp007382	359.102	344.09	358.105	C19H18O7	[M+H]+	Altisin*	Flavonoids	Flavones	-	1	65943	48961.6	49446.2	56177	65235.5	65093.6	78470.6	70487.6	73957.4	83674.2	128606	48034.5	168398	97079.7	154223	501811	322582	192166	302206	211330	237899	176441	249773	286033	4.61328e+06	4.46794e+06	4.61739e+06	4.52585e+06	4.35202e+06	4.727e+06	4.82122e+06	4.89996e+06	4.71047e+06	4.86337e+06	-	-	1.2911	0.150538	2.4221
Lmxn007955	359.077	329.031	360.084	C18H16O8	[M-H]-	Sudachitin	Flavonoids	Flavones	4281-28-1	3	9	9	9	28384.3	16099.1	16274.1	2.13035e+06	1.79987e+06	1.89295e+06	920715	847539	391643	238283	100872	166016	136586	149189	136960	65257.5	117372	50814.5	305835	87991.7	54905.6	234802	237360	246566	241892	231761	235961	249989	263019	239879	249257	-	-	--	--	--
pmb0881	478.293	337.274	477.286	C23H44NO7P	[M+H]+	LysoPE 18:2	Lipids	LPE	-	3	582971	400974	285838	225127	196926	183629	205433	263360	235699	467415	367274	384130	387109	386612	370609	267568	247095	386636	632644	2.15398e+06	4.38011e+06	171988	187792	118946	394992	431254	405925	386289	392314	424764	396348	421471	392640	407263	-	-	--	--	--
Zmhp004969	283.134	121.065	282.126	C18H18O3	[M+H]+	4,4,5-Trihydroxy-l,l'-di-2-propenylbiphenyl	Lignans and Coumarins	Lignans	-	2	3.24601e+06	4.37929e+06	6.72136e+06	456720	4.48163e+06	3.15708e+06	9	9	9	409955	689497	598526	601371	313263	541547	245591	513954	732097	1.90332e+06	2.678e+06	6.59333e+06	1.4713e+06	4.6193e+06	2.95563e+06	1.45985e+06	1.35995e+06	1.46288e+06	1.46887e+06	1.50625e+06	1.5686e+06	1.53216e+06	1.52078e+06	1.4946e+06	1.5307e+06	-	-	--	--	--
Lmmp003109	305.102	139.037	304.095	C16H16O6	[M+H]+	3'-O-Methyl-epicatechin	Flavonoids	Flavanols	76549-34-3	2	1.23368e+06	834914	1.38037e+06	3.61067e+06	1.69405e+06	1.31914e+06	1.5174e+07	1.00013e+07	1.10796e+07	3.36951e+06	2.13528e+06	2.35318e+06	6.00772e+06	3.32013e+06	5.36639e+06	7.83205e+06	9.41719e+06	5.69005e+06	3.50464e+06	2.89846e+06	1.54569e+06	5.50432e+06	2.30582e+06	1.67396e+06	3.43107e+06	3.58309e+06	3.70834e+06	3.38299e+06	3.37793e+06	3.60493e+06	3.63551e+06	3.63394e+06	3.57081e+06	3.30613e+06	-	-	--	--	--
pmb3068	337.093	163.04	338.1	C16H18O8	[M-H]-	1-O-p-Coumaroylquinic acid	Phenolic acids	Phenolic acids	-	2	8.25636e+06	6.57558e+06	4.74916e+06	2.28412e+06	1.8654e+06	2.58063e+06	784235	2.50594e+06	2.08196e+06	3.21534e+06	6.34159e+06	2.2235e+06	5.82735e+06	3.24389e+06	2.65422e+06	3.32896e+06	4.15762e+06	1.04015e+07	966350	3.53611e+06	4.22472e+06	3.60811e+06	984710	529193	4.08364e+06	4.31059e+06	4.39922e+06	4.3258e+06	3.86243e+06	4.22145e+06	4.22194e+06	4.38792e+06	4.25738e+06	4.37117e+06	-	-	--	--	--
mws2171	201.048	142.053	200.041	C11H8N2S	[M+H]+	Camalexin	Alkaloids	Plumerane	135531-86-1	3	790851	740428	503430	1.3429e+06	922339	651210	1.21548e+06	1.34555e+06	1.23002e+06	445237	512792	758043	1.01905e+06	930667	855678	1.56571e+06	1.71972e+06	870895	1.48353e+06	2.97684e+06	3.04145e+06	1.38735e+06	521026	1.15235e+06	1.02013e+06	1.10138e+06	1.15585e+06	1.12049e+06	1.10168e+06	1.17797e+06	1.09145e+06	1.14069e+06	1.09538e+06	1.09186e+06	C21721	-	--	--	--
pmp001198	132.102	57.0335	131.095	C6H13NO2	[M+H]+	6-Deoxyfagomine	Alkaloids	Piperidine alkaloids	197449-09-5	3	1.59631e+06	1.8793e+06	1.76159e+06	1.48025e+06	1.48587e+06	1.46368e+06	949502	1.37248e+06	1.31554e+06	2.28484e+06	2.8182e+06	3.05746e+06	1.14828e+06	1.61108e+06	1.43197e+06	570245	693390	1.28013e+06	174551	486301	244304	2.62491e+06	2.59063e+06	2.42198e+06	1.38288e+06	1.43443e+06	1.52929e+06	1.41227e+06	1.45474e+06	1.42375e+06	1.30823e+06	1.43376e+06	1.41342e+06	1.39702e+06	-	-	--	--	--
pmp001251	520.34	184.073	519.332	C26H50NO7P	[M+H]+	LysoPC 18:2(2n isomer)	Lipids	LPC	-	1	3.02602e+06	1.77271e+06	1.73897e+06	1.06554e+06	811457	663888	923449	1.24093e+06	1.25982e+06	2.13645e+06	2.83511e+06	4.34944e+06	1.77531e+06	2.28389e+06	1.58649e+06	1.18538e+06	1.1013e+06	1.633e+06	7.90299e+06	1.21565e+07	1.17788e+07	1.22838e+06	605970	314327	2.60296e+06	2.49923e+06	2.30623e+06	2.51155e+06	2.54726e+06	2.61916e+06	2.53967e+06	2.64952e+06	2.6155e+06	2.62354e+06	-	-	--	--	--
pme2362	151.04	107.05	152.047	C8H8O3	[M-H]-	Mandelic acid	Phenolic acids	Phenolic acids	90-64-2	3	4.97864e+06	5.76404e+06	6.12676e+06	8.60465e+06	1.2199e+07	1.01612e+07	5.38607e+06	6.51042e+06	6.08104e+06	4.47423e+06	3.9102e+06	4.98701e+06	6.5855e+06	8.96777e+06	7.90104e+06	4.93803e+06	5.00843e+06	7.28851e+06	2.95141e+06	2.67593e+06	3.69161e+06	5.8193e+06	1.03406e+07	1.13769e+07	6.19288e+06	6.35093e+06	6.40122e+06	6.84284e+06	6.79888e+06	6.96849e+06	6.78996e+06	6.74095e+06	6.89093e+06	6.82879e+06	C01984	-	--	--	--
pmn001706	471.348	471.35	472.355	C30H48O4	[M-H]-	2,3-Dihydroxyolean-12-en-28-oic acid (2-Hydroxyoleanolic acid)	Terpenoids	Triterpene	26707-60-8	3	1.26008e+07	1.46552e+07	1.37406e+07	1.21655e+07	1.75468e+07	1.48704e+07	2.91517e+07	2.81989e+07	2.77602e+07	2.32062e+07	1.64703e+07	2.16421e+07	1.61928e+07	1.32439e+07	1.42286e+07	1.28136e+07	1.38787e+07	1.22649e+07	1.0557e+07	1.27124e+07	1.25579e+07	1.83569e+07	2.62907e+07	2.8375e+07	1.65472e+07	1.74822e+07	1.76461e+07	1.7685e+07	1.72792e+07	1.8792e+07	1.83593e+07	1.77027e+07	1.85067e+07	1.86792e+07	-	-	--	--	--
MWSmce040	153.05	65.0376	152.047	C8H8O3	[M+H]+	Isovanillin	Phenolic acids	Phenolic acids	621-59-0	3	1.44579e+06	1.42939e+06	1.34152e+06	1.63137e+06	1.23327e+06	1.02342e+06	1.35112e+06	1.49707e+06	1.59793e+06	907301	832988	539616	1.29956e+06	1.24263e+06	1.3081e+06	1.5142e+06	1.54783e+06	1.22099e+06	904338	853377	814583	2.45618e+06	2.36305e+06	2.92864e+06	1.28491e+06	1.3306e+06	1.3449e+06	1.26214e+06	1.30808e+06	1.39828e+06	1.25039e+06	1.35988e+06	1.26366e+06	1.38125e+06	-	-	--	--	--
MWSmce183	151.044	77.0421	152.047	C8H8O3	[M-H]-	D-Mandelic acid	Organic acids	Organic acids	611-71-2	3	549129	671615	691369	985552	1.50672e+06	1.22722e+06	563800	696215	691360	331671	359356	419014	755080	1.01352e+06	949815	580219	550500	830139	232209	202648	247425	661984	1.21516e+06	1.29963e+06	686328	688311	744893	731417	738169	766955	709392	767781	755265	730715	-	-	--	--	--
Zmpn008194	471.348	471.348	472.355	C30H48O4	[M-H]-	2,3-Dihydroxyurs-12-en-28-oic acid (Corosolic acid)	Terpenoids	Triterpene	4547-24-4	2	1.29741e+07	1.46963e+07	1.39374e+07	1.25204e+07	1.73993e+07	1.6449e+07	3.09307e+07	2.82717e+07	2.93117e+07	2.32877e+07	1.68373e+07	2.24961e+07	1.6251e+07	1.35781e+07	1.42448e+07	1.31762e+07	1.32603e+07	1.1586e+07	1.01929e+07	1.27186e+07	1.38151e+07	1.76349e+07	2.75651e+07	2.89647e+07	1.71551e+07	1.81934e+07	1.8286e+07	1.80076e+07	1.84685e+07	1.88826e+07	1.81837e+07	1.89761e+07	1.84151e+07	2.00199e+07	-	-	--	--	--
Hmlp001371	235.108	120.081	234.1	C12H14N2O3	[M+H]+	Cyclo(Tyr-Ala)	Amino acids and derivatives	Amino acids and derivatives	21754-26-7	3	482724	540835	457404	772654	677810	791753	726999	1.34375e+06	1.09968e+06	2.64054e+06	2.07949e+06	1.8049e+06	1.33314e+06	1.09658e+06	1.07726e+06	847775	845094	1.13372e+06	544684	621264	609961	532366	810216	813313	1.25199e+06	1.32321e+06	1.28537e+06	1.15873e+06	1.22669e+06	1.2787e+06	1.319e+06	1.2093e+06	1.27047e+06	1.28564e+06	-	-	--	--	--
pme1738	138.079	94.0651	137.071	C7H9N2O	[M+H]+	3-Carbamyl-1-methylpyridinium;(1-Methylnicotinamide)	Alkaloids	Pyridine alkaloids	1005-24-9	3	1.09215e+07	1.38443e+07	1.20163e+07	1.07722e+07	1.12589e+07	1.09973e+07	3.56807e+07	2.74416e+07	3.12212e+07	1.60985e+07	1.21687e+07	1.14802e+07	1.47029e+07	1.60256e+07	1.47135e+07	9.44016e+06	1.36573e+07	1.2689e+07	1.43577e+07	9.18207e+06	8.91885e+06	1.10342e+07	2.01096e+07	1.6476e+07	1.19233e+07	1.26278e+07	1.27305e+07	1.29275e+07	1.30824e+07	1.35141e+07	1.35983e+07	1.27738e+07	1.22013e+07	1.29219e+07	C02918	ko00760,ko01100	--	--	--
pmp001281	522.355	184.073	521.348	C26H52NO7P	[M+H]+	LysoPC 18:1	Lipids	LPC	-	1	1.8444e+06	1.15848e+06	959356	887708	602198	578510	723566	1.19829e+06	1.13687e+06	1.41488e+06	1.9823e+06	2.8145e+06	1.35112e+06	1.73862e+06	1.09493e+06	841083	712846	983092	2.8128e+06	5.30727e+06	5.68937e+06	578676	391443	212184	1.83293e+06	1.8311e+06	1.70422e+06	1.85119e+06	1.8634e+06	1.74115e+06	1.90614e+06	1.80655e+06	1.93311e+06	1.92208e+06	-	-	--	--	--
pmn001689	311.223	223.172	312.23	C18H32O4	[M-H]-	9-Hydroxy-12-oxo-15(Z)-octadecenoic acid	Lipids	Free fatty acids	-	3	3.39613e+06	3.72124e+06	2.69984e+06	2.86924e+06	2.49998e+06	3.20369e+06	2.05149e+06	3.4946e+06	2.94028e+06	5.35207e+06	7.09156e+06	6.59964e+06	3.52522e+06	3.24979e+06	2.81639e+06	3.46405e+06	2.80474e+06	3.55118e+06	2.15668e+06	3.7092e+06	2.94169e+06	5.00652e+06	4.39569e+06	4.47685e+06	3.27213e+06	3.27235e+06	3.46879e+06	3.52183e+06	3.51643e+06	3.43323e+06	3.55689e+06	3.56063e+06	3.64798e+06	3.70783e+06	C21924	ko00592,ko01110	--	--	--
mws0242	173.082	111.082	174.089	C8H14O4	[M-H]-	Suberic Acid	Organic acids	Organic acids	505-48-6	1	3.64455e+06	3.65248e+06	3.3614e+06	5.22158e+06	4.20609e+06	3.83793e+06	4.19448e+06	3.98265e+06	4.216e+06	3.51098e+06	4.99584e+06	5.48787e+06	4.74344e+06	4.88234e+06	4.69633e+06	7.07747e+06	7.53899e+06	5.09647e+06	3.33592e+06	4.08998e+06	3.1188e+06	7.68496e+06	7.69612e+06	6.76712e+06	5.29624e+06	5.70078e+06	5.77279e+06	5.79678e+06	5.70628e+06	5.71606e+06	6.10756e+06	6.1169e+06	5.83263e+06	5.95988e+06	C08278	-	--	--	--
pmb0874	478.293	337.274	477.286	C23H44NO7P	[M+H]+	LysoPE 18:2(2n isomer)	Lipids	LPE	-	3	670880	342882	335949	198168	164312	150882	213379	243809	273177	287709	287520	411930	1.26111e+06	831421	1.03056e+06	598352	663355	487599	5.53954e+06	4.15049e+06	4.20372e+06	1.16936e+06	262818	89427.1	859685	860931	806816	750293	833080	839109	787495	810951	813417	826481	-	-	--	--	--
MWS2099	137.06	77.0403	136.052	C8H8O2	[M+H]+	4-Methylbenzoic acid	Phenolic acids	Phenolic acids	99-94-5	2	1.18128e+07	9.60699e+06	8.58482e+06	6.27397e+06	4.08717e+06	4.45129e+06	1.42022e+07	1.17285e+07	1.18272e+07	3.18458e+06	3.88173e+06	3.4724e+06	1.04917e+07	7.24872e+06	7.82168e+06	4.53072e+06	8.28618e+06	5.79178e+06	5.49777e+06	1.47239e+07	9.61424e+06	4.92307e+06	4.59474e+06	4.64502e+06	6.07077e+06	6.04296e+06	6.6759e+06	6.75798e+06	6.64691e+06	6.52554e+06	6.44195e+06	6.46902e+06	6.11642e+06	6.29127e+06	C01454	ko01100	--	--	--
pmp001190	655.265	518.2	654.258	C37H38N2O9	[M+H]+	(5-8)-Hydroxy-1-(hydroxylmethoxyphenyl)-N2,N3-bis(4-hydroxyphenethyl)-(5-8)-dimethoxy-1,2-dihydronaphthalene-2,3-dicarboxamide	Alkaloids	Phenolamine	-	2	3.84941e+06	3.4934e+06	2.77769e+06	4.25771e+06	1.54664e+06	2.03499e+06	4.69397e+06	4.71893e+06	4.43486e+06	3.22191e+06	3.1595e+06	2.90666e+06	5.67812e+06	3.85298e+06	3.66833e+06	9.19987e+06	7.52544e+06	1.07373e+07	3.5154e+06	5.19969e+06	2.53938e+06	9.21355e+06	906679	485587	5.81184e+06	6.09373e+06	5.45248e+06	5.62879e+06	5.65624e+06	5.92006e+06	5.71578e+06	5.52404e+06	5.73556e+06	6.1858e+06	-	-	1.49426	0.017277	2.08059
MWS3136	167.04	108.028	168.042	C8H8O4	[M-H]-	4-Methoxysalicylic Acid	Phenolic acids	Phenolic acids	2237-36-7	3	121973	117567	136408	127151	129693	150261	473565	544307	510412	321075	441848	331824	202872	133501	201992	219817	210247	166314	78715.6	126591	126607	601312	249257	169012	222555	229330	229520	222311	218225	228134	234119	218820	239271	247947	-	-	--	--	--
Hmtn001288	181.051	135.045	182.058	C9H10O4	[M-H]-	Methyl 2,4-dihydroxyphenylacetate	Phenolic acids	Phenolic acids	67828-42-6	3	3.55818e+06	3.74129e+06	4.30519e+06	6.35048e+06	4.77338e+06	5.73537e+06	2.036e+06	1.61638e+06	1.7723e+06	2.37249e+06	3.36839e+06	1.59663e+06	5.45771e+06	4.2223e+06	4.42818e+06	8.3537e+06	6.40262e+06	8.17317e+06	2.96515e+06	2.44242e+06	3.33861e+06	2439875	529276	659665	3.46185e+06	3.72034e+06	3.84498e+06	3.81835e+06	3.83947e+06	3.82695e+06	3.92885e+06	3.96818e+06	3.68816e+06	3.99763e+06	-	-	--	--	--
Smpn011792	471.348	471.34	472.355	C30H48O4	[M-H]-	2,3-Dihydroxy-12-ursen-28-oic acid	Terpenoids	Triterpene	-	2	4.16149e+06	5.46987e+06	5.34902e+06	4.48082e+06	7.12561e+06	6.32101e+06	1.20791e+07	1.17362e+07	1.14077e+07	8.89816e+06	7.88994e+06	8.59475e+06	5.80123e+06	5.04366e+06	5.16508e+06	4.14945e+06	4.52285e+06	5.06831e+06	4.68426e+06	2.47101e+06	2.51979e+06	6.36906e+06	1.16868e+07	1.17424e+07	5.63691e+06	5.99301e+06	6.26047e+06	6.29346e+06	6.32262e+06	6.22409e+06	6.37917e+06	5.94806e+06	6.50768e+06	6.28408e+06	-	-	--	--	--
pmn001691	327.218	291.198	328.225	C18H32O5	[M-H]-	9,12,13-Trihydroxy-10,15-octadecadienoic acid	Lipids	Free fatty acids	-	1	5.53144e+06	5.35438e+06	4.25881e+06	5.99059e+06	4.79664e+06	5.99271e+06	1.68142e+06	2.71254e+06	2.44404e+06	4.5077e+06	5.00145e+06	4.75119e+06	6.66245e+06	6.90278e+06	5.6651e+06	6.72777e+06	6.08152e+06	7.17086e+06	2.74081e+06	6.01401e+06	7.45311e+06	5.77784e+06	4.93315e+06	4.8333e+06	5.31607e+06	5.37433e+06	5.68112e+06	5.68635e+06	5.72748e+06	5.90404e+06	5.83082e+06	5.9062e+06	6.01271e+06	5.95332e+06	-	-	--	--	--
pme0230	268.104	136.062	267.097	C10H13N5O4	[M+H]+	Adenosine	Nucleotides and derivatives	Nucleotides and derivatives	58-61-7	1	7.97883e+06	5.60458e+06	4.31923e+06	5.04349e+06	3.90708e+06	3.92952e+06	4.93102e+06	7.02872e+06	5.65192e+06	5.56915e+06	6.99502e+06	7.06606e+06	6.84132e+06	5.59557e+06	6.56921e+06	8.47997e+06	7.39225e+06	5.24453e+06	1.08461e+07	1.57233e+07	1.48407e+07	4.23665e+06	2.42083e+06	2.74221e+06	1.08627e+07	9.85727e+06	9.88706e+06	1.01573e+07	9.65774e+06	1.02268e+07	9.66192e+06	1.06639e+07	1.04581e+07	9.89193e+06	C00212	ko00230,ko01100,ko01232,ko02010	--	--	--
MWStz085	403.203	117.071	402.194	C25H26N2O3	[M+H]+	Aurantiamide	Alkaloids	Alkaloids	58115-31-4	1	6.34069e+06	2.77752e+06	1.86861e+06	2.34279e+06	1.66066e+06	2.42644e+06	389265	756455	598858	778639	1.53187e+06	685659	2.25759e+06	2.99495e+06	3.5723e+06	1.21843e+07	4.97132e+06	9.38342e+06	8.38681e+06	9.71858e+06	1.15407e+07	1.13623e+06	648886	573095	6.05068e+06	6.00299e+06	5.50624e+06	5.44048e+06	5.49982e+06	5.91874e+06	5.67087e+06	6.0353e+06	5.91697e+06	5.66407e+06	-	-	1.43034	0.102165	3.00731
pmp001244	266.139	207.066	266.139	C14H20NO4+	[M]+	Caffeoylcholine	Alkaloids	Phenolamine	87189-10-4	2	697441	700371	663361	294993	546588	129281	1.93439e+06	3.09039e+06	2.75369e+06	1.27958e+07	1.0132e+07	1.3041e+07	677648	1.25363e+06	789939	790501	3.21593e+06	1.20025e+06	3.54484e+06	7.49235e+06	2.23304e+06	9	9	9	4.74379e+06	4.41005e+06	4.36597e+06	4.35873e+06	4.69753e+06	4.78269e+06	4.86416e+06	4.38909e+06	4.67119e+06	4.62791e+06	-	-	--	--	--
mws0180	153.019	109.029	154.027	C7H6O4	[M-H]-	2,5-Dihydroxybenzoic acid; Gentisic Acid	Phenolic acids	Phenolic acids	490-79-9	3	3.24828e+06	3.25935e+06	3.06756e+06	2.77294e+06	2.85007e+06	2.24453e+06	7.0894e+07	6.05092e+07	63178296	7.91304e+07	6.15498e+07	4.37818e+07	4.5876e+06	5.59576e+06	4755672	9.75155e+06	1.20992e+07	9.11298e+06	1.6312e+07	2.48906e+07	1.30661e+07	3.77464e+06	1.98632e+06	2.41044e+06	2.21258e+07	2.33653e+07	2.39106e+07	2.4935e+07	2.47804e+07	2.37907e+07	2.46784e+07	2.55813e+07	2.32986e+07	2.34731e+07	C00628	ko00350,ko01100	1.56941	0.0188977	2.07268
Hmqn003054	329.235	311.221	330.241	C18H34O5	[M-H]-	9,10,11-Trihydroxy-12-octadecenoic acid	Lipids	Free fatty acids	61911-67-9	1	889484	846952	843221	1.04055e+06	896117	998098	775701	942417	879695	995620	1.1716e+06	933846	1.42712e+06	1.37199e+06	1.27455e+06	1.6002e+06	1.50625e+06	1.50263e+06	836959	1.06506e+06	1.03603e+06	2.02749e+06	1.82557e+06	2.13372e+06	1.18127e+06	1.25869e+06	1.2462e+06	1.30282e+06	1.30054e+06	1.3223e+06	1.33184e+06	1.35468e+06	1.3512e+06	1.34302e+06	-	-	--	--	--
mws0856	463.088	301.036	464.096	C21H20O12	[M-H]-	Quercetin-4'-O-glucoside (Spiraeoside)*	Flavonoids	Flavonols	20229-56-5	3	379411	289675	258696	124808	136765	164607	1.31494e+06	1.34995e+06	1.57047e+06	1.23937e+06	1.68465e+06	514980	381066	263225	384345	241171	297027	255080	3.00492e+06	2.7675e+06	2.24236e+06	428115	136625	92642.1	662169	680309	715084	684973	652686	664589	728472	690687	740851	674644	-	-	--	--	--
pmn001686	287.223	241.222	288.23	C16H32O4	[M-H]-	10,16-Dihydroxypalmitic acid	Lipids	Free fatty acids	3233-90-7	1	212245	211785	171142	396385	323726	318058	418132	412340	429952	279610	197380	278914	355707	283071	260785	453968	542135	247337	165033	125588	154734	390347	304303	336024	651209	670955	674331	730692	699650	728987	713200	733934	715318	738785	C08285	ko00073	--	--	--
Lmbn003970	329.233	211.136	330.241	C18H34O5	[M-H]-	9,12,13-TriHOME; 9(S),12(S),13(S)-Trihydroxy-10(E)-octadecenoic acid	Lipids	Free fatty acids	97134-11-7	1	1.36531e+06	1.55466e+06	1.53887e+06	253977	1.6288e+06	1.65681e+06	1.19999e+06	2.11518e+06	1.91514e+06	2.04535e+06	3.07901e+06	3.28893e+06	336010	2.38176e+06	1.80959e+06	2.11567e+06	1.96081e+06	2.12534e+06	549379	659367	559695	6.48409e+06	5.35631e+06	5.53273e+06	2.5269e+06	2.60169e+06	2.7142e+06	2.75275e+06	2.63473e+06	2.76358e+06	2.79476e+06	2.84032e+06	2.87393e+06	2.8801e+06	C14833	ko00591	--	--	--
MWS201465	295.129	120.082	294.122	C14H18N2O5	[M+H]+	Glu-Phe	Amino acids and derivatives	Amino acids and derivatives	20556-22-3	1	1.03426e+07	9.85458e+06	1.209e+07	6.46705e+06	6.20677e+06	5.86366e+06	3.15805e+06	4.52212e+06	3.96828e+06	1.47423e+07	1.44611e+07	9.64729e+06	8.94347e+06	8.10471e+06	9.08052e+06	2.4045e+06	2.51351e+06	8.41944e+06	1.19351e+07	7.47475e+06	6.2893e+06	1.23282e+07	1.44486e+07	1.42269e+07	8.99281e+06	8.7735e+06	8.1156e+06	8.0088e+06	7.97421e+06	8.84807e+06	8.28756e+06	8.2891e+06	8.69869e+06	8.35788e+06	-	-	--	--	--
pme0193	147.076	84.0444	146.069	C5H10N2O3	[M+H]+	L-Glutamine	Amino acids and derivatives	Amino acids and derivatives	56-85-9	3	2.45768e+07	2.46605e+07	3.57954e+07	2.11844e+07	2.86135e+07	2.18313e+07	8.75301e+06	1.5579e+07	1.22038e+07	4.71809e+07	3.30841e+07	3.85799e+07	1.77465e+07	2.58277e+07	2.33336e+07	3.42928e+06	5.04151e+06	1.88739e+07	1.5103e+07	2.09414e+07	1.07028e+07	3.96786e+07	5.15231e+07	4.14364e+07	2.3744e+07	2.38532e+07	2.44557e+07	2.51729e+07	2.69177e+07	2.44769e+07	22936724	2.40156e+07	2.3855e+07	2.44022e+07	C00064	ko00220,ko00230,ko00240,ko00250,ko00470,ko00630,ko00750,ko00910,ko00970,ko01100,ko01230,ko01232,ko01240,ko02010	1.21217	0.097273	0.408692
Hmcn001884	463.089	301.03	464.096	C21H20O12	[M-H]-	6-Hydroxyluteolin 5-glucoside	Flavonoids	Flavones	-	3	430411	300065	279748	157612	94629.2	136291	1.35372e+06	1.46787e+06	1.51628e+06	1.15482e+06	1.64422e+06	470151	414234	266081	391279	231444	272210	240304	2.91151e+06	2.91352e+06	2.17739e+06	423700	88652.8	66886.5	646593	670574	706829	711068	678249	704303	706288	633654	675183	728048	-	-	--	--	--
Qagp006800	625.253	351.087	624.247	C36H36N2O8	[M+H]+	Lyciumamide B	Alkaloids	Phenolamine	-	2	1.55728e+06	1.63425e+06	1.82437e+06	1.24476e+06	974337	1.0759e+06	5.44468e+06	5.9996e+06	5.17381e+06	2.78464e+06	1.75984e+06	2.70022e+06	3.48977e+06	2.79568e+06	2.64871e+06	3.77024e+06	3.19485e+06	3.00144e+06	1.67558e+06	2.78931e+06	1.17193e+06	3.3102e+06	1.09281e+06	642104	3.08588e+06	2.99131e+06	3.17303e+06	3.1963e+06	2.8883e+06	3.19471e+06	3.26937e+06	2.94012e+06	2.90861e+06	3.01851e+06	-	-	--	--	--
Zmjp000182	189.134	70.0652	188.127	C7H16N4O2	[M+H]+	N-Monomethyl-L-arginine	Amino acids and derivatives	Amino acids and derivatives	17035-90-4	3	1.0601e+06	1.17724e+06	1.12422e+06	669253	916178	824905	823351	1.06606e+06	1.02868e+06	2.6993e+06	3.30441e+06	3.00666e+06	1.18754e+06	1.47678e+06	1.25769e+06	896151	636119	938398	798273	998345	598294	1.32473e+06	1.66922e+06	1.16399e+06	1.16951e+06	1.04112e+06	1.16557e+06	1.15383e+06	1.08816e+06	1.16389e+06	1.07907e+06	1.1037e+06	1.12745e+06	1.04441e+06	C03884	-	--	--	--
MWS2063	122.096	77.0385	121.089	C8H11N	[M+H]+	2,6-Dimethylaniline	Alkaloids	Alkaloids	87-62-7	3	2.54657e+06	2.14479e+06	1.86352e+06	1.41423e+06	1.00438e+06	1.07147e+06	2.97411e+06	2.52719e+06	2.56066e+06	759418	898447	891030	2.07198e+06	1.60218e+06	1.73607e+06	1.53218e+06	1.87103e+06	1.33519e+06	1.24971e+06	2.9124e+06	2.00777e+06	1.13596e+06	1.0393e+06	1.04566e+06	1.37778e+06	1.28765e+06	1.50703e+06	1.4344e+06	1.43086e+06	1.4047e+06	1.40196e+06	1.40849e+06	1.41905e+06	1.31183e+06	C11004	-	--	--	--
HJN003	385.113	223.062	386.121	C17H22O10	[M-H]-	1-O-Sinapoyl-β-D-glucose	Phenolic acids	Phenolic acids	-	1	2.04582e+06	1.903e+06	609669	1.80017e+06	1.53597e+06	1.6843e+06	143167	316378	240671	2.41893e+06	939314	402072	6.70719e+06	2.57778e+06	1.86295e+06	5.62504e+06	1.41072e+06	5.83369e+06	1.74605e+06	1.89936e+07	3.37757e+07	180101	150223	220589	2.34651e+06	2.31862e+06	2.42258e+06	2.57482e+06	2.4582e+06	2.37061e+06	2.63836e+06	2.40059e+06	2.49313e+06	2.58937e+06	C01175	ko00940,ko01110	--	--	--
Lafp003256	227.092	181.049	226.084	C11H14O5	[M+H]+	3,4'-Dihydroxy-3',5'-dimethoxypropiophenone	Phenolic acids	Phenolic acids	136196-47-9	2	6.02841e+06	7.49227e+06	7.72127e+06	1.22936e+07	1.10845e+07	1.31798e+07	4.70635e+06	1.01745e+07	8.56512e+06	2.35885e+06	4.21855e+06	3.79324e+06	6.82744e+06	6.95251e+06	6.76117e+06	8.8112e+06	1.76052e+07	9.41246e+06	2.628e+06	3.09944e+06	3.09955e+06	2.13446e+07	2.27804e+07	1.8539e+07	1.28641e+07	1.22624e+07	1.23985e+07	1.20892e+07	1.24346e+07	1.09101e+07	1.21213e+07	1.2917e+07	1.24589e+07	1.23789e+07	-	-	--	--	--
pma3101	256.082	124.039	256.082	C11H14NO6+	[M]+	Nicotinate D-ribonucleoside	Others	Vitamin	17720-18-2	3	2.63221e+06	2.69929e+06	2.04246e+06	2.15092e+06	1.80814e+06	1.77251e+06	3.87655e+06	3.96758e+06	4.29027e+06	1.87664e+06	1.71905e+06	1.6566e+06	3.03981e+06	2.74218e+06	2.70315e+06	2.53108e+06	2.81302e+06	2.70078e+06	3.95717e+06	3.84429e+06	2.97408e+06	2.99563e+06	2.29586e+06	1.8014e+06	2.11645e+06	1.94509e+06	2.09548e+06	2.14803e+06	2.11243e+06	2.15224e+06	2.33525e+06	2.20535e+06	2.14682e+06	2.15268e+06	C05841	ko00760,ko01100	--	--	--
pmb1096	118.065	91.0542	117.058	C8H7N	[M+H]+	Indole	Alkaloids	Plumerane	120-72-9	3	6.94753e+07	6.9246e+07	6.5152e+07	3.39745e+07	3.34215e+07	3.48375e+07	2.30705e+07	2.74593e+07	2.61821e+07	6.44628e+07	4.80956e+07	5.37603e+07	3.26007e+07	3.299e+07	4.0899e+07	1.86065e+07	1.77664e+07	3.10687e+07	4.19826e+07	5.27047e+07	5.35876e+07	3.81481e+07	2.74643e+07	3.05564e+07	3.68101e+07	3.49129e+07	4.07344e+07	3.85413e+07	3.88824e+07	3.77969e+07	3.83831e+07	3.57976e+07	3.62251e+07	3.72782e+07	C00463	ko00380,ko00400,ko00402,ko01100,ko01110	--	--	--
Zadn009075	311.222	223.171	312.23	C18H32O4	[M-H]-	Hydroperoxylinoleic acid	Lipids	Free fatty acids	34444-18-3	2	3.19901e+06	3.60081e+06	2.56831e+06	2.75367e+06	2.33571e+06	2.9312e+06	2.01775e+06	3.28418e+06	2.87162e+06	5.15618e+06	6.88979e+06	6.11155e+06	3.31819e+06	3.09992e+06	2.65366e+06	3.25315e+06	2.69956e+06	3.3728e+06	2.10019e+06	3.61874e+06	3.25914e+06	4.40175e+06	3.45019e+06	3.70052e+06	3.04149e+06	3.19735e+06	3.20261e+06	3.39343e+06	3.31416e+06	3.42025e+06	3.42573e+06	3.49012e+06	3522363	3.42866e+06	-	-	--	--	--
mws0736	189.123	86.0964	188.116	C8H16N2O3	[M+H]+	N-Glycyl-L-leucine*	Amino acids and derivatives	Amino acids and derivatives	869-19-2	1	1.04006e+07	8.41426e+06	7.89178e+06	4.90791e+06	4.20863e+06	4.08637e+06	3.25269e+06	4.58753e+06	3.63468e+06	1.44008e+07	2.29698e+07	1.10249e+07	7.71973e+06	7.28827e+06	8.07411e+06	1.19702e+06	1.78051e+06	8.03537e+06	6.80885e+06	8.32202e+06	9.28124e+06	1.01116e+07	1.42739e+07	1.52123e+07	8.46678e+06	8.15077e+06	8.19073e+06	8.28536e+06	8.15805e+06	7.52517e+06	7.73183e+06	8.66677e+06	8.71079e+06	8.0565e+06	C02155	-	1.12209	0.206344	0.477118
MWS2058	151.041	107.05	152.047	C8H8O3	[M-H]-	3-Methylsalicylic Acid	Phenolic acids	Phenolic acids	83-40-9	3	139999	164046	158959	202889	205241	195021	211398	273569	261387	532445	543607	478145	437201	349730	410344	570466	503204	357378	190446	227236	238673	266908	276236	247278	496293	540489	527519	575526	563919	555477	580733	553116	557408	570710	C14088	-	--	--	--
MWS1789	159.138	103.076	158.131	C9H18O2	[M+H]+	Butyl 3-methylbutanoate	Organic acids	Organic acids	109-19-3	3	392366	400491	440986	457202	368890	384407	517395	519770	514353	529792	521475	469369	412576	446590	378066	382066	335413	379015	307196	233504	196810	509587	542921	495579	433247	442863	413219	412208	453661	431080	418689	418394	427805	382932	-	-	--	--	--
Zmyn004449	309.208	171.103	310.214	C18H30O4	[M-H]-	9-Hydroxy-12-oxo-10(E),15(Z)-octadecadienoic acid	Lipids	Free fatty acids	-	3	1.8812e+06	1.82868e+06	2.26424e+06	862945	3.98128e+06	3.67797e+06	7.32156e+06	6.63423e+06	6.53946e+06	5.38952e+06	5.57256e+06	3.41568e+06	3.1764e+06	1.97571e+06	1.80284e+06	3.30654e+06	3.50386e+06	1.945e+06	5.22547e+06	1.44846e+06	2.09694e+06	1.08636e+07	6.71251e+06	7.37847e+06	5.46845e+06	5.6802e+06	5.84449e+06	5.94691e+06	5.93421e+06	6.25935e+06	6.25068e+06	6.21898e+06	6.26001e+06	6.13581e+06	C21923	ko00592,ko01110	--	--	--
mws0282	203.083	116.051	204.09	C11H12N2O2	[M-H]-	L-Tryptophan	Amino acids and derivatives	Amino acids and derivatives	73-22-3	1	7.52105e+06	7.36723e+06	6.7133e+06	2.38419e+06	2.69732e+06	2.59978e+06	1.22954e+06	2.0315e+06	1.88538e+06	7.56976e+06	5.68985e+06	6.26819e+06	3.26558e+06	3.31182e+06	4.39651e+06	1.14746e+06	1.03802e+06	3.00293e+06	6.1096e+06	8.28047e+06	8.5691e+06	4.21195e+06	2.41402e+06	3.20311e+06	3.64152e+06	3.74946e+06	3.89289e+06	4.02828e+06	4.14264e+06	4.03506e+06	4.14782e+06	4.05083e+06	4.15386e+06	4.17608e+06	C00078	ko00260,ko00380,ko00400,ko00901,ko00966,ko00970,ko00996,ko01100,ko01110,ko01210,ko01230,ko01240	1.26827	0.0739065	0.472794
pme2954	303.05	137.022	302.043	C15H10O7	[M+H]+	Quercetin	Flavonoids	Flavonols	117-39-5	3	9	9	9	1.36451e+06	320991	560547	1.7849e+06	1.43457e+06	1.44312e+06	1.20176e+06	1.81523e+06	1.45487e+06	9	9	9	9	9	9	2.0998e+06	978443	529672	9	9	9	1.64075e+06	1.57155e+06	1.47599e+06	1.60861e+06	1.62845e+06	1.64323e+06	1.46284e+06	1.61451e+06	1.51591e+06	1.66434e+06	C00389	ko00941,ko00944,ko01100,ko01110	--	--	--
mws2608	222.097	84.0451	221.09	C8H15NO6	[M+H]+	N-Acetyl-D-galactosamine	Others	Saccharides	1811-31-0	3	1.79375e+06	1.66315e+06	1.42146e+06	1.39552e+06	1.47801e+06	1.3766e+06	2.5391e+06	2.67485e+06	2.60217e+06	1.60823e+06	1.8893e+06	1.94709e+06	2.07319e+06	1.87697e+06	1.88412e+06	1.09287e+06	1.30519e+06	1.65088e+06	1.10755e+06	1.31064e+06	1.07627e+06	2.33754e+06	3.23671e+06	2.42469e+06	1.49929e+06	1.62507e+06	1.56605e+06	1.61515e+06	1.49634e+06	1.59852e+06	1.57205e+06	1.57853e+06	1.55958e+06	1.75562e+06	C01132	ko00052,ko00520,ko01100,ko01250	--	--	--
mws0182	151.04	107.05	152.047	C8H8O3	[M-H]-	4-Hydroxyphenylacetic acid	Phenolic acids	Phenolic acids	156-38-7	2	1.86042e+07	2.18347e+07	2.09427e+07	3.1533e+07	4.16092e+07	3.77527e+07	1.77579e+07	2.19161e+07	2.06238e+07	1.01304e+07	1.09969e+07	1.0576e+07	2.23104e+07	3.08219e+07	2.74299e+07	1.55888e+07	1.71605e+07	2.64543e+07	7.84395e+06	6.35405e+06	8.33059e+06	1.98938e+07	3.56341e+07	4.00722e+07	2.04641e+07	2.23148e+07	2.3013e+07	2.23105e+07	2.14169e+07	2.3866e+07	2.33174e+07	2.34057e+07	2.31882e+07	2.32871e+07	C00642	ko00350,ko00360,ko01100	--	--	--
mws5041	189.123	86.0964	188.116	C8H16N2O3	[M+H]+	L-Glycyl-L-isoleucine*	Amino acids and derivatives	Amino acids and derivatives	19461-38-2	2	9.21267e+06	7.79511e+06	7.20448e+06	4.24559e+06	3.82032e+06	3.77139e+06	2.85482e+06	4.46498e+06	3.70032e+06	1.3536e+07	1.98029e+07	9.71785e+06	7.58949e+06	6.67092e+06	7.33318e+06	1.09507e+06	1.31871e+06	7.51754e+06	5.98473e+06	7.70975e+06	7.40484e+06	9.07818e+06	1.25048e+07	1.35234e+07	7.69486e+06	7.44392e+06	7.26774e+06	7.54721e+06	7.38423e+06	7.78877e+06	6.93911e+06	7.98456e+06	7.81986e+06	7.01912e+06	-	-	1.13016	0.204309	0.45992
pmb0865	518.324	184.073	517.317	C26H48NO7P	[M+H]+	LysoPC 18:3(2n isomer)	Lipids	LPC	-	2	1.23204e+06	860596	603187	901079	507128	594680	545212	668241	656334	615506	831885	1.20521e+06	607446	831517	575905	644485	529949	535080	1.40419e+06	6.20879e+06	5.66983e+06	395085	258499	177035	925034	1.03861e+06	968257	904993	985124	930320	1.0086e+06	984841	1.00029e+06	1.03062e+06	-	-	--	--	--
Hmtp000776	168.066	105.034	167.058	C8H9NO3	[M+H]+	4,5,6-Trihydroxy-2-cyclohexen-1-ylideneacetonitrile	Alkaloids	Alkaloids	-	2	4.02677e+06	4.30768e+06	3.7283e+06	2.53735e+06	3.39448e+06	3.01371e+06	1.34904e+06	2.30609e+06	2.06685e+06	5.04731e+06	4.11473e+06	4.17182e+06	2.82315e+06	3.21098e+06	2.96713e+06	915991	1.2101e+06	2.87551e+06	1.95863e+06	3.73807e+06	2.89128e+06	3.11096e+06	3.1499e+06	3.37887e+06	3.05474e+06	3.3287e+06	2.92177e+06	3.07162e+06	3.15466e+06	3.17348e+06	3.27414e+06	3.02236e+06	3.04988e+06	3.37361e+06	-	-	--	--	--
mws0254	156.077	110.071	155.07	C6H9N3O2	[M+H]+	L-Histidine	Amino acids and derivatives	Amino acids and derivatives	71-00-1	1	6.76648e+07	6.54191e+07	5.68052e+07	2.01137e+07	2.81809e+07	2.15247e+07	1.70565e+07	2.17134e+07	2.00323e+07	1.04767e+08	7.11727e+07	7.64578e+07	4.27643e+07	4.86757e+07	4.84389e+07	5.97455e+06	9.27231e+06	3.22052e+07	4.02676e+07	4.69834e+07	3.57348e+07	2.98987e+07	3.29422e+07	3.48759e+07	4.02712e+07	4.03629e+07	4.51797e+07	4.50659e+07	4.27607e+07	4.12395e+07	4.14546e+07	4.11815e+07	3.94804e+07	4.12722e+07	C00135	ko00340,ko00410,ko00470,ko00970,ko01100,ko01110,ko01230,ko02010	1.30864	0.0580674	0.339237
pmb2804	311.223	171.138	312.23	C18H32O4	[M-H]-	13S-Hydroperoxy-9Z,11E-octadecadienoic acid	Lipids	Free fatty acids	33964-75-9	3	1.65032e+06	1.63028e+06	1.54621e+06	2.01024e+06	1.36037e+06	2.06172e+06	557894	720889	671145	729959	912177	721563	1.50978e+06	1.74453e+06	1.51322e+06	2.23819e+06	2.09567e+06	1.64854e+06	1.26577e+06	1.97194e+06	1.19791e+06	8.38351e+06	7.499e+06	7.58536e+06	1.71194e+06	2.03424e+06	1.8427e+06	1.85715e+06	1.90872e+06	1.91612e+06	1.87475e+06	1.97568e+06	1.9628e+06	1.93556e+06	C04717	ko00591,ko01100	--	--	--
pmn001427	471.348	471.24	472.355	C30H48O4	[M-H]-	16,23:16,30-Diepoxydammar-24-ene-3,20-diol (Jujubogenin)	Terpenoids	Triterpene	54815-36-0	2	3.27162e+06	4.41684e+06	4.30182e+06	3.5066e+06	5.40841e+06	4.80892e+06	9.42558e+06	9.30976e+06	9.2375e+06	7.15894e+06	5.93954e+06	6.54932e+06	4.24155e+06	3.67741e+06	3.8014e+06	3.01587e+06	3.33553e+06	3.71999e+06	3.52758e+06	1.94781e+06	2.00446e+06	4.79721e+06	9.04333e+06	9.86442e+06	4.24805e+06	4.47184e+06	4.70155e+06	4.76495e+06	4.78364e+06	4.95548e+06	4.49685e+06	4.59459e+06	4.66872e+06	4.92737e+06	-	-	--	--	--
Hmxp007703	375.143	211.06	374.137	C20H22O7	[M+H]+	5,7,8,3',4'-Pentamethoxyflavanone*	Flavonoids	Flavones	-	3	540631	375886	763301	741563	456908	548584	854621	670267	751365	372192	628484	558359	964437	712870	980191	945162	1.11689e+06	999770	147829	136860	103456	3.06417e+06	1.54334e+06	1.4001e+06	955371	848527	879751	879799	874732	905698	969532	895345	956166	951118	-	-	--	--	--
mws1350	181.051	151.003	182.058	C9H10O4	[M-H]-	Syringaldehyde; 4-Hydroxy-3,5-Dimethoxybenzaldehyde	Phenolic acids	Phenolic acids	134-96-3	3	761651	593885	685356	727840	470978	504999	724226	647094	629915	296621	356088	272930	768531	562942	704376	1.10909e+06	1.0795e+06	853912	606304	659145	577964	1.34581e+06	1.19326e+06	1.3815e+06	639402	635210	680340	653572	702306	695097	698063	637958	698629	721336	-	-	--	--	--
Zmbp000555	175.119	130.098	174.079	C10H10N2O	[M+H]+	3-Indole acetamide	Alkaloids	Plumerane	-	2	4.44481e+07	4.43601e+07	4.0649e+07	1.57131e+07	1.51593e+07	1.52244e+07	1.35972e+07	2.16941e+07	1.90649e+07	5.86422e+07	4.20294e+07	4.719e+07	2.20899e+07	2.40601e+07	3.23817e+07	8.21445e+06	8.52364e+06	1.85251e+07	3.84547e+07	4.31224e+07	5.53228e+07	3.05669e+07	1.91064e+07	2.30896e+07	2.65594e+07	2.98096e+07	2.72646e+07	2.70445e+07	2.78041e+07	2.9813e+07	2.9292e+07	3.02072e+07	2.84037e+07	2.72151e+07	-	-	1.36285	0.0358876	0.449031
MWSHY0124	257.081	153.018	256.074	C15H12O4	[M+H]+	Pinocembrin (Dihydrochrysin)	Flavonoids	Flavanones	480-39-7	3	625147	400088	458941	166617	92345.1	96070.3	830302	864970	874985	489637	643715	361212	159495	181363	233808	83980.7	97347.4	129809	2.08675e+06	1.29999e+06	1.01755e+06	594860	270144	423774	376472	353125	363314	370637	334482	344351	393473	362112	346278	360015	C09827	ko00941	--	--	--
mws0289	480.308	339.289	479.301	C23H46NO7P	[M+H]+	LysoPE 18:1	Lipids	LPE	89576-29-4	3	395639	215306	175385	117572	131938	105256	88044.2	159582	161973	271560	304257	384216	272947	258085	198119	119515	129868	160830	286343	787511	1.32743e+06	64240.4	66486.2	56227.1	292258	306649	273256	272746	281148	275256	278170	268420	302990	295123	-	-	--	--	--
mws0636	313.155	166.086	312.147	C18H20N2O3	[M+H]+	L-Phenylalanyl-L-phenylalanine	Amino acids and derivatives	Amino acids and derivatives	2577-40-4	1	1.69762e+06	1.97697e+06	2.26002e+06	649678	489164	484380	798142	786473	748271	2.65199e+06	2.0662e+06	2.15895e+06	791556	1.15653e+06	1.11273e+06	213202	270641	751934	974592	1.45233e+06	1.27849e+06	1.08123e+06	1.38308e+06	1.2531e+06	1.18473e+06	1.12241e+06	1.08849e+06	1.14791e+06	1.01978e+06	1.15766e+06	1.02651e+06	1.0985e+06	1.09617e+06	1.11758e+06	-	-	1.2983	0.0492917	0.403742
pmb0069	122.06	105.034	121.053	C7H7NO	[M+H]+	Benzamide	Phenolic acids	Phenolic acids	55-21-0	3	1.4361e+07	1.5008e+07	1.18337e+07	6.95975e+06	8.49292e+06	8.00387e+06	5.20344e+06	1.07405e+07	9.09707e+06	2.438e+07	3.41834e+07	1.58298e+07	6.95328e+06	9.8466e+06	9.62236e+06	2.71543e+06	2.8151e+06	7.94737e+06	4.99692e+06	5.48516e+06	4.18964e+06	1.43695e+07	1.73636e+07	2.80375e+07	1.1036e+07	1.10133e+07	1.26972e+07	1.22443e+07	1.18917e+07	1.17336e+07	1.11922e+07	1.11354e+07	1.17013e+07	1.1453e+07	C09815	-	--	--	--
pme3017	104.071	58.0651	103.063	C4H9NO2	[M+H]+	2-Aminoisobutyric acid	Organic acids	Organic acids	62-57-7	2	1.00626e+07	1.18894e+07	9.82908e+06	6.41839e+06	7.22436e+06	6.66734e+06	8.79635e+06	9.05295e+06	9.0184e+06	7.22185e+06	8.8688e+06	8.13476e+06	4.75859e+06	5.25709e+06	4.78635e+06	2.26114e+06	3.47704e+06	4.59834e+06	6.66545e+06	3.80336e+06	1.82497e+06	7.64009e+06	9.76135e+06	1.04065e+07	6.08693e+06	6.29113e+06	6.93394e+06	6.792e+06	6.62447e+06	6.73356e+06	6.97952e+06	6.58126e+06	6.43796e+06	6.13498e+06	C03665	-	--	--	--
Zmhp004065	345.098	330.075	344.09	C18H16O7	[M+H]+	7,8-Dihydroxy-5,6,4'-trimethoxyflavone	Flavonoids	Flavones	-	3	429686	367170	435231	239062	125441	153549	1.05713e+06	906008	993258	317174	598490	193471	276107	224438	305586	163062	257761	239367	1.58354e+06	769855	635640	276396	435120	503747	572433	545600	493518	519759	533875	549390	577589	575945	541991	537724	-	-	--	--	--
Lmbn004685	311.223	223.171	312.23	C18H32O4	[M-H]-	5S,8R-DiHODE; (5S,8R,9Z,12Z)-5,8-Dihydroxyoctadeca-9,12-dienoate	Lipids	Free fatty acids	-	1	3.58944e+06	3.7266e+06	2.85065e+06	2.88155e+06	2.53247e+06	3.12111e+06	2.04342e+06	3.28099e+06	3.03724e+06	5.41045e+06	6.93717e+06	6.39051e+06	3.55783e+06	3.28485e+06	2.79823e+06	3.42552e+06	2.82058e+06	3.589e+06	2.18114e+06	3.7694e+06	2.88475e+06	4.75422e+06	4.2441e+06	4.39836e+06	3.1904e+06	3.32288e+06	3.55642e+06	3.27559e+06	3.64736e+06	3.4331e+06	3.53803e+06	3.63127e+06	3.68025e+06	3.53617e+06	C20186	ko00591	--	--	--
pme0274	132.102	69.0699	131.095	C6H13NO2	[M+H]+	6-Aminocaproic acid	Organic acids	Organic acids	60-32-2	2	5.97297e+06	7.32699e+06	6.61842e+06	4.92218e+06	5.26579e+06	5.29666e+06	3.2145e+06	5.22018e+06	4.1788e+06	9.26052e+06	1.24003e+07	1.14784e+07	4.2326e+06	6.82045e+06	4.99996e+06	1.65185e+06	1.91241e+06	4.7166e+06	2.32948e+06	1.6643e+06	900677	9.82427e+06	9.53332e+06	9.3105e+06	4.82357e+06	4.80257e+06	5.42042e+06	5.19395e+06	5.41049e+06	5.13596e+06	5.33999e+06	5.27234e+06	5.30866e+06	4.80894e+06	C02378	ko01100	--	--	--
pmb0374	136.062	119.035	135.054	C5H5N5	[M+H]+	2-Aminopurine	Nucleotides and derivatives	Nucleotides and derivatives	452-06-2	1	1.04975e+07	7.7996e+06	6.29884e+06	3.25101e+06	2.20928e+06	2.65055e+06	3.6576e+06	6.69788e+06	5.02382e+06	4.40298e+06	9.20018e+06	5.20649e+06	3.97402e+06	3.65382e+06	3.62468e+06	1.56778e+06	2.1165e+06	4.7938e+06	3.51955e+06	3.31342e+06	2.3685e+06	8.08521e+06	7.97351e+06	1.14152e+07	4.97668e+06	4.78376e+06	5.02695e+06	4.96352e+06	4.84698e+06	4.96703e+06	4.72514e+06	5.4529e+06	5.34558e+06	4.75953e+06	-	-	--	--	--
pmb0034	277.103	148.06	276.096	C10H16N2O7	[M+H]+	L-α-Glutamyl-L-Glutamic Acid	Amino acids and derivatives	Amino acids and derivatives	3929-61-1	3	1.1619e+07	1.29411e+07	1.61899e+07	6.76174e+06	6.51172e+06	6.20467e+06	3.22051e+07	2.42519e+07	2.83166e+07	2.7987e+07	3.88055e+07	3.60765e+07	1.11883e+07	1.46652e+07	1.17682e+07	2.55464e+06	3.20803e+06	1.08472e+07	1.85596e+07	5.47497e+06	4.14701e+06	7.49174e+07	7.40042e+07	6.73246e+07	2.05875e+07	1.91087e+07	1.78527e+07	2.06783e+07	2.09297e+07	1.92881e+07	2.08879e+07	1.95032e+07	1.98012e+07	1.97116e+07	C01425	-	1.22019	0.104335	0.441496
Zmdp000292	189.135	70.0652	188.127	C7H16N4O2	[M+H]+	Arginine methyl ester	Amino acids and derivatives	Amino acids and derivatives	-	3	1.0735e+06	1.24034e+06	1.16463e+06	630819	926211	799555	816426	1.04481e+06	1.0659e+06	2.65138e+06	3.37008e+06	3.10279e+06	1.17597e+06	1.42783e+06	1.24234e+06	370579	651683	970412	761566	970481	556094	1.21869e+06	1.72847e+06	1.16894e+06	1.09605e+06	1.13585e+06	1.09356e+06	1.19001e+06	1.09361e+06	1.20623e+06	1.18149e+06	1.07096e+06	1.09716e+06	1.04302e+06	-	-	--	--	--
pme3033	104.071	58.0651	103.063	C4H9NO2	[M+H]+	N,N-Dimethylglycine	Amino acids and derivatives	Amino acids and derivatives	1118-68-9	2	9.8089e+06	1.07681e+07	1.00609e+07	6.26902e+06	7.68325e+06	6.84261e+06	8.5262e+06	9.76737e+06	9.43628e+06	6.74337e+06	8.87069e+06	7.75431e+06	4.38815e+06	5.40234e+06	4.98878e+06	2.22877e+06	3.33809e+06	4.19017e+06	6.36877e+06	3.50743e+06	1.47185e+06	7.23464e+06	9.65272e+06	9.82471e+06	6.33318e+06	6.41932e+06	6.9272e+06	7.23627e+06	6.78737e+06	6.66573e+06	6.47324e+06	6.38131e+06	6.19484e+06	6.35568e+06	C01026	ko00260,ko01100	--	--	--
pme1598	463.125	301.071	464.132	C22H24O11	[M-H]-	Hesperetin-5-O-glucoside	Flavonoids	Flavanones	69651-80-5	3	462100	299506	274389	145330	84959	116577	1.32993e+06	1.48247e+06	1.46941e+06	1.33075e+06	1.59191e+06	480905	374594	280871	364952	260198	280234	258442	2.94711e+06	2.87383e+06	2.0482e+06	418542	128913	75401	671613	630155	713574	647510	738327	687794	730578	693785	690366	699322	-	-	--	--	--
pme0275	115.04	97.0295	116.047	C5H8O3	[M-H]-	4-Oxopentanoic Acid	Organic acids	Organic acids	123-76-2	3	96676.5	111142	102681	140338	176303	152560	162695	167736	157505	113294	143202	138295	139119	133316	141283	218282	191985	152816	71018.7	73407.7	67113.4	202202	229425	269162	234567	237620	238200	240967	253288	244279	256871	256544	268779	266517	-	-	--	--	--
mws0520	224.092	136.076	223.084	C11H13NO4	[M+H]+	N-Acetyl-L-tyrosine	Amino acids and derivatives	Amino acids and derivatives	537-55-3	3	1.19206e+06	1.32457e+06	1.38318e+06	4.20453e+06	6.89769e+06	6.83505e+06	2.09513e+06	1.0597e+06	1.47392e+06	820519	1.42588e+06	675339	1.23595e+06	1.1851e+06	1.19784e+06	2.9694e+06	2.22544e+06	2.08976e+06	546923	580776	534119	3.8273e+06	544069	1.40065e+06	1.97e+06	2.03741e+06	2.04261e+06	1.92303e+06	1.91508e+06	2.13967e+06	2.16847e+06	2.18661e+06	1.96269e+06	2.10506e+06	-	-	1.56506	0.0462017	2.01294
pmd0136	524.371	184.073	523.364	C26H54NO7P	[M+H]+	LysoPC 18:0(2n isomer)	Lipids	LPC	-	2	282129	255470	208893	9	9	9	149907	169996	168029	87867	82301.5	41881.6	235250	205740	232062	188195	213748	192855	189104	438983	1.01441e+06	319824	153299	142588	236050	238955	225995	231152	227248	245713	206468	244618	224180	229908	-	-	--	--	--
Lmbp010382	281.117	91.0537	280.11	C18H16O3	[M+H]+	6-Methoxy-2-(2-phenylethyl)chromone	Others	Chromone	84294-89-3	3	431693	439077	456463	522590	432894	495044	1.10077e+06	1.20941e+06	1.22496e+06	1.45426e+06	1.23045e+06	859349	621660	503348	598877	616759	708169	651271	210474	209677	186889	854793	954834	954600	640324	583202	588013	658975	626504	626165	650210	579010	653404	649812	-	-	--	--	--
mws0748	353.088	191.055	354.095	C16H18O9	[M-H]-	1-Caffeoylquinic acid	Phenolic acids	Phenolic acids	1241-87-8	1	6.7461e+06	4.80458e+06	4.01677e+06	2.68443e+06	2.70083e+06	1.82482e+06	1.78214e+07	3.03478e+07	2.77711e+07	4.04393e+07	5.03936e+07	2.28726e+07	5.33978e+06	8.38319e+06	5.26836e+06	5.17076e+06	7.79069e+06	6.08935e+06	2.02147e+07	3.07115e+07	2.5507e+07	9	9	9	1.49955e+07	1.49601e+07	1.51681e+07	1.70512e+07	1.6787e+07	1.61863e+07	1.52845e+07	1.50862e+07	1.50997e+07	1.54452e+07	-	-	--	--	--
Zmyn005252	285.244	239.238	286.251	C17H34O3	[M-H]-	3-Hydroxy-palmitic acid methyl ester	Lipids	Free fatty acids	51883-36-4	1	1.28189e+07	1.46989e+07	1.94635e+07	1.47396e+07	1.56065e+07	1.75529e+07	3.08327e+07	2.39075e+07	2.41758e+07	1.54856e+07	1.60133e+07	1.79592e+07	1.32277e+07	1.39174e+07	1.24932e+07	1.04652e+07	1.26107e+07	1.21551e+07	9.97529e+06	1.47996e+07	5.66542e+06	2.38365e+07	3.21682e+07	3.32846e+07	1.24508e+07	1.37624e+07	1.43319e+07	1.45365e+07	1.4759e+07	1.40975e+07	1.4991e+07	1.45441e+07	1.41171e+07	1.39673e+07	C11849	-	--	--	--
pme0021	166.086	120.081	165.079	C9H11NO2	[M+H]+	L-Phenylalanine	Amino acids and derivatives	Amino acids and derivatives	63-91-2	1	6.31115e+06	6.78908e+06	5.95948e+06	3.54552e+06	4.86059e+06	3.96865e+06	2.11506e+06	3.51116e+06	3.18846e+06	7.90612e+06	6.40182e+06	6.89726e+06	4.41007e+06	5.10161e+06	4.96164e+06	1.5284e+06	1.53059e+06	4.42266e+06	2.93164e+06	5.53676e+06	4.76885e+06	4.64476e+06	4.55842e+06	4.92628e+06	4.1559e+06	4.86552e+06	4.52269e+06	4.45681e+06	4.4306e+06	4.45369e+06	4.55323e+06	4.91855e+06	4.33878e+06	4.49632e+06	C00079	ko00360,ko00400,ko00460,ko00470,ko00940,ko00960,ko00966,ko00970,ko00996,ko00999,ko01100,ko01110,ko01210,ko01230,ko02010	--	--	--
Lmmn004912	315.051	271.019	316.058	C16H12O7	[M-H]-	3-O-Methylquercetin	Flavonoids	Flavonols	1486-70-0	1	1.31637e+06	1.22809e+06	1.37621e+06	668735	300908	347354	1.13156e+07	1.11046e+07	1.14017e+07	6.77605e+06	1.01889e+07	3.15802e+06	2.70567e+06	1.57479e+06	1.94049e+06	1.13164e+06	1.75044e+06	1.42378e+06	3.29172e+06	2.18888e+06	1.98229e+06	4.04591e+06	1.02298e+06	878537	2.93628e+06	3.0735e+06	3.18678e+06	3.15733e+06	3154217	3.25931e+06	3.50568e+06	3.30301e+06	3.32236e+06	3.37883e+06	C04443	ko00944,ko01110	--	--	--
MWSHY0202	237.091	135.047	236.084	C16H12O2	[M+H]+	6-Methylflavone	Flavonoids	Flavones	29976-75-8	3	1.30853e+06	1.13654e+06	1.26375e+06	1.52907e+06	1.08753e+06	1.20527e+06	1.94605e+06	2.01289e+06	2.08853e+06	2.14742e+06	1.29123e+06	1.49757e+06	3.21318e+06	2.75095e+06	2.66742e+06	3.39746e+06	3.57792e+06	2.71274e+06	1.11347e+06	780404	1.01241e+06	3.49086e+06	2.60056e+06	1.56137e+06	1.87713e+06	2.0192e+06	1.82405e+06	2.10756e+06	1.8589e+06	2.01729e+06	2.09882e+06	2.03232e+06	2.02965e+06	1.94021e+06	-	-	--	--	--
MWS2430	241.218	241.211	242.225	C15H30O2	[M-H]-	13-methylmyristic acid	Lipids	Free fatty acids	2485-71-4	3	209623	219129	228421	314597	452889	410291	269892	338233	297962	503207	721913	508012	405824	391265	336228	451012	391486	388862	292129	230017	220604	583549	869055	638045	489310	493092	492734	516725	545593	555614	554362	517936	550201	526547	-	-	--	--	--
MWS20152	417.156	402.1	418.163	C22H26O8	[M-H]-	Syringaresinol	Lignans and Coumarins	Lignans	21453-71-4	2	436530	326112	336620	469719	248990	251695	1.46356e+06	1.56559e+06	1.47755e+06	2.91647e+06	2.29318e+06	1.59556e+06	1.35726e+06	708170	1.05546e+06	1.43677e+06	1.40292e+06	1.22802e+06	1.71786e+06	1.78514e+06	1.72293e+06	828004	200114	328216	899578	1.04116e+06	1.01784e+06	994789	1.04189e+06	1.0824e+06	1.03025e+06	1.03918e+06	1.04556e+06	1.08143e+06	C10889	-	--	--	--
Lmbn007891	313.238	183.14	314.246	C18H34O4	[M-H]-	Hydroxy ricinoleic acid	Lipids	Free fatty acids	-	1	192460	201026	210833	211843	242350	245339	175888	306300	252931	279423	496957	485252	208919	293349	207999	346870	300173	275729	187783	174532	111630	788022	697178	702803	362435	396687	415665	400418	404544	424068	433427	397037	427013	419003	-	-	--	--	--
mws0628	121.029	92.0268	122.037	C7H6O2	[M-H]-	4-Hydroxybenzaldehyde	Phenolic acids	Phenolic acids	123-08-0	3	7.88921e+06	9.80547e+06	9.55846e+06	1.25315e+07	8.9333e+06	9.48603e+06	4.37715e+06	6.02989e+06	5.16157e+06	2.67369e+06	3.90476e+06	2.1717e+06	9.27008e+06	1.1638e+07	9.73749e+06	8.19318e+06	9.33137e+06	1.17655e+07	2.01327e+06	2.26797e+06	2.3321e+06	1.17217e+07	9.53407e+06	8.73782e+06	6.29116e+06	7.16446e+06	6.92459e+06	7.34083e+06	7.17388e+06	7.39032e+06	6.93878e+06	7.19538e+06	7.55101e+06	7.48598e+06	C00633	ko01100	--	--	--
mws1373	159.092	118.065	158.084	C10H10N2	[M+H]+	β-Nicotyrine	Alkaloids	Pyridine alkaloids	487-19-4	2	9	9	9	9	9	9	1.30919e+07	4.97627e+06	5.30167e+06	2.20097e+06	1.20373e+06	636848	9	9	9	976672	694451	843356	1.03758e+06	693676	577397	3.93941e+06	3.84598e+06	1.04221e+07	6.47997e+06	5.89404e+06	5.58205e+06	6.38149e+06	5.86958e+06	6.27976e+06	5.95021e+06	6.5819e+06	6.10326e+06	6.00541e+06	C10161	-	1.63702	0.00932583	93128.9
pme2853	172.098	74.0248	173.105	C8H15NO3	[M-H]-	Hexanoyl-L-glycine	Amino acids and derivatives	Amino acids and derivatives	24003-67-6	3	96720.4	75423.7	144256	146150	354892	355662	152178	184932	193140	773663	670473	540923	367549	347109	496337	287461	253489	271543	20613.5	26186.2	23971.5	520202	1.04136e+06	597079	457970	409530	410289	456435	459397	425474	464666	413982	424641	449783	-	-	--	--	--
Lmbn004240	329.233	199.135	330.241	C18H34O5	[M-H]-	9,10-Dihydroxy-12,13-epoxyoctadecanoic acid	Lipids	Free fatty acids	-	1	384929	427957	446638	387378	368876	394328	428804	521813	471696	601281	698064	813700	474962	426240	404494	445199	431590	440493	504621	511351	268747	1.05422e+06	1.56084e+06	1.45834e+06	511574	540900	547431	568420	586225	592455	594424	598674	587632	593133	C14837	ko00591	--	--	--
Lmhn102068	295.046	179.035	296.053	C13H12O8	[M-H]-	2-O-Caffeoylmalic acid	Phenolic acids	Phenolic acids	53755-04-7	2	209535	226603	256086	284368	380729	333451	1.06643e+06	881884	955999	428601	290766	423114	335765	463473	395008	204829	219224	290670	120293	116413	155158	221396	648083	382445	307190	312985	310312	338824	330182	293399	329502	332290	346922	332612	-	-	--	--	--
mws1715	252.109	136.062	251.102	C10H13N5O3	[M+H]+	Cordycepin (3'-Deoxyadenosine)	Nucleotides and derivatives	Nucleotides and derivatives	73-03-0	3	1.04735e+06	1.21591e+06	1.08079e+06	1.07015e+06	814104	2.26444e+06	1.92334e+06	1.73368e+06	1.74542e+06	1.22411e+06	1.49461e+06	2.19743e+06	1.13849e+06	1.41851e+06	1.09244e+06	1.22142e+06	1.07959e+06	1.14428e+06	976724	874128	738370	1.83444e+06	2.14829e+06	2.09546e+06	1.24561e+06	1.27731e+06	1.20848e+06	1.20925e+06	1.11855e+06	1.1813e+06	1.25766e+06	1.31177e+06	1.14379e+06	1.28747e+06	C08431	-	--	--	--
pmb2893	291.146	119.05	292.154	C14H20N4O3	[M-H]-	N-p-Coumaroylhydroxyagmatine	Alkaloids	Phenolamine	-	3	474254	467998	484259	757375	490126	643725	279882	411072	373104	759472	1.12423e+06	377860	817774	683654	658385	389868	439706	1.08553e+06	148399	172173	189498	546602	299277	283463	466696	517859	540990	555396	551265	527402	535529	559489	536492	559471	-	-	--	--	--
MWS201458	279.171	120.087	278.163	C15H22N2O3	[M+H]+	Phe-Ile	Amino acids and derivatives	Amino acids and derivatives	22951-94-6	2	4.05529e+06	3.86515e+06	3.11287e+06	1.73133e+06	1.63682e+06	1.14094e+06	1.23241e+06	2.01822e+06	1.7572e+06	4.89077e+06	5.81201e+06	3.52205e+06	2.16751e+06	2.22153e+06	2.45781e+06	766378	909160	2.05386e+06	2.83143e+06	3.61287e+06	2.50001e+06	3.5515e+06	5.25398e+06	4.31534e+06	2.67135e+06	2.62583e+06	2.79499e+06	2.5753e+06	2.72298e+06	2.66616e+06	2.80215e+06	2.66139e+06	2.34435e+06	2.8125e+06	-	-	--	--	--
mws0458	151.04	136.017	152.047	C8H8O3	[M-H]-	Vanillin; 4-Hydroxy-3-Methoxybenzaldehyde	Phenolic acids	Phenolic acids	121-33-5	3	1.92307e+06	1.68637e+06	1.96396e+06	2.42728e+06	1.58238e+06	1.46721e+06	1.85796e+06	2.11441e+06	1.84038e+06	853185	935933	711808	1.80772e+06	1.68332e+06	1.9727e+06	2.09612e+06	2.36964e+06	1.79783e+06	1.0018e+06	872172	851729	3.79829e+06	4.37968e+06	4.69913e+06	1.80832e+06	1.99051e+06	1.79222e+06	1.94693e+06	2.03416e+06	2.01396e+06	1.88174e+06	1.95743e+06	2.04644e+06	2.09823e+06	C00755	ko00996,ko01100,ko01110	--	--	--
MWS1900	215.129	153.127	216.136	C11H20O4	[M-H]-	Undecanedioic acid	Lipids	Free fatty acids	1852-04-6	1	1.72896e+07	1.64028e+07	1.34205e+07	1.64775e+07	1.21676e+07	1.32771e+07	1.13913e+07	1.42805e+07	1.33806e+07	9.88551e+06	1.28605e+07	1.03774e+07	1.26025e+07	1.27371e+07	1.30794e+07	9.27626e+06	1.05001e+07	1.42741e+07	9.12154e+06	9.82025e+06	7.49848e+06	1.57134e+07	2.14401e+07	2.29018e+07	1.35941e+07	1.41472e+07	1.43132e+07	1.47876e+07	1.52072e+07	1.52879e+07	1.54817e+07	1.55795e+07	1.60948e+07	1.56511e+07	-	-	--	--	--
Lmrn003201	204.067	158.059	205.074	C11H11NO3	[M-H]-	Indole-3-lactic acid	Alkaloids	Plumerane	1821-52-9	3	343235	352036	334660	649215	631468	663566	367534	354256	247959	463349	466669	426131	209558	183889	187782	915671	723019	295518	379288	390376	310556	379859	247000	328437	459151	465729	513021	506466	478619	481846	509541	513678	494084	545619	C02043	-	1.38445	0.132691	3.32778
mws0879	319.228	257.228	320.235	C20H32O3	[M-H]-	12S-Hydroxy-5Z,8Z,10E,14Z-eicosatetraenoic acid	Lipids	Free fatty acids	54397-83-0	3	39999.6	45398.5	39957.5	44317.4	47548.8	41011.7	124826	181771	168818	121330	138997	73490.6	131779	89096	95453.4	139848	148135	81389.3	24960.6	30334.8	27696	72831.7	63865.2	60720.2	85531.6	92081.6	86993.1	89966.6	90401	95667.2	80672.8	86914.6	91276.7	96371.8	C14777	ko00590	--	--	--
pme2122	112.087	95.0604	111.08	C5H9N3	[M+H]+	Histamine	Alkaloids	Alkaloids	51-45-6	3	3.53308e+06	2.89541e+06	2.50757e+06	2.23183e+06	2.34701e+06	1.90205e+06	3.43997e+06	3.57241e+06	4.02522e+06	7.42703e+06	5.45458e+06	5.85311e+06	4.10296e+06	3.15743e+06	3.06958e+06	3.04687e+06	4.46464e+06	4.08256e+06	8.28899e+06	6.74403e+06	7.54974e+06	1.96097e+06	3.22886e+06	2.97311e+06	3.36584e+06	3.81061e+06	3.73628e+06	4.03445e+06	3.53793e+06	3.75438e+06	3.98528e+06	3.92375e+06	3.81371e+06	3.758e+06	C00388	ko00340,ko01100,ko01110	--	--	--
pme2459	449.108	287.063	448.101	C21H20O11	[M+H]+	Luteolin-7-O-glucoside (Cynaroside)	Flavonoids	Flavones	5373-11-5	3	3.25385e+07	1.9594e+07	1.56019e+07	2.73979e+06	2.14464e+06	1.92807e+06	1.35144e+07	19222147	1.81096e+07	1.15141e+07	1.96966e+07	4.80744e+06	5.71075e+06	7.15494e+06	1.06887e+07	1.78927e+06	2.58732e+06	2.65083e+06	6.42893e+07	5.19683e+07	3.10176e+07	3.99876e+06	4.11862e+06	4.09481e+06	1.57533e+07	1.51577e+07	12990229	1.46647e+07	1.45452e+07	1.54837e+07	1.54287e+07	1.45708e+07	1.43929e+07	1.4472e+07	C03951	ko00944	1.54371	0.0605469	0.298349
Lmzn006169	471.35	471.35	472.355	C30H48O4	[M-H]-	3,19-Dihydroxyurs-12-en-28-oic acid (Pomolic acid)	Terpenoids	Triterpene	13849-91-7	3	1.1155e+07	1.25747e+07	2.63102e+06	1.09319e+07	2.25996e+06	2.55532e+06	1.88904e+07	1.94758e+07	1.8917e+07	2.066e+07	1.90832e+07	1.68224e+07	1.94634e+07	1.68843e+07	1.80702e+07	1.78763e+07	2.02069e+07	1.71179e+07	1.27042e+07	3.63897e+06	3.69974e+06	1.64303e+07	2.30422e+07	2.24592e+07	1.48237e+07	1.58895e+07	1.63477e+07	1.54667e+07	1.60567e+07	1.65369e+07	1.69918e+07	1.758e+07	1.72818e+07	1.72081e+07	-	-	--	--	--
YC512113	339.155	177.102	338.148	C16H22N2O6	[M+H]+	Cotinine-glucoside	Alkaloids	Pyridine alkaloids	-	3	748968	833373	554147	778511	576139	536179	627503	717437	834212	600115	916337	467430	710379	659875	601406	568145	600516	801663	1.94047e+06	1.28096e+06	907033	581174	469538	472698	799725	783411	748112	700990	762028	797685	742936	685580	786381	794109	-	-	--	--	--
pme1816	353.088	191.056	354.095	C16H18O9	[M-H]-	Neochlorogenic acid (5-O-Caffeoylquinic acid)	Phenolic acids	Phenolic acids	906-33-2	2	6.92548e+06	5.75689e+06	4.47007e+06	2.764e+06	2.18494e+06	1.91214e+06	1.88522e+07	3.32035e+07	2.9719e+07	4.25583e+07	5.36666e+07	2.28292e+07	5.7164e+06	8.69764e+06	5.72565e+06	5.0553e+06	8.39202e+06	6.94871e+06	2.20268e+07	3.20396e+07	2.81158e+07	3.28364e+06	2.17725e+06	474324	1.38355e+07	1.65299e+07	1.62741e+07	1.66063e+07	1.61258e+07	1.57764e+07	1.66862e+07	1.63154e+07	1.5252e+07	1.5873e+07	C17147	-	--	--	--
pmn001659	407.207	149.1	408.215	C22H32O7	[M-H]-	Dehydrocinnzeylanine	Phenolic acids	Phenolic acids	-	3	727654	778085	824049	348045	418453	381373	491824	547569	518529	419125	527526	362583	1.21343e+06	1.20988e+06	1.18576e+06	813215	661593	874894	620531	690146	801749	1.35511e+06	2.30378e+06	1.24789e+06	622155	634347	627179	686741	651963	705737	694667	683537	695407	725892	-	-	--	--	--
MWSslk118	227.067	136.039	226.059	C9H10N2O5	[M+H]+	2,2'-Cyclouridine	Alkaloids	Alkaloids	3736-77-4	2	577325	831104	772474	864318	1.21285e+06	1.02302e+06	1.10271e+06	1.04295e+06	1.1528e+06	1.24781e+06	1.11241e+06	1.183e+06	601598	1.19992e+06	912513	721754	892396	973109	393685	469044	342592	1.30002e+06	1.8428e+06	1.41306e+06	918977	977150	926440	998542	987524	982188	1.04066e+06	955846	851875	956502	-	-	--	--	--
mws2108	353.088	191.056	354.095	C16H18O9	[M-H]-	Cryptochlorogenic acid (4-O-Caffeoylquinic acid)	Phenolic acids	Phenolic acids	905-99-7	1	1.21974e+07	8.12389e+06	6.68342e+06	3.44074e+06	2.57423e+06	2.93058e+06	2.5307e+07	5.38393e+07	4.82938e+07	4.03275e+07	4.65412e+07	1.93064e+07	1.06824e+07	1.37509e+07	9.12028e+06	9.67148e+06	6.42362e+06	7.34235e+06	3.13551e+07	3.98856e+07	2.98061e+07	3.38751e+06	922736	838040	1.68565e+07	1.92852e+07	1.73545e+07	1.8594e+07	1.72055e+07	1.87222e+07	1.72611e+07	1.61616e+07	1.79895e+07	1.73658e+07	-	-	--	--	--
mws1060	267.074	135.031	268.081	C10H12N4O5	[M-H]-	9-(Arabinosyl)hypoxanthine	Nucleotides and derivatives	Nucleotides and derivatives	7013-16-3	1	4.96723e+06	4.13448e+06	2.12792e+06	2.29287e+06	1.22014e+06	1.26167e+06	953657	934720	947477	1.54772e+06	2.93979e+06	864515	2.26914e+06	1.61453e+06	1.59967e+06	1.10099e+06	2.14137e+06	1.65213e+06	1.02971e+07	1.00565e+07	7.53608e+06	1.21273e+06	954885	1.25739e+06	2.07674e+06	2.0542e+06	2.32548e+06	2.21491e+06	2.07471e+06	2.41482e+06	2.20638e+06	2.32514e+06	2.18639e+06	2.21324e+06	-	-	--	--	--
MWSmce283	149.069	92.032	150.068	C9H10O2	[M-H]-	4'-Hydroxypropiophenone	Phenolic acids	Phenolic acids	70-70-2	3	88044	113418	132004	219041	211656	192229	235198	191395	185097	87338.9	145624	57207.5	108999	132500	129323	195888	177627	159205	96025.6	89574.6	93990.9	116607	76529.4	85444.2	150939	159836	156728	156817	172245	156053	176283	151817	160226	170295	C13342	-	--	--	--
pme2693	131.118	114.091	130.111	C6H14N2O	[M+H]+	N-Acetylputrescine	Alkaloids	Alkaloids	18233-70-0	3	3.06648e+06	3.38207e+06	3.1656e+06	2.70952e+06	2.55368e+06	2.51258e+06	2.99975e+06	2.82213e+06	2.85919e+06	1.75181e+06	1.34717e+06	1.20345e+06	2.45832e+06	2.31596e+06	2.2468e+06	1.32686e+06	1.66287e+06	2.21287e+06	2.38676e+06	2.66279e+06	2.11558e+06	2.48178e+06	2.68871e+06	2.40816e+06	1.93162e+06	2.09226e+06	1.96048e+06	2.03683e+06	1.90545e+06	1.92957e+06	2.07712e+06	1.79221e+06	1.78377e+06	1.99946e+06	C02714	ko00330,ko01100	--	--	--
Lmmp002080	193.133	105.033	192.126	C11H16N2O	[M+H]+	N-(4-Aminobutyl)benzamide	Alkaloids	Alkaloids	5692-23-9	3	5.77258e+06	4.62353e+06	4.75136e+06	4.1848e+06	4.35795e+06	4.38285e+06	6.22104e+06	6.88549e+06	6.87009e+06	1.91869e+06	2.36501e+06	1.44447e+06	3.69552e+06	3.21584e+06	3.28482e+06	2.59304e+06	3.21599e+06	3.99633e+06	4.71507e+06	4.6778e+06	2.29993e+06	2.78913e+06	5.03501e+06	3.34779e+06	3.59702e+06	3.57655e+06	3.44261e+06	3.4401e+06	3.5345e+06	3.69737e+06	3.77417e+06	3.10634e+06	3.76304e+06	3.57094e+06	-	-	--	--	--
HJAP057	315.093	282.055	314.079	C17H14O6	[M+H]+	Dihydroxy-dimethoxyflavone	Flavonoids	Flavones	-	3	204164	168877	172141	135420	173596	172239	9	9	9	87879.9	342794	146625	263615	261941	354694	524284	329644	140465	134666	210571	192633	86961.3	77332.8	124934	164357	162207	167099	158263	162879	160564	163591	156775	176638	186778	-	-	--	--	--
pmb0764	144.048	113.029	143.041	C6H9NOS	[M+H]+	4-Methyl-5-thiazoleethanol	Others	Others	137-00-8	3	3.39766e+06	2.72023e+06	2.11506e+06	1.67037e+06	804394	905593	6.21247e+06	6.69461e+06	6.3716e+06	652991	2.61166e+06	407277	1.43388e+06	1.49545e+06	1.96437e+06	119972	527916	1.5353e+06	923459	557014	258234	1.04994e+06	2.33058e+06	2.51223e+06	2.65023e+06	2.36116e+06	2.75614e+06	2.74316e+06	2.70761e+06	2.71678e+06	2.57421e+06	2.43277e+06	2.4926e+06	2.47889e+06	C04294	ko00730,ko01100,ko01240	1.06431	0.153112	0.446122
Hmmn002544	355.104	193.05	356.111	C16H20O9	[M-H]-	Ferulic acid-4-O-glucoside	Phenolic acids	Phenolic acids	117405-51-3	3	141611	149532	67491.2	107586	74844.5	63662.4	355233	634890	534999	782260	982098	462896	145993	176017	129139	112024	189942	156352	398916	570219	467304	9	9	9	294015	294446	318007	274951	299450	299750	321329	324525	294559	325977	-	-	--	--	--
pmf0525	271.096	147.044	270.089	C16H14O4	[M+H]+	Imperatorin	Lignans and Coumarins	Coumarins	482-44-0	3	878983	928798	982042	967794	703245	890257	2.0028e+06	2.4117e+06	2.29603e+06	1.61723e+06	1.25321e+06	1.31145e+06	1.16057e+06	1.18782e+06	1.24035e+06	1.1277e+06	1.19508e+06	1.09308e+06	543694	532119	634875	1.25369e+06	1.86683e+06	1.14497e+06	1.19323e+06	1.12882e+06	1.29905e+06	1.12836e+06	1.23729e+06	1.31205e+06	1.20303e+06	1.1536e+06	1.19703e+06	1.27934e+06	C09269	-	--	--	--
pmn001705	471.348	471.35	472.355	C30H48O4	[M-H]-	3,24-Dihydroxy-17,21-semiacetal-12(13)oleanolic fruit	Terpenoids	Triterpene	-	2	1.24993e+07	1.41552e+07	1.31958e+07	1.25841e+07	1.74545e+07	1.50084e+07	3.10772e+07	2.74226e+07	2.68476e+07	2.18869e+07	1.68992e+07	2.08668e+07	1.46488e+07	1.3018e+07	1.41051e+07	1.2918e+07	1.37679e+07	1.18704e+07	1.07706e+07	1.19726e+07	1.28501e+07	1.79727e+07	2.59931e+07	2.82588e+07	1.58237e+07	1.71269e+07	1.70514e+07	1.7777e+07	1.65253e+07	1.82375e+07	1.86629e+07	1.84956e+07	1.84749e+07	1.84567e+07	-	-	--	--	--
mws0147	117.056	59.0139	118.063	C5H10O3	[M-H]-	β-Hydroxyisovaleric acid	Organic acids	Organic acids	625-08-1	3	4.28178e+06	3.96038e+06	3.94433e+06	4.41684e+06	4.28622e+06	4.88651e+06	5.05588e+06	5.27003e+06	5.67036e+06	7.93657e+06	6.59329e+06	7.3508e+06	5.49963e+06	5.79901e+06	4.97278e+06	6.15285e+06	7.063e+06	4.86429e+06	2.63458e+06	3.14913e+06	2.35169e+06	5.76283e+06	6.69761e+06	6.01128e+06	4.85542e+06	5.14865e+06	5.26557e+06	5.65168e+06	5.05642e+06	5.45555e+06	5.34657e+06	5.91577e+06	5.4006e+06	5.34308e+06	C20827	ko00280,ko01100	--	--	--
Ymjm000099	453.335	201.165	452.329	C30H44O3	[M+H]+	3-Oxooleana-11,13(18)-dien-28-oic acid	Terpenoids	Triterpene	-	2	755140	735921	854324	832891	1.19064e+06	1.07216e+06	2.9528e+06	2.33783e+06	2.20316e+06	1.27751e+06	1.10343e+06	1.30873e+06	817833	855396	757039	947063	949861	875458	898831	508774	600305	1.037e+06	1.2924e+06	1.57667e+06	1.24981e+06	1.2819e+06	1.13237e+06	1.19417e+06	1.12476e+06	1.22121e+06	1.26669e+06	1.26407e+06	1.26997e+06	1.3486e+06	-	-	--	--	--
Zmbp002538	205.097	146.061	204.09	C11H12N2O2	[M+H]+	1-Methoxy-indole-3-acetamide	Alkaloids	Plumerane	-	1	6.25513e+06	6.14546e+06	5.56328e+06	1.90273e+06	2.10271e+06	1.97278e+06	941096	1.66986e+06	1.37299e+06	4.6063e+06	3.70089e+06	3.57047e+06	2.03783e+06	2.07759e+06	2.43558e+06	643638	660972	1.6694e+06	3.14072e+06	3.62368e+06	3.87575e+06	2.45291e+06	1.76853e+06	1.92442e+06	2.27969e+06	2.44418e+06	2.37357e+06	2.6599e+06	2.36163e+06	2.29778e+06	2.31996e+06	2.23002e+06	2.2079e+06	2.25642e+06	-	-	1.3323	0.0580894	0.453978
pmp001287	120.081	103.055	119.073	C8H9N	[M+H]+	N-Benzylmethylene isomethylamine	Alkaloids	Alkaloids	-	1	4.81515e+06	4.91179e+06	4.2186e+06	1.98234e+06	2.85997e+06	2.36187e+06	1.18486e+06	2.02543e+06	1.73742e+06	4.38184e+06	3.81286e+06	3.90723e+06	2.53002e+06	3.03731e+06	2.76164e+06	802391	764342	2.39083e+06	1.83973e+06	3.27382e+06	2.72522e+06	2.61638e+06	2.64909e+06	2.88527e+06	2.66472e+06	2.93853e+06	2.50921e+06	2.56916e+06	2.41728e+06	2.64303e+06	2.66043e+06	2.79414e+06	2.56884e+06	2.75097e+06	-	-	1.24648	0.103932	0.475156
pmn001695	371.098	249.063	372.106	C16H20O10	[M-H]-	Trihydroxycinnamoylquinic acid	Phenolic acids	Phenolic acids	-	1	7.04802e+06	5.25781e+06	3.43905e+06	1.75372e+06	1.5658e+06	1.52829e+06	475465	1.57379e+06	1.17428e+06	1.0002e+06	1.88551e+06	463139	1.2643e+06	761340	1.25785e+06	285506	588146	914513	3.03864e+06	5.2599e+06	3.29169e+06	723352	1.1086e+06	2.18437e+06	1.87155e+06	1.88448e+06	1.91255e+06	1.9965e+06	2.08019e+06	2.06115e+06	1.84719e+06	2.15545e+06	2.10809e+06	2.096e+06	-	-	--	--	--
Zmyn004548	291.197	235.174	292.204	C18H28O3	[M-H]-	12-Oxo-phytodienoic acid	Lipids	Free fatty acids	85551-10-6	1	119197	120747	79145	72365.1	33617.3	45054.8	48728.2	96550.6	72822.8	83836.3	96851.2	95593	147630	177075	168340	240386	192356	208954	139591	377077	352933	93854	88418.4	130540	105421	110856	112838	106289	109742	115773	105916	115570	125529	118464	C01226	ko00592,ko01100,ko01110	--	--	--
Zmdp000441	178.053	88.04	177.046	C6H11NO3S	[M+H]+	3-(Allylsulphinyl)-L-alanine	Amino acids and derivatives	Amino acids and derivatives	17795-26-5	3	1.08555e+06	1.1543e+06	1.16146e+06	1.60147e+06	1.54847e+06	1.78638e+06	1.17529e+06	1.56019e+06	1.54231e+06	1.27709e+06	1.81215e+06	1.51685e+06	1.292e+06	1.52432e+06	1.3231e+06	969334	1.03865e+06	1.54902e+06	586667	595564	455899	3.63098e+06	3.49359e+06	2.63428e+06	1.46598e+06	1.45604e+06	1.47639e+06	1.53923e+06	1.39008e+06	1.46895e+06	1.408e+06	1.5506e+06	1.67668e+06	1.57021e+06	-	-	--	--	--
Lmhp009590	508.34	184.073	507.332	C25H50NO7P	[M+H]+	LysoPC 17:1	Lipids	LPC	-	3	214851	119828	108513	33834.1	50349.4	24711.5	54178.2	87248.3	88777.2	174611	177068	555616	172533	120503	146219	123875	66411	112840	1.02274e+06	869645	706415	97661.8	48486	25762.6	200277	192099	199140	208295	220356	190941	215381	198427	194988	183385	-	-	--	--	--
Lmgn001670	137.027	108.023	138.032	C7H6O3	[M-H]-	Salicylic acid	Phenolic acids	Phenolic acids	69-72-7	3	164543	143573	163249	181730	190886	125652	850192	900617	875593	1.10335e+06	901836	840940	246020	278158	267373	638939	659638	327332	752677	1.4022e+06	1.51851e+06	247562	85577.3	61113	537352	532081	607565	572246	585451	575977	599163	577630	577083	648335	C00805	ko00996,ko01100,ko01110,ko04075	1.3453	0.121421	2.05408
Lmmp007480	257.081	137.02	256.074	C15H12O4	[M+H]+	2,4,4'-trihydroxychalcone	Flavonoids	Chalcones	-	3	372983	348454	358988	531633	381238	405623	286741	325899	318050	356147	252146	223912	599561	477521	457265	494262	663638	500924	413670	544352	734155	219440	267584	243918	383659	395988	438922	464660	426714	394325	410882	432410	426389	417861	-	-	--	--	--
Lmsn000954	207.087	59.0139	208.095	C8H16O6	[M-H]-	Dambonitol	Others	Saccharides	523-94-4	3	293281	225392	304016	398573	332074	285437	504096	441993	450110	223585	195601	188010	260430	231101	195471	308704	278268	269047	188538	351589	264139	214968	295667	241909	287155	295664	276490	268580	248185	281585	277408	299113	302901	274175	-	-	--	--	--
Zmdp002216	261.145	86.0968	260.137	C11H20N2O5	[M+H]+	L-γ-Glutamyl-L-leucine	Amino acids and derivatives	Amino acids and derivatives	2566-39-4	1	2.41625e+06	3.29988e+06	2.86717e+06	1.57141e+06	1.75621e+06	1.66353e+06	902594	1.06723e+06	1.08818e+06	4.24496e+06	4.3708e+06	3.34573e+06	1.78251e+06	2.68173e+06	2.26598e+06	335881	369087	1.70337e+06	1.2202e+06	1.43672e+06	1.02078e+06	5.24562e+06	5.33029e+06	6.82366e+06	2.1808e+06	2.51041e+06	2.14869e+06	2.21923e+06	2.10326e+06	2.15398e+06	2.40881e+06	2.16654e+06	2.16688e+06	2.22901e+06	-	-	1.26211	0.0646808	0.357839
Zmhn001793	341.089	179.034	342.095	C15H18O9	[M-H]-	6-O-Caffeoyl-D-glucose	Phenolic acids	Phenolic acids	-	3	213844	189713	215166	173220	219553	150458	403483	481045	463334	375756	373667	322239	220331	246536	188517	290462	168980	167727	243727	382578	726850	73879.2	108953	111574	257311	267633	277869	262381	266632	280603	233696	278291	285706	282650	-	-	--	--	--
mws0914	271.061	151.003	272.068	C15H12O5	[M-H]-	3,5,7-Trihydroxyflavanone (Pinobanksin)	Flavonoids	Flavanonols	548-82-3	3	141447	105266	96308.5	45813.9	39514.8	37880	198663	217283	206092	137634	171346	78860.3	85631.1	76949.1	138063	65608	50482.9	71542.2	223250	253460	153130	125660	67010.6	70298.9	103748	109004	103636	118594	105307	120268	109389	104055	112535	116887	C09826	ko00941	--	--	--
Zmzn000113	146.047	102.056	147.053	C5H9NO4	[M-H]-	L-threo-3-Methylaspartate	Amino acids and derivatives	Amino acids and derivatives	6061-13-8	3	1.91349e+06	2.11295e+06	2.44712e+06	1.35233e+06	1.43306e+06	1.33333e+06	1.70914e+06	1.6334e+06	1.62928e+06	2.29082e+06	1.98866e+06	2.26251e+06	1.40934e+06	1.62167e+06	2.09111e+06	561140	914398	1.43388e+06	1.68646e+06	938539	583928	4.756e+06	5.4415e+06	4.87848e+06	1.7331e+06	1.84401e+06	1.92036e+06	1.73378e+06	1.79635e+06	1.88116e+06	2.01475e+06	2.00696e+06	2.01944e+06	1.85015e+06	C03618	ko00630,ko00660,ko01100,ko01200	--	--	--
Lmhn003223	279.05	147.04	280.058	C13H12O7	[M-H]-	Cinnamoyltartaric acid	Phenolic acids	Phenolic acids	-	2	2.53435e+06	2.32449e+06	2.2718e+06	2.5273e+06	2.6078e+06	2.26232e+06	5.80018e+06	5.18615e+06	5.4211e+06	2.0527e+06	2.28475e+06	1.2292e+06	2.19125e+06	3.39504e+06	2.38561e+06	2.06024e+06	2.54111e+06	2.20259e+06	2.12135e+06	1.62522e+06	1.39021e+06	2.37045e+06	3.97933e+06	3.28317e+06	2.05514e+06	2.3095e+06	2.17942e+06	2.13999e+06	2.17128e+06	1.96303e+06	2.19266e+06	2.21835e+06	2.15213e+06	2.42946e+06	-	-	--	--	--
mws1346	162.076	98.0601	161.069	C6H11NO4	[M+H]+	DL-2-Aminoadipic acid	Alkaloids	Alkaloids	542-32-5	3	8.10917e+06	9.56308e+06	8.98201e+06	1.02916e+07	9.23493e+06	8.62903e+06	9.65047e+06	8.51519e+06	9.4219e+06	7.02523e+06	8.13769e+06	8.42814e+06	7.12189e+06	9.93211e+06	7.4731e+06	7.49233e+06	1.28762e+07	9.78256e+06	4.1383e+06	6.27169e+06	3.42206e+06	1.86352e+07	1.3817e+07	1.00662e+07	7.33789e+06	8.38038e+06	7.48691e+06	7.7878e+06	7.67499e+06	7.79771e+06	8.78921e+06	7.46088e+06	7.48988e+06	8.04427e+06	C00956	ko00300,ko00310,ko00311,ko01100,ko01110,ko01210,ko01230	--	--	--
Zmhn002422	355.103	193.052	356.111	C16H20O9	[M-H]-	1-O-Feruloyl-β-D-glucose	Phenolic acids	Phenolic acids	7196-71-6	3	226620	153099	126261	82181.4	64055.2	81871.8	484190	1.22889e+06	980367	688542	995937	328055	210671	273987	197572	209789	142051	148542	597117	809598	590232	9	9	9	315618	348107	377325	351590	350060	320737	352730	336264	314114	354326	C17759	-	--	--	--
pmp000789	375.107	299.055	374.1	C19H18O8	[M+H]+	Casticin (5,3'-Dihydroxy-3,6,7,4'-Tetramethoxyflavone)	Flavonoids	Flavones	479-91-4	3	578078	466570	793891	907213	583277	622167	987575	757222	832149	450782	758719	620433	1.09512e+06	749425	1.149e+06	1.10802e+06	1.22758e+06	1.18751e+06	164981	112307	115829	3.47275e+06	1.69439e+06	1.70431e+06	1.15251e+06	1.06882e+06	1.01097e+06	1.0723e+06	921517	992900	1.08486e+06	1.0232e+06	1.03773e+06	1.03635e+06	-	-	--	--	--
Wafn008390	651.291	507.211	592.273	C27H44O14	[M+CH3COOH-H]-	2,4-Di(2-Methylbutanoyl)-3-(2-Methylcrotonyl)Sucrose	Others	Saccharides	-	2	37250.9	33773.2	10175.1	12494.4	30813.6	12254.4	41854.9	14546.3	12825.7	94125.5	97617.2	59992.7	19991.2	38568.2	13938.6	51199	54510.1	50332.6	29440.7	36127.5	38455.5	67041.2	43930.6	54009.1	97116.6	102446	102352	106210	112834	117349	100002	104913	107531	112539	-	-	1.35486	0.0602232	2.15236
mws0255	112.05	95.0239	111.043	C4H5N3O	[M+H]+	Cytosine	Nucleotides and derivatives	Nucleotides and derivatives	71-30-7	3	5.3983e+06	3.91847e+06	3.24529e+06	2.73788e+06	2.17746e+06	2.25876e+06	5.6973e+06	6.7465e+06	6.53541e+06	1.0918e+07	7.78621e+06	6.51976e+06	6.20295e+06	3.82735e+06	4.6702e+06	4.66054e+06	7.12904e+06	6.94482e+06	1.58715e+07	1.38624e+07	1.38888e+07	1.40569e+06	2.24731e+06	1.96462e+06	5.6009e+06	5.50888e+06	5.24278e+06	6.43217e+06	5.95398e+06	5.36977e+06	5.77605e+06	5.56354e+06	5.47996e+06	5.58816e+06	C00380	ko00240,ko01100,ko01232	--	--	--
Lmbn001034	147.066	85.0294	148.074	C6H12O4	[M-H]-	2,3-Dihydroxy-3-methylpentanoic acid	Organic acids	Organic acids	562-43-6	1	1.30559e+06	1.18685e+06	1.43366e+06	1.52726e+06	1.21182e+06	1.21688e+06	1.97113e+06	1.65707e+06	1.63951e+06	2.59187e+06	2.33199e+06	2.05265e+06	1.93933e+06	1.83974e+06	2.23404e+06	2.28479e+06	2.5261e+06	1.99711e+06	917874	752278	781388	2.27036e+06	2.07285e+06	1.89944e+06	1.42649e+06	1.51756e+06	1.76244e+06	1.59418e+06	1.6447e+06	1.68522e+06	1.59903e+06	1.69292e+06	1.70361e+06	1.63615e+06	C06007	ko00290,ko01100,ko01110,ko01210,ko01230	--	--	--
mws1389	455.353	455.353	456.36	C30H48O3	[M-H]-	3-Hydroxyolean-12-en-28-oic acid (Oleanolic acid)	Terpenoids	Triterpene	508-02-1	3	2.77526e+06	2.80899e+06	3.10142e+06	3.23556e+06	3.79786e+06	3.14898e+06	6.77767e+06	6.44319e+06	7.02067e+06	4.59404e+06	4.12971e+06	4.80696e+06	4.536e+06	3.3743e+06	3.46233e+06	3.4274e+06	4.25255e+06	3.58383e+06	3.2412e+06	2.55661e+06	3.02539e+06	5.08043e+06	7.0888e+06	6.81246e+06	3.95687e+06	3.98225e+06	4.31174e+06	4.47179e+06	4.50169e+06	4.31668e+06	4.43527e+06	4.84793e+06	4.45874e+06	4.60174e+06	C17148	-	--	--	--
Wafn015217	327.291	59.0142	328.298	C20H40O3	[M-H]-	Hydroxyicosanoic Acid	Lipids	Free fatty acids	-	1	1.81873e+06	2.99571e+06	2.12021e+06	2.10577e+06	3.97981e+06	3.15707e+06	343768	656516	546548	764475	1.15067e+06	1.2865e+06	2.17743e+06	4.8934e+06	3.29265e+06	2.86436e+06	3.95145e+06	5.73131e+06	1.97161e+06	2.88585e+06	1.32281e+06	1.64391e+06	1.64108e+06	1.59766e+06	2.51286e+06	2.60991e+06	2.86822e+06	2.79648e+06	2.82177e+06	2.95261e+06	2.89748e+06	2.84642e+06	2.95463e+06	3.1202e+06	-	-	--	--	--
pmb2791	309.207	209.054	310.214	C18H30O4	[M-H]-	9-Hydroperoxy-10E,12,15Z-octadecatrienoic acid	Lipids	Free fatty acids	111004-08-1	3	1.56999e+06	1.6491e+06	1.4678e+06	1.65599e+06	1.32046e+06	1.9221e+06	9	9	9	842154	1.16361e+06	852974	1.24857e+06	1.52207e+06	1.20575e+06	1.70709e+06	1.39189e+06	1.44585e+06	1.00793e+06	1.75143e+06	1.67585e+06	1.21625e+06	1.32757e+06	1.4907e+06	978014	1.10603e+06	1.10062e+06	1.16257e+06	1.13014e+06	1.17481e+06	1.19065e+06	1.13459e+06	1.22572e+06	1.19819e+06	C16321	ko00592,ko01110	--	--	--
mws1329	463.088	301.036	464.096	C21H20O12	[M-H]-	Quercetin-7-O-glucoside*	Flavonoids	Flavonols	491-50-9	3	454411	259948	268356	178594	103124	145844	1.43203e+06	1.4409e+06	1.50853e+06	1.22732e+06	1.5202e+06	447767	394176	262670	401527	245737	262037	276064	3.14335e+06	2.95656e+06	2.43397e+06	370781	119056	94700.1	638744	650621	690355	710346	767799	642151	707966	662113	671186	636289	C12639	-	--	--	--
pme3337	384.115	252.073	383.108	C14H17N5O8	[M+H]+	Succinyladenosine	Nucleotides and derivatives	Nucleotides and derivatives	4542-23-8	1	1.44955e+06	1.46802e+06	1.33474e+06	1.30904e+06	1.03357e+06	1.43732e+06	2.52228e+06	2.98141e+06	2.69977e+06	1.54699e+06	2.01266e+06	2.38425e+06	1.3536e+06	1.67535e+06	1.28982e+06	1.02471e+06	1.31554e+06	1.23992e+06	1.57591e+06	1.18577e+06	736136	2.77282e+06	3.1502e+06	2.95868e+06	1.63373e+06	1.46751e+06	1.43773e+06	1.42411e+06	1.56304e+06	1.40294e+06	1.6023e+06	1.41067e+06	1.47423e+06	1.6321e+06	-	-	--	--	--
pmb0819	157.076	130.065	156.069	C10H8N2	[M+H]+	3-Indoleacetonitrile	Alkaloids	Plumerane	771-51-7	3	3.13945e+07	3.13929e+07	2.8654e+07	1.57668e+07	1.52283e+07	1.31171e+07	1.33905e+07	1.67711e+07	1.50682e+07	3.86243e+07	2.70064e+07	2.75653e+07	1.66501e+07	1.72236e+07	2.31661e+07	7.75623e+06	8.29744e+06	1.5149e+07	2.43724e+07	2.71561e+07	3.12395e+07	1.78673e+07	1.69463e+07	1.85313e+07	1.9078e+07	1.98926e+07	1.71581e+07	17473363	1.73368e+07	1.98875e+07	2.03348e+07	1.96676e+07	1.93894e+07	1.86689e+07	C02938	ko00380,ko01100	--	--	--
MWSmce582	144.065	84.0449	143.058	C6H9NO3	[M+H]+	Methyl L-pyroglutamate	Alkaloids	Pyrrole alkaloids	4931-66-2	2	2.37583e+06	2.36913e+06	2.21306e+06	1.19365e+06	1.49505e+06	1.42542e+06	2.21307e+06	2.92524e+06	2.82808e+06	3.55869e+06	3.93539e+06	3.43179e+06	2.53306e+06	2.24402e+06	2.65213e+06	1.23964e+06	1.18983e+06	2.4192e+06	1.43056e+06	1.12012e+06	553466	2.61146e+06	3.54639e+06	4.2781e+06	2.36956e+06	2.09429e+06	2.27405e+06	2.11874e+06	2.37527e+06	2.18182e+06	2.08833e+06	2.38218e+06	2.49073e+06	2.22093e+06	-	-	--	--	--
Lmmp006281	396.326	396.326	395.319	C27H41NO	[M+H]+	Solasodiene	Alkaloids	Steroid alkaloids	3669-17-8	3	8.87467e+06	8.46652e+06	8.0117e+06	1.0758e+07	8.53047e+06	8.70626e+06	2.0854e+07	1.0416e+07	9.9771e+06	1.08654e+07	7.88599e+06	7.73645e+06	1.1651e+07	9.06862e+06	1.07116e+07	1.30422e+07	1.33004e+07	1.03682e+07	9	9	9	1.18225e+07	1.47859e+07	1.37762e+07	1.23138e+07	1.16064e+07	1.09823e+07	1.00171e+07	1.12361e+07	1.13991e+07	1.1792e+07	1.16902e+07	1.10385e+07	1.25312e+07	-	-	--	--	--
mws0043	403.139	373.096	402.132	C21H22O8	[M+H]+	Nobiletin (5,6,7,8,3',4'-Hexamethoxyflavone)	Flavonoids	Flavones	478-01-3	3	89651.5	86323.9	112268	73922.3	145362	258957	345739	409717	431226	182222	313165	469358	121106	101279	79161.4	164309	351339	210591	65510.2	50244.4	55222.7	561067	155517	70776.9	219055	222344	212344	210536	194968	187958	210848	217729	209599	234544	C10112	-	1.3951	0.122384	2.40839
MWS0274	165.056	119.05	166.063	C9H10O3	[M-H]-	DL-3-Phenyllactic acid	Organic acids	Organic acids	828-01-3	1	7.54943e+06	7.58102e+06	7.44261e+06	1.00538e+07	1.07243e+07	9.55601e+06	6.04337e+06	7.84763e+06	7.02742e+06	5.32608e+06	9.34284e+06	4.56668e+06	4.63063e+06	4.86493e+06	5.64472e+06	9	9	9	1.01469e+07	5.45343e+06	9	9	1.13843e+07	1.23905e+07	7.11413e+06	6.45984e+06	7.28246e+06	7.72379e+06	7529708	7.32602e+06	7.61235e+06	7.70391e+06	8.22998e+06	7.6449e+06	-	-	1.63704	0.00366899	1.78332e-06
mws5038	341.109	89.0249	342.116	C12H22O11	[M-H]-	Isomaltulose	Others	Saccharides	13718-94-0	3	287601	255313	264474	366501	53816.8	48811.5	532071	396836	485101	32536	50563.7	29734.3	236894	61809.7	204551	225518	316697	274447	314658	245640	174992	46760.9	114828	71691.5	268376	274874	254518	270298	248391	263154	302990	278696	297771	274602	C01742	-	--	--	--
MWS00327g	106.05	60.0445	105.043	C3H7NO3	[M+H]+	L-Isoserine	Amino acids and derivatives	Amino acids and derivatives	632-13-3	2	5.8223e+06	5.68386e+06	4.75633e+06	2.89665e+06	2.89325e+06	2.60172e+06	1.56205e+06	2.30745e+06	2.31168e+06	5.71892e+06	3.42698e+06	4.91969e+06	2.95951e+06	4.10305e+06	3.75355e+06	557952	718295	2.96733e+06	1.59671e+06	3.79987e+06	1.85496e+06	4.38369e+06	5.25646e+06	3.37895e+06	3.0604e+06	2.99947e+06	3.49788e+06	3.27596e+06	3.22271e+06	3.43606e+06	3.55554e+06	3.2978e+06	3.30801e+06	2.96449e+06	-	-	1.23379	0.0897296	0.392338
MWS4295	299.259	253.251	300.266	C18H36O3	[M-H]-	DL-2-hydroxystearic acid	Lipids	Free fatty acids	629-22-1	1	2.70938e+07	2.95096e+07	3.71319e+07	3.10683e+07	3.61721e+07	3.73434e+07	4.10672e+07	3.68828e+07	3.78107e+07	2.50196e+07	2.90561e+07	2.89128e+07	2.65879e+07	2.96172e+07	2.64916e+07	1.9884e+07	2.21255e+07	2.46862e+07	1.36794e+07	2.64351e+07	1.05369e+07	4.50295e+07	6.27808e+07	6.01873e+07	2.23307e+07	2.57872e+07	2.76154e+07	2.64541e+07	2.77348e+07	2.7867e+07	2.6913e+07	2.65605e+07	2.66126e+07	2.80956e+07	-	-	--	--	--
Zazp002547	205.096	146.06	204.09	C11H12N2O2	[M+H]+	cyclo-(Gly-Phe)	Amino acids and derivatives	Amino acids and derivatives	10125-07-2	1	6.60843e+06	6.40888e+06	5.30195e+06	1.824e+06	2.16333e+06	2.0431e+06	1.01208e+06	1.62783e+06	1.45734e+06	4.86153e+06	3.73877e+06	3.82768e+06	2.16567e+06	2.09842e+06	2.67093e+06	646649	604393	1.77988e+06	3.12816e+06	3.72229e+06	3.9152e+06	2.42788e+06	1.75478e+06	2.11504e+06	2.29121e+06	2.61315e+06	2.56314e+06	2.65415e+06	2.46493e+06	2.60821e+06	2.36429e+06	2.19918e+06	2.40787e+06	2.3395e+06	-	-	1.30923	0.0590581	0.437046
MA10040889	154.014	123.007	155.022	C6H5NO4	[M-H]-	4-Nitrocatechol	Phenolic acids	Phenolic acids	3316-09-4	3	35329.5	36862.9	56860.8	17788.1	40092.5	22446.6	25752.6	30110.5	27038.2	269277	234060	271498	49996.7	70547.7	73619	185950	192295	40963.7	75100.2	206314	234434	9	9	9	376199	383266	403644	393088	420961	410008	431740	344109	401902	382855	C02235	-	--	--	--
MWS2067	169.066	141.069	170.073	C12H10O	[M-H]-	2-Phenylphenol	Phenolic acids	Phenolic acids	90-43-7	3	39461.1	44609	57422.1	63899.4	39528.3	47074.2	18457.4	21002.2	14586.1	30434.9	58960.7	31356.7	22718.9	25248.5	26106.4	26237.7	26519.3	19936.9	19110.9	22384.3	19228.2	16972.7	14091.2	18222.5	63817.3	55391.1	65386.8	60867.9	61700.1	61349.5	66204.7	70649.2	61946	62916.7	C02499	-	--	--	--
pmb2636	335.223	253.18	336.23	C20H32O4	[M-H]-	8,15-Dihydroxy-5,9,11,13-eicosatetraenoic acid	Lipids	Free fatty acids	77667-08-4	3	386891	361175	402629	118351	369270	463573	378267	466772	393320	569788	459662	469761	469679	405758	386553	526785	463438	379401	682049	759812	712565	348461	342961	324404	445606	492518	488970	530980	509232	526733	530960	537332	556057	544327	-	-	--	--	--
MWS04447	130.086	70.0667	129.079	C6H11NO2	[M+H]+	Homoproline	Amino acids and derivatives	Amino acids and derivatives	56879-46-0	2	723527	842438	690844	1.17363e+06	923370	1.40408e+06	2.69496e+06	4.92949e+06	4.29172e+06	2.5989e+06	5.82855e+06	3.25617e+06	1.98101e+06	1.42948e+06	1.28561e+06	1.61271e+06	2.206e+06	2.58485e+06	1.61034e+06	743636	196779	2.83609e+06	3.95567e+06	3.1379e+06	2.01823e+06	2.0407e+06	2.16486e+06	2.27721e+06	2.06289e+06	1.99722e+06	2.2132e+06	2.01551e+06	1.80534e+06	2.03357e+06	-	-	--	--	--
Zmyn003693	267.067	252.044	268.074	C16H12O4	[M-H]-	6-Hydroxy-2'-methoxyflavone	Flavonoids	Flavones	61546-59-6	2	9	9	9	14673.2	12745.6	9	42211.5	70815.8	61923.2	381457	259933	197516	83048.7	81488.4	80305	141707	134362	110802	21440.3	11862.8	20748.3	93256	16067	8637.9	82453.5	73037.1	75071	72170.7	82571.3	85083.7	74894.2	79815.4	85248.3	83036	C15203	-	--	--	--
mws0192	117.019	73.0295	118.027	C4H6O4	[M-H]-	Succinic acid	Organic acids	Organic acids	110-15-6	1	4.40085e+06	6.40786e+06	3.18037e+06	1.4103e+07	1.5496e+07	1.26621e+07	8.92611e+06	6.98194e+06	7.55193e+06	6.91942e+06	6.47602e+06	6.52482e+06	3.59775e+06	2.03266e+06	3.05e+06	1.80419e+07	1.25193e+07	3.76529e+06	2.55025e+06	2.43661e+06	2.54321e+06	6.40728e+06	4.71244e+06	7.00305e+06	7.3578e+06	6.70092e+06	7.64245e+06	7.34366e+06	6.63002e+06	7.4374e+06	6.44044e+06	6.92237e+06	6.8982e+06	6.36875e+06	C00042	ko00020,ko00190,ko00250,ko00310,ko00350,ko00360,ko00620,ko00630,ko00640,ko00650,ko00760,ko00920,ko01100,ko01110,ko01200	1.25854	0.174559	3.95447
mws0470	117.019	73.0295	118.027	C4H6O4	[M-H]-	Methylmalonic acid	Organic acids	Organic acids	516-05-2	3	4.40085e+06	6.40786e+06	3.18037e+06	1.4103e+07	1.5496e+07	1.26621e+07	8.92611e+06	6.98194e+06	7.55193e+06	6.91942e+06	6.47602e+06	6.52482e+06	3.59775e+06	2.03266e+06	3.05e+06	1.80419e+07	1.25193e+07	3.76529e+06	2.55025e+06	2.43661e+06	2.54321e+06	6.40728e+06	4.71244e+06	7.00305e+06	7.3578e+06	6.70092e+06	7.64245e+06	7.34366e+06	6.63002e+06	7.4374e+06	6.44044e+06	6.92237e+06	6.8982e+06	6.36875e+06	C02170	ko00240,ko00280,ko00640,ko01100	1.25854	0.174559	3.95447
MWSmce331	102.054	56.0498	101.048	C4H7NO2	[M+H]+	Azetidine-2-carboxylic acid	Alkaloids	Alkaloids	2517-04-6	3	1.54165e+06	1.40012e+06	1.73205e+06	1.08969e+06	1.13353e+06	874159	1.07222e+06	593442	769597	643764	570408	522330	2.92124e+06	1.11571e+06	2.96419e+06	430606	489762	1.01933e+06	787906	835343	638046	1.12687e+06	2.303e+06	975492	847163	914045	993580	1.01389e+06	973575	885061	944614	840704	886835	913086	C08267	-	1.37082	0.0986734	0.277055
Zmdp000976	208.064	119.015	207.056	C7H13NO4S	[M+H]+	S-(2-Carboxypropyl)cysteine	Amino acids and derivatives	Amino acids and derivatives	6852-42-2	3	3.17621e+06	2.76875e+06	8.5004e+06	6.41637e+06	3.31095e+06	5.05506e+06	4.29295e+06	5.56515e+06	4.70833e+06	2.44565e+06	2.96495e+06	953843	3.46917e+06	2.33315e+06	3.19279e+06	4.13966e+06	4.39821e+06	4.9102e+06	2.97114e+07	1.98206e+06	1.37543e+06	7.98672e+06	4.9708e+06	2.97351e+06	4.62433e+06	4.19513e+06	4.28467e+06	4.447e+06	4.78821e+06	4.3028e+06	4.43664e+06	4.6986e+06	4.93558e+06	4.00223e+06	-	-	--	--	--
pme3732	244.093	112.05	243.085	C9H13N3O5	[M+H]+	Cytidine	Nucleotides and derivatives	Nucleotides and derivatives	65-46-3	3	1.01847e+07	6.1138e+06	5.19917e+06	3.4175e+06	1.66789e+06	1.81585e+06	9.54963e+06	1.30881e+07	1.2102e+07	1.78886e+07	1.4412e+07	1.33776e+07	1.10927e+07	6.39794e+06	8.57175e+06	5.36487e+06	1.13523e+07	1.32044e+07	3.54909e+07	2.89259e+07	2.77142e+07	1.04237e+06	2.04611e+06	2.52583e+06	9.82972e+06	1.00921e+07	9.12158e+06	9.51956e+06	9.48958e+06	9.62091e+06	8.76561e+06	9.78202e+06	8.27016e+06	1.03366e+07	C00475	ko00240,ko01100,ko01232,ko02010	--	--	--
MWSslk138	169.015	151.004	170.022	C7H6O5	[M-H]-	2,3,4-Trihydroxybenzoic acid	Phenolic acids	Phenolic acids	610-02-6	3	171159	122297	109900	9	9	9	406759	404775	367293	417032	568004	213526	166544	160572	211710	9	9	9	679644	1.85109e+06	672551	381712	156809	173691	328513	328902	376296	342777	380034	362260	312767	364879	333375	338955	-	-	1.63711	0.00798231	5.01089e-05
MWS00353g	178.088	86.0245	179.095	C10H13NO2	[M-H]-	Alpha-Methyl-DL-Phenylalanine	Amino acids and derivatives	Amino acids and derivatives	1132-26-9	2	6.12303e+06	6.38423e+06	5.66206e+06	6.8095e+06	6.89046e+06	7.24159e+06	2.60971e+06	4.24442e+06	3.45773e+06	6.80438e+06	7.87154e+06	5.1735e+06	6.12592e+06	7.37123e+06	7.51705e+06	5.01015e+06	4.62775e+06	7.8004e+06	2.65224e+06	3.26628e+06	3.26932e+06	7.22396e+06	7.10287e+06	6.56986e+06	4.69712e+06	5.26425e+06	5.62349e+06	5.54027e+06	5.40853e+06	5.9063e+06	5.46543e+06	6.01181e+06	5.51638e+06	5.60566e+06	-	-	--	--	--
mws0089	447.093	285.041	448.101	C21H20O11	[M-H]-	Kaempferol-7-O-glucoside*	Flavonoids	Flavonols	16290-07-6	3	292155	258563	224616	53050.3	54245.9	48064.9	398257	347947	411265	241703	282863	116295	116821	95213.5	151648	63617.1	46978.7	81079.1	2.17631e+06	1.54358e+06	864920	132404	118376	109346	236377	217856	233757	232820	238081	224266	262590	245527	227179	206931	-	-	--	--	--
Lmbn001981	137.024	93.0346	138.032	C7H6O3	[M-H]-	2,5-Dihydroxybenzaldehyde	Phenolic acids	Phenolic acids	1194-98-5	3	2.92677e+06	2.68689e+06	2.26537e+06	3716031	3.18207e+06	3.2686e+06	2.52307e+06	2.60757e+06	2.60412e+06	1.74883e+06	2.51854e+06	1.48904e+06	2.2047e+06	2.49163e+06	2.33623e+06	3.05579e+06	2.87095e+06	2.80113e+06	1.15671e+06	1.44467e+06	744931	3.27309e+06	1.79723e+06	1.65307e+06	2.74547e+06	2.69756e+06	2.71451e+06	2.51296e+06	2.47767e+06	2.5489e+06	2.5249e+06	2.36814e+06	2.23521e+06	2.38333e+06	C05585	ko00350,ko01100	--	--	--
pme1014	445.31	341.284	444.303	C31H40O2	[M+H]+	Menatetrenone (Vitamin K2)	Others	Vitamin	11032-49-8	3	9	9	9	3.1131e+06	3.23413e+06	8.85441e+06	9	9	9	4.00517e+06	3.62006e+06	4.57473e+06	6.47719e+06	4.219e+06	9.79484e+06	3.09423e+06	3.2338e+06	2.13707e+06	9	9	9	4.23938e+06	3.92191e+06	4.1703e+06	4.19785e+06	4.30387e+06	4.69632e+06	4.59037e+06	4.70243e+06	4.88721e+06	4.12164e+06	4.34728e+06	4.14181e+06	4.07804e+06	-	-	1.38307	0.126074	0.413112
MWS00330g	116.071	70.0662	115.063	C5H9NO2	[M+H]+	1-Amino-1-cyclobutane-carboxylic-acid	Amino acids and derivatives	Amino acids and derivatives	22264-50-2	1	4.34839e+06	6.75098e+06	2.69703e+06	3.04695e+06	2.29545e+06	3.76508e+06	2.18957e+06	6.10046e+06	5.66048e+06	7.52089e+06	1.59281e+07	9.4092e+06	2.04366e+06	2.2752e+06	2.14656e+06	604197	978248	6.78584e+06	7.55672e+06	1.29057e+06	210848	9.27532e+06	1.01955e+07	1.10981e+07	5.00522e+06	5.54129e+06	5.03075e+06	5.16573e+06	5.58354e+06	4.82005e+06	5.47466e+06	4.99362e+06	4.53005e+06	5.36326e+06	-	-	--	--	--
pmp001161	389.123	328.1	388.116	C20H20O8	[M+H]+	5-Hydroxyauranetin	Flavonoids	Flavonols	50439-46-8	3	324693	380210	439202	290875	359401	353291	18753.6	11815.1	15618.3	98813.4	196298	139010	437082	1.2474e+06	386496	861874	594321	341718	116186	83478.7	142162	9	9	9	245099	250482	240117	249958	212090	215030	219464	250794	241386	251042	-	-	--	--	--
ML10197929	130.087	88.0403	131.07	C4H9N3O2	[M-H]-	Creatine	Organic acids	Organic acids	57-00-1	3	289651	339992	355035	372950	305077	330607	778208	847991	917637	189632	232977	218561	323169	388654	382133	393582	482533	338272	479650	539031	405208	265750	357959	288313	407877	370927	368816	424681	424367	391034	454088	389150	393120	421659	C00300	ko00260,ko00330,ko01100	--	--	--
Zmgn004894	151.04	136.017	152.047	C8H8O3	[M-H]-	Methyl 4-hydroxybenzoate	Phenolic acids	Phenolic acids	99-76-3	3	325028	312972	346104	441286	283862	282347	323284	395934	332507	159769	178725	129480	329368	299622	360801	369672	426006	377082	214307	174229	158603	698043	723478	889782	312756	329081	364906	377659	373338	372423	376124	345331	345713	385149	-	-	--	--	--
pme0278	191.103	128.071	190.095	C7H14N2O4	[M+H]+	2,6-Diaminooimelic acid	Organic acids	Organic acids	583-93-7	3	3.85082e+06	4.47178e+06	3.06207e+06	2.0326e+06	1.68352e+06	1.64214e+06	3.71661e+06	2.61619e+06	3.1367e+06	3.40806e+06	2.19877e+06	3.07262e+06	3.0667e+06	2.89012e+06	2.42686e+06	941155	1.85151e+06	2.2727e+06	4.00633e+06	5.33766e+06	6.72031e+06	2.62577e+06	3.19921e+06	2.61146e+06	2.64151e+06	2.7987e+06	2.46006e+06	2.82103e+06	2.49774e+06	2.60678e+06	3.05942e+06	2.60424e+06	2.56245e+06	2.75244e+06	C00666	ko00300,ko00470,ko01100,ko01110,ko01230	--	--	--
Zmzp000145	189.16	84.0803	188.153	C9H20N2O2	[M+H]+	Trimethyllysine	Amino acids and derivatives	Amino acids and derivatives	23284-33-5	1	4.09085e+06	4.09359e+06	4.36305e+06	2.90045e+06	4.74402e+06	3.89153e+06	2.61284e+06	3.32855e+06	2.93666e+06	6.94898e+06	5.65203e+06	5.28047e+06	2.1089e+06	3.52925e+06	3.2077e+06	1.6343e+06	2.0968e+06	2.25547e+06	1.8663e+06	2.85993e+06	2.03144e+06	4.91016e+06	8.33925e+06	6.42389e+06	4.52199e+06	4.27394e+06	4.24365e+06	4.27525e+06	4.14251e+06	4.62965e+06	4.28433e+06	4.22376e+06	4.75256e+06	3.70506e+06	C03793	ko00310,ko01100	--	--	--
Zmgn000173	149.046	75.0088	150.053	C5H10O5	[M-H]-	D-Ribose	Others	Saccharides	50-69-1	3	650012	830438	747209	714313	925575	799452	548187	797676	699403	1.41995e+06	1.68426e+06	1.15437e+06	957319	827280	942781	769715	718424	897059	673547	588562	398889	1.32383e+06	1852388	1.61175e+06	851889	896578	930867	981691	1.00135e+06	867743	987259	943036	887918	1.04345e+06	C00121	ko00030,ko01100,ko02010	--	--	--
MWSmce460	100.075	56.0499	99.0684	C5H9NO	[M+H]+	2-Piperidone	Alkaloids	Piperidine alkaloids	675-20-7	1	8.0435e+06	7.46973e+06	8.24003e+06	1.07406e+07	8.1512e+06	8.68892e+06	1.50445e+07	1.78723e+07	1.56879e+07	6.73983e+06	7.21862e+06	3.86669e+06	1.29878e+07	1.25426e+07	1.33993e+07	1.24288e+07	1.49276e+07	1.44767e+07	8.35327e+06	1.05371e+07	1.03462e+07	7.53377e+06	6.62601e+06	7.08499e+06	7.77335e+06	7.94496e+06	9.37937e+06	9.00556e+06	9.12574e+06	7.93362e+06	8.27162e+06	8.6432e+06	9.05344e+06	8.22569e+06	-	-	--	--	--
mws0027	197.046	123.009	198.053	C9H10O5	[M-H]-	Syringic acid	Phenolic acids	Phenolic acids	530-57-4	3	585901	456809	379757	502334	369922	315297	2.11697e+06	1.79697e+06	1.87374e+06	2.10671e+06	2.07694e+06	1.8799e+06	740865	528186	619160	1.32812e+06	1.28101e+06	1.03378e+06	1.75307e+06	2.28601e+06	2.07462e+06	574833	211609	241707	1.23381e+06	1.10782e+06	1.24945e+06	1.32688e+06	1.3816e+06	1.36917e+06	1.34483e+06	1.41079e+06	1.28682e+06	1.29694e+06	C10833	-	--	--	--
HJN110	455.359	455.359	456.36	C30H48O3	[M-H]-	3-Hydroxylup-20(29)-en-28-oic acid (Betulinic acid)	Terpenoids	Triterpene	472-15-1	3	2.5118e+06	2.80992e+06	2.8019e+06	3.31988e+06	3.51091e+06	3.19747e+06	6.23488e+06	6.71911e+06	6.82664e+06	4.39176e+06	4.44521e+06	4.43788e+06	4.38952e+06	3.13567e+06	3.65952e+06	3.53254e+06	4.27931e+06	3.32643e+06	3.4225e+06	2.52532e+06	2.80603e+06	5.28035e+06	7.41472e+06	6.89551e+06	3.88542e+06	4.10278e+06	4.30734e+06	4.29086e+06	4.50845e+06	4.45496e+06	4.42539e+06	4.87629e+06	4.6363e+06	4.81582e+06	C08619	-	--	--	--
MWSHY0190	609.181	301.079	608.174	C28H32O15	[M+H]+	Diosmetin-7-O-rutinoside (Diosmin)	Flavonoids	Flavones	520-27-4	3	1.11401e+06	1.23842e+06	1.20334e+06	1.03179e+06	797507	858162	1.26766e+06	1.59633e+06	1.54726e+06	693736	755416	487080	1.26828e+06	1.13977e+06	970674	810842	1.15627e+06	1.10145e+06	1.28292e+06	1.13574e+06	1.51633e+06	968632	1.06707e+06	948082	1.3043e+06	1.42344e+06	1.13747e+06	1.14419e+06	1.21731e+06	1.31347e+06	1.25013e+06	1.20827e+06	1.21699e+06	1.20327e+06	C10039	-	--	--	--
MWS20987	174.124	70.0655	173.116	C7H15N3O2	[M+H]+	N5-(1-Iminoethyl)-L-ornithine	Amino acids and derivatives	Amino acids and derivatives	36889-13-1	2	2.10574e+06	3.65779e+06	2.06765e+06	2.2982e+06	2.01959e+06	3.05692e+06	3.12072e+06	4.48176e+06	4.39085e+06	3.7772e+06	6.7543e+06	5.66072e+06	3.16717e+06	3.35652e+06	2.78419e+06	3.27395e+06	5.32869e+06	4.4105e+06	4.49556e+06	2.83503e+06	980846	6.60899e+06	7.89277e+06	7.73083e+06	3.55223e+06	3.23449e+06	3.61087e+06	3.61122e+06	3.40515e+06	3.85648e+06	3.87858e+06	3.76763e+06	3.86578e+06	3.21992e+06	-	-	--	--	--
MWS0552	239.202	223.026	240.209	C15H28O2	[M-H]-	Cis-10-Pentadecenoic Acid(C15:1)	Lipids	Free fatty acids	84743-29-3	1	299191	531384	520115	598313	569170	715429	499467	522886	485833	757061	905403	1.41541e+06	1.00118e+06	1.26228e+06	817488	934101	480532	913022	341894	356909	363058	859793	2.00605e+06	922990	1.09721e+06	1.101e+06	1.08909e+06	1.20464e+06	1.20937e+06	1.05657e+06	1.00397e+06	1.02104e+06	1.04525e+06	993858	-	-	--	--	--
mws0001	133.061	74.0237	132.054	C4H8N2O3	[M+H]+	L-Asparagine	Amino acids and derivatives	Amino acids and derivatives	70-47-3	1	2.9645e+07	1.94233e+07	6.61809e+06	6.24466e+06	1.29048e+06	1.01111e+06	2.91943e+06	5.69442e+06	8.25222e+06	1.90702e+07	1.33674e+07	6.8969e+06	4.55179e+06	2.12874e+06	3.81891e+06	474794	1.16564e+06	2.03656e+06	8.07127e+06	2.11103e+07	6.2881e+06	1.47085e+06	639497	3.1205e+06	7.8566e+06	8.30248e+06	8.76703e+06	7.97548e+06	7.63866e+06	8.77034e+06	8.98905e+06	8.74104e+06	9.17413e+06	7.55769e+06	C00152	ko00250,ko00460,ko00970,ko01100,ko01110,ko01230	1.26896	0.0661033	0.350208
pmb0782	86.0964	69.0698	85.0891	C5H11N	[M+H]+	Piperidine	Alkaloids	Piperidine alkaloids	110-89-4	3	1.98012e+06	2.27255e+06	2.07718e+06	1.55844e+06	1.80837e+06	1.55917e+06	1.16154e+06	1.99002e+06	1.70289e+06	3.16578e+06	3.259e+06	4.7272e+06	1.51877e+06	2.19067e+06	1.72109e+06	715175	832833	1.70505e+06	1.10037e+06	636077	427989	3.11072e+06	2.38519e+06	2.92836e+06	1.72331e+06	1.67604e+06	1.82945e+06	1.95622e+06	1.81155e+06	1.88813e+06	1.7376e+06	2.04395e+06	1.90577e+06	1.64867e+06	C01746	ko00960	--	--	--
Lmyp000435	339.155	177.102	338.148	C16H22N2O6	[M+H]+	Nicotine-N-glucuronide	Alkaloids	Pyridine alkaloids	152306-59-7	3	766363	860624	539533	860059	563754	654020	709807	795301	815585	685035	1.02071e+06	486574	713821	605001	657920	619113	599828	734945	1.9339e+06	1.56465e+06	828070	547130	473329	280683	763731	848967	698892	736736	761515	735711	760715	773260	883591	792370	-	-	--	--	--
pmb0856	480.308	339.289	479.301	C23H46NO7P	[M+H]+	LysoPE 18:1(2n isomer)	Lipids	LPE	-	3	443562	178646	195833	99351	92324.9	71492.2	90175.7	170362	195037	258244	281254	532749	1.0637e+06	792033	808543	304614	377085	342638	1.73886e+06	1.28268e+06	1.33963e+06	343970	131112	38347.6	679901	694164	586744	546717	627566	612593	635117	634873	637041	585281	-	-	1.59293	0.0202285	0.384471
Lmtn002233	327.11	165.05	328.116	C15H20O8	[M-H]-	Androsin	Phenolic acids	Phenolic acids	531-28-2	3	81992.9	69611	57252.4	86972.4	75039.2	91660.1	476202	584173	514908	622464	940293	323124	81257.3	177790	123068	80132.4	450035	199119	246203	296424	167145	9	9	9	226558	241382	261270	267061	257285	270670	294784	260295	248325	252708	-	-	--	--	--
MWS201398	219.098	86.0606	218.09	C8H14N2O5	[M+H]+	Hyp-Ser	Amino acids and derivatives	Amino acids and derivatives	-	2	1.48588e+06	1.5947e+06	1.48005e+06	1.40416e+06	1.4158e+06	1.42404e+06	1.3828e+06	1.74373e+06	1.72819e+06	2.88889e+06	4.05493e+06	3.32717e+06	2.1171e+06	2.53425e+06	1.64096e+06	348066	578973	1.90349e+06	1.00206e+06	1.27901e+06	883314	2.83214e+06	3.81969e+06	3.10566e+06	1.55978e+06	1.67543e+06	1.54266e+06	1.75746e+06	1.63195e+06	1537033	1.87946e+06	1.56081e+06	1.51936e+06	1.58436e+06	-	-	1.1575	0.124868	0.44984
Lmsn000381	341.109	89.0244	342.116	C12H22O11	[M-H]-	D-Maltose	Others	Saccharides	69-79-4	3	237391	58015.5	299402	370018	52473.9	62734.5	537037	469407	195477	39710.3	78228.4	15432.3	296521	227747	220950	261944	313641	266187	374807	230611	182602	67475.1	97009.6	58096.8	236283	251808	238639	261192	256988	280112	289385	256016	249011	284801	C01971	-	--	--	--
Lmhp008801	476.277	335.258	475.27	C23H42NO7P	[M+H]+	LysoPE 18:3	Lipids	LPE	-	3	391956	288906	215377	184653	133117	135923	120453	157702	103555	295681	219826	260827	276361	194523	221223	160941	110837	214096	243486	1.85036e+06	2.89198e+06	101193	72707.3	67197.2	236358	281990	226066	224102	251262	228812	245880	234577	256562	245137	-	-	--	--	--
pmn001420	341.088	179.036	342.095	C15H18O9	[M-H]-	1-O-Caffeoyl-β-D-glucose	Phenolic acids	Phenolic acids	14364-08-0	3	370702	290880	293804	238035	358430	180943	528851	676518	631528	610961	596115	604970	255708	304320	214603	275995	254906	207069	267981	427207	856196	100189	148156	135605	331519	356386	393528	354819	399095	345166	395578	370532	371435	417075	C10433	-	--	--	--
Hmlp006964	237.073	176.04	236.069	C12H12O5	[M+H]+	5,6,7-Trimethoxycoumarin	Lignans and Coumarins	Coumarins	55085-47-7	3	118310	85113.3	84749.8	9	9	9	64538.6	95789.3	106170	48140.6	97844.6	74570.6	9	9	9	9	9	9	114393	131894	143477	9	9	9	206343	180939	202455	170722	189595	186857	192803	176156	164103	195195	-	-	--	--	--
Lmrj002793	277.119	120.08	276.111	C14H16N2O4	[M+H]+	Cyclo(Phe-Glu)	Amino acids and derivatives	Amino acids and derivatives	-	1	2.31621e+06	2.7043e+06	2.70076e+06	1.64331e+06	2.00761e+06	1.8771e+06	1.13267e+06	2.13462e+06	2.08823e+06	5.12705e+06	6.38538e+06	3.96338e+06	1.8384e+06	2.54774e+06	2.35021e+06	448846	596107	2.5508e+06	1.38024e+06	1.70286e+06	1.47255e+06	2.66377e+06	3.30695e+06	4.19029e+06	2.72515e+06	2.33982e+06	2.52708e+06	2.35044e+06	2.30347e+06	2.52398e+06	2.74162e+06	2.51829e+06	2.85984e+06	2.60386e+06	-	-	--	--	--
mws0567	146.092	87.0441	145.085	C5H11N3O2	[M+H]+	4-Guanidinobutyric acid	Organic acids	Organic acids	463-00-3	1	6.21237e+06	7.29732e+06	7.60815e+06	8.53604e+06	1.03337e+07	1.10957e+07	9.94452e+06	1.17184e+07	1.15393e+07	1.98254e+07	1.85453e+07	2.27285e+07	7.54237e+06	1.08111e+07	7.55172e+06	1.08205e+07	7.67447e+06	8.40292e+06	6.73805e+06	5.92359e+06	4.72173e+06	1.44526e+07	1.35443e+07	1.28363e+07	1.05701e+07	1.02058e+07	1.13986e+07	1.16452e+07	1.06956e+07	9.92035e+06	1.20688e+07	9.93403e+06	9.8226e+06	1.05299e+07	C01035	ko00330,ko01100	--	--	--
Zmyn005384	299.26	253.255	300.266	C18H36O3	[M-H]-	2R-Hydroxyoctadecanoic Acid	Lipids	Free fatty acids	26633-48-7	1	2.34419e+07	2.6332e+07	3.7447e+07	2.86678e+07	2.89954e+07	3.40216e+07	3.8343e+07	3.71173e+07	3.23446e+07	2.44437e+07	2.59994e+07	2.89329e+07	2.61098e+07	1.74712e+07	2.2993e+07	1.73006e+07	1.9059e+07	2.21543e+07	1.36452e+07	2.04105e+07	1.03995e+07	3.77375e+07	5.16606e+07	4.80952e+07	2.51e+07	2.58839e+07	2.58016e+07	2.18078e+07	2.78217e+07	2.34509e+07	2.78403e+07	2.66482e+07	2.69132e+07	2.60182e+07	C03042	-	--	--	--
MWSHY0075	437.142	275.089	436.137	C21H24O10	[M+H]+	Phloretin-2'-O-glucoside (Phlorizin)	Flavonoids	Chalcones	60-81-1	3	1.559e+07	1.87611e+07	3.51722e+06	8.17097e+06	2.22285e+06	2.71801e+06	2.57128e+06	4.19292e+06	3.85684e+06	9.84662e+06	3.04072e+06	1.42145e+06	1.33006e+07	3.21129e+06	4.76632e+06	9.62887e+06	4.31006e+06	1.97977e+07	2.75139e+07	3.77646e+07	1.58917e+07	9	9	9	9.3166e+06	9.52567e+06	7.89765e+06	8.88193e+06	8.84174e+06	8.68063e+06	9.66175e+06	9.00981e+06	8.75479e+06	1.03884e+07	C01604	ko00941,ko01110	--	--	--
mws1290	593.13	285.041	594.137	C30H26O13	[M-H]-	Kaempferol-3-O-(6''-p-Coumaroyl)glucoside (Tiliroside)	Flavonoids	Flavonols	20316-62-5	3	146713	195989	135848	57386.4	198297	177281	9	9	9	9	9	9	164434	147942	232611	9	9	9	172251	105952	165240	9	9	9	101142	103356	103908	113427	123566	112336	123503	121732	117573	113998	C17140	-	1.63702	0.0197518	4.95425e-05
Lmyp006951	331.081	273.038	330.074	C17H14O7	[M+H]+	5,8,4'-Trihydroxy-6,7-dimethoxyflavone	Flavonoids	Flavones	98755-25-0	1	620879	512648	721803	284829	168965	285876	1.56519e+06	1.39855e+06	1.62842e+06	800267	1.38352e+06	454910	584296	532074	624101	453056	443161	403900	1.06089e+06	695855	453143	571540	762667	830735	585490	654584	729304	652696	649911	629218	649606	567516	702798	682085	-	-	--	--	--
pmn001553	315.108	153.057	316.116	C14H20O8	[M-H]-	Cimidahurinine	Phenolic acids	Phenolic acids	142542-89-0	3	100510	169418	183598	206012	323272	230823	803185	779545	817404	439407	509209	187228	100162	164988	124433	199039	279195	192744	299181	481774	130179	9	9	9	273598	327148	316591	342561	343985	306928	282342	315427	298204	298894	-	-	--	--	--
mws0376	115.004	71.0139	116.011	C4H4O4	[M-H]-	Fumaric acid	Organic acids	Organic acids	110-17-8	3	8.12933e+06	8.03612e+06	7.99371e+06	6.4873e+06	4.75971e+06	5.55624e+06	2.06943e+07	2.28128e+07	2.17035e+07	1.43688e+07	2.44424e+07	1.42224e+07	1.62112e+07	1.1952e+07	1.18015e+07	9.43358e+06	1.00487e+07	1.51704e+07	1.31764e+07	8.34179e+06	3.34489e+06	2.51159e+07	2.0707e+07	2.49491e+07	9.86072e+06	1.12754e+07	1.06576e+07	1.0986e+07	1.11509e+07	1.08294e+07	1.16618e+07	1.31807e+07	1.12253e+07	1.111e+07	C00122	ko00020,ko00190,ko00220,ko00250,ko00350,ko00360,ko00620,ko00650,ko00760,ko01100,ko01110,ko01200	--	--	--
Lmhp009129	482.324	184.073	481.317	C23H48NO7P	[M+H]+	LysoPC 15:0(2n isomer)	Lipids	LPC	-	3	98739	60270.4	53072.4	49272.2	54949.7	59291.5	51821.7	43927.6	50575.8	45097.3	44793.6	48909.6	80074.5	98675.5	111360	73390.8	58061.1	63347.7	210445	360062	471366	171046	45156.4	42225.7	89954.3	95072.2	90811	82219.8	101594	92175.4	83570.1	102859	94463.5	100143	-	-	--	--	--
mws0014	193.051	134.037	194.058	C10H10O4	[M-H]-	Ferulic acid*	Phenolic acids	Phenolic acids	537-98-4	3	2.16314e+06	1.64093e+06	1.37237e+06	863426	827793	383376	4.17711e+06	4.07768e+06	4.33728e+06	4.13097e+06	4.96866e+06	3.19423e+06	1.77099e+06	1.79662e+06	1.6687e+06	776100	1.88539e+06	1.5014e+06	6.7458e+06	7.66216e+06	5.14496e+06	2.39456e+06	1.0659e+06	1.24593e+06	2.03144e+06	2.03275e+06	2.38855e+06	2.39289e+06	2.53556e+06	2.36578e+06	2.4578e+06	2.4417e+06	2.51438e+06	2.3252e+06	C01494	ko00940,ko01100,ko01110	--	--	--
pme0422	193.051	134.037	194.058	C10H10O4	[M-H]-	Isoferulic Acid*	Phenolic acids	Phenolic acids	25522-33-2	3	2.16314e+06	1.64093e+06	1.37237e+06	863426	827793	383376	4.17711e+06	4.07768e+06	4.33728e+06	4.13097e+06	4.96866e+06	3.19423e+06	1.77099e+06	1.79662e+06	1.6687e+06	776100	1.88539e+06	1.5014e+06	6.7458e+06	7.66216e+06	5.14496e+06	2.39456e+06	1.0659e+06	1.24593e+06	2.03144e+06	2.03275e+06	2.38855e+06	2.39289e+06	2.53556e+06	2.36578e+06	2.4578e+06	2.4417e+06	2.51438e+06	2.3252e+06	C10470	-	--	--	--
pmb0592	771.234	463.2	770.227	C34H42O20	[M+H]+	Chrysoeriol-7-O-rutinoside-5-O-glucoside	Flavonoids	Flavones	-	2	1.40818e+07	1.21967e+07	9.25975e+06	2.21999e+06	2.02746e+06	1.68082e+06	2.08325e+07	1.75418e+07	1.85638e+07	3.16592e+07	5.76808e+07	1.41295e+07	6.82799e+06	6.84333e+06	7.3466e+06	2.5359e+06	4.07208e+06	4.19956e+06	2.57986e+07	6.72456e+07	3.45896e+07	5.70528e+06	2.08958e+06	2.67895e+06	1.72359e+07	1.87095e+07	1.63089e+07	1.57282e+07	1.57759e+07	1.68737e+07	1.84594e+07	1.62201e+07	1.94857e+07	1.66945e+07	-	-	--	--	--
pmn001606	309.28	309.28	310.287	C20H38O2	[M-H]-	Eicosenoic acid	Lipids	Free fatty acids	26764-41-0	1	5.39709e+07	4.62986e+07	4.21886e+07	2.6469e+07	5.07045e+07	4.96453e+07	3.03193e+07	3.0014e+07	2.90374e+07	1.48262e+07	1.4073e+07	1.43795e+07	1.79466e+07	1.93904e+07	1.45038e+07	1.85543e+07	1.66395e+07	2.10165e+07	2.2402e+07	4.66778e+07	3.0767e+07	1.63621e+07	1.46344e+07	1.32526e+07	1.92678e+07	1.953e+07	2.00508e+07	2.15309e+07	2.33771e+07	2.35999e+07	2.30052e+07	2.30989e+07	2.25712e+07	2.28029e+07	C16526	ko01040	--	--	--
mws0193	190.119	84.0823	189.111	C7H15N3O3	[M+H]+	L-Homocitrulline	Amino acids and derivatives	Amino acids and derivatives	1190-49-4	3	2.2886e+06	2.68086e+06	2.78333e+06	2.50296e+06	4.25031e+06	3.35331e+06	5.98433e+06	4.78207e+06	6.70478e+06	4.11002e+06	4.9127e+06	4.49214e+06	3.35488e+06	2.3197e+06	3.01012e+06	3.41935e+06	3.43463e+06	3.13589e+06	3.6068e+06	3.68311e+06	1.82791e+06	8.76515e+06	5.15797e+06	5.76063e+06	4.20222e+06	4.44934e+06	3.91028e+06	4.17996e+06	4.1401e+06	4.45068e+06	5.13989e+06	4.18641e+06	4.18315e+06	4.37625e+06	C02427	-	--	--	--
pmb0785	130.065	103.054	129.058	C9H7N	[M+H]+	Isoquinoline	Alkaloids	Isoquinoline alkaloids	119-65-3	3	638901	678001	789819	749754	1.01413e+06	966229	650063	709668	722596	2.15686e+06	1.46461e+06	1.80683e+06	749420	603672	745336	523188	469436	758532	807507	727311	1.11426e+06	887991	873173	1.0975e+06	772685	716445	886238	837928	897603	791845	800533	814196	712887	801498	C06323	-	--	--	--
mws1377	157.076	103.054	156.069	C10H8N2	[M+H]+	2,3'-Bipyridine	Alkaloids	Pyridine alkaloids	581-50-0	3	340405	432438	450710	569926	651813	673964	398392	380635	277229	268248	242181	271482	311192	344886	377444	562074	577083	382278	126241	131379	144501	407454	458320	298458	373245	467479	402227	382926	374512	413329	371054	413173	427938	428705	-	-	--	--	--
MWS04555g	132.102	86.0975	131.095	C6H13NO2	[M+H]+	D-Allo-Isoleucine	Amino acids and derivatives	Amino acids and derivatives	1509-35-9	2	3.40773e+06	3.14392e+06	2.88644e+06	2.53796e+06	2.67323e+06	3.10272e+06	1.44246e+06	2.74624e+06	2.15939e+06	3.80735e+06	4.94823e+06	4.1201e+06	2.64625e+06	3.27694e+06	2.95863e+06	1.47959e+06	1.44026e+06	2.49709e+06	1.61748e+06	1.71599e+06	1.41432e+06	4.67522e+06	5.30379e+06	3.33539e+06	3.67357e+06	3.45186e+06	3.10617e+06	3.26471e+06	3.38959e+06	3.48966e+06	3.28403e+06	4.00676e+06	3.71573e+06	3.28619e+06	-	-	--	--	--
pme3882	227.067	184.061	228.075	C9H12N2O5	[M-H]-	2'-Deoxyuridine	Nucleotides and derivatives	Nucleotides and derivatives	951-78-0	3	2.36119e+06	2.3087e+06	2.29392e+06	1.63878e+06	1.56488e+06	1.80582e+06	1.6502e+06	1.8738e+06	1.77227e+06	1.62772e+06	1.78627e+06	1.50801e+06	3.553e+06	3.39997e+06	3.01325e+06	1.07143e+06	1.92716e+06	2.97653e+06	899467	896339	1.12091e+06	2.82215e+06	2.32059e+06	2.21443e+06	1.65162e+06	1.89828e+06	2.19776e+06	1.98769e+06	1.84872e+06	2.04964e+06	1.92703e+06	2.11561e+06	1.91204e+06	1.9497e+06	C00526	ko00240,ko01100,ko01232,ko02010	--	--	--
pme1605	593.151	285.039	594.159	C27H30O15	[M-H]-	Kaempferol-3-O-robinobioside(Biorobin)	Flavonoids	Flavonols	17297-56-2	3	4.02421e+07	2.66504e+07	1.82915e+07	2.8405e+06	1.77227e+06	1.46992e+06	1.19957e+07	1.52847e+07	1.54929e+07	1.17245e+07	2.58353e+07	6.18929e+06	7.16265e+06	5.87248e+06	1.0671e+07	1.87643e+06	2.63232e+06	2.80979e+06	7.18681e+07	6.98978e+07	4.18768e+07	4.03694e+06	4.35044e+06	4.53876e+06	1.45037e+07	1.66229e+07	1.46825e+07	1.53297e+07	1.60196e+07	1.59783e+07	1.82337e+07	1.57176e+07	1.5852e+07	1.8026e+07	-	-	1.54504	0.0574629	0.308719
pme2566	217.083	199.072	218.09	C8H14N2O5	[M-H]-	5-L-Glutamyl-L-amino acid	Amino acids and derivatives	Amino acids and derivatives	5875-41-2	3	454143	497521	450240	456440	352729	469088	889273	904046	871659	609284	206607	412418	470419	395354	440430	394841	600501	531388	553340	438186	312396	753402	647956	808275	434683	540934	494564	511501	533193	528522	540217	590288	557541	528816	-	-	--	--	--
mws0227	132.102	86.0964	131.095	C6H13NO2	[M+H]+	L-Leucine*	Amino acids and derivatives	Amino acids and derivatives	61-90-5	2	3.29865e+06	3.34205e+06	2.89161e+06	2.58957e+06	2.71721e+06	3.14009e+06	1.49053e+06	2.81241e+06	2.09627e+06	3.92796e+06	5.21768e+06	4.18947e+06	2.65442e+06	3.35495e+06	2.90714e+06	1.52478e+06	1.50394e+06	2.43316e+06	1.61288e+06	1.68433e+06	1.46714e+06	4.69552e+06	4.9898e+06	3.21079e+06	3.70794e+06	3.51714e+06	3.06306e+06	3.38737e+06	3.39676e+06	3.63859e+06	3.34378e+06	3.92319e+06	3.8706e+06	3.25719e+06	C00123	ko00280,ko00290,ko00966,ko00970,ko01100,ko01110,ko01210,ko01230,ko02010	--	--	--
pma6640	479.118	317.066	478.111	C22H22O12	[M+H]+	3'-O-Methyltricetin-7-O-glucoside	Flavonoids	Flavones	-	3	2.67876e+06	1.62866e+06	1.53857e+06	500359	260404	275515	2.72714e+06	2.99339e+06	3.32942e+06	837081	1.86557e+06	358202	1.05881e+06	647652	825895	425887	631285	693190	4.71819e+06	4.74323e+06	2.24984e+06	1.00609e+06	1.00051e+06	1.68855e+06	1.70739e+06	1.72437e+06	1.64175e+06	1.4599e+06	1.4926e+06	1.7833e+06	1.41988e+06	1.5277e+06	1.70216e+06	1.65516e+06	-	-	--	--	--
Lmsn004162	477.104	169.014	478.111	C22H22O12	[M-H]-	1-O-Galloyl-2-O-p-Coumaroyl-β-D-glucose	Phenolic acids	Phenolic acids	94356-18-0	2	241117	176870	291009	451891	124715	270875	1.92104e+06	1.07157e+06	1.39516e+06	9	9	9	303845	409530	610192	327241	613396	424375	377667	667717	58856.7	434635	1.46237e+06	630518	472620	458692	464668	407038	382266	456359	495085	490654	442613	434207	-	-	--	--	--
Lmhp001732	263.139	70.0638	262.132	C14H18N2O3	[M+H]+	L-Prolyl-L-Phenylalanine	Amino acids and derivatives	Amino acids and derivatives	13589-02-1	1	1.134e+07	1.52024e+07	1.05788e+07	9.52967e+06	8.59577e+06	1.05463e+07	3.22748e+06	8.92e+06	7.14677e+06	1.91568e+07	4.26727e+07	1.79244e+07	8.13275e+06	7.03176e+06	9.50471e+06	1.75948e+06	2.21449e+06	1.27292e+07	8.04129e+06	6.38414e+06	3.88348e+06	1.23439e+07	2.00119e+07	2.07858e+07	1.20586e+07	1.01684e+07	1.07193e+07	1.11734e+07	1.17552e+07	1.14721e+07	1.1631e+07	9.51949e+06	1.01346e+07	1.18774e+07	-	-	--	--	--
pma1751	286.092	124.039	285.085	C12H15NO7	[M+H]+	N-(beta-D-Glucosyl)nicotinate	Others	Vitamin	-	3	9	9	9	526295	454831	513044	628266	545154	536338	9	9	9	471357	348418	473324	369525	531460	622272	633063	774784	509216	9	9	9	563960	635051	563550	520703	532236	624728	525230	632299	586342	620969	-	-	--	--	--
mws2213	147.045	103.055	148.052	C9H8O2	[M-H]-	Cinnamic acid	Phenolic acids	Phenolic acids	140-10-3	3	77546.5	71181.1	44482.1	68257.7	96044.1	74461.3	38838.2	73241.8	61355.4	77286.7	95730.1	122908	36488.5	50293.3	33951.2	112705	123658	42693	20631.7	18422.4	20299.3	122881	151919	119147	81919.6	99314	97547.2	98175.9	99191.8	110904	93333.9	104868	99264.2	106242	C00423	ko00130,ko00360,ko00940,ko00996,ko00999,ko01100,ko01110	1.18097	0.168577	2.31134
MWS1882	132.03	88.0403	133.037	C4H7NO4	[M-H]-	Iminodiacetic acid	Organic acids	Organic acids	142-73-4	1	8.47863e+06	1.02592e+07	1.1708e+07	7.66869e+06	1.31406e+07	1.03469e+07	9.22231e+06	1.01069e+07	8.2723e+06	1.36034e+07	7.91046e+06	1.22947e+07	5.62968e+06	1.21804e+07	9.34149e+06	3.66313e+06	4.05261e+06	5.76087e+06	4.28989e+06	4.98948e+06	5.02944e+06	6.31744e+06	9.10022e+06	6.25328e+06	7.59783e+06	8.83415e+06	8.04789e+06	8.89799e+06	9.36724e+06	9.48684e+06	8.9066e+06	8.10328e+06	9.36812e+06	9.69251e+06	C19911	-	1.28678	0.126812	0.496347
Rfmb320	144.102	84.0813	143.095	C7H13NO2	[M+H]+	1-Methylpiperidine-2-carboxylic acid	Organic acids	Organic acids	7730-87-2	3	358850	329007	399122	336086	316907	335245	697161	705048	668404	317055	353783	426778	233845	300702	246645	279559	270752	282805	211962	214929	158037	273117	446161	486742	368925	355153	337984	377361	318650	306695	375249	344125	317024	382070	-	-	--	--	--
Lmhp008589	476.277	335.258	475.27	C23H42NO7P	[M+H]+	LysoPE 18:3(2n isomer)	Lipids	LPE	-	3	414311	287695	212462	181451	153239	157907	118421	149165	131098	270771	205760	211627	220774	213726	208258	150848	129205	187584	241888	1.8366e+06	2.63767e+06	93575.8	79900.9	54039.4	238255	237851	239539	221515	226962	270296	236066	230155	273771	215389	-	-	--	--	--
Sacn003282	403.124	241.071	404.132	C17H24O11	[M-H]-	10-hydroxymajoroside	Phenolic acids	Phenolic acids	-	2	771554	736302	479894	886021	567807	883952	645615	1.01977e+06	942394	1.98946e+06	6.1814e+06	1.11526e+06	2.89171e+06	1.23723e+06	1.78873e+06	3.19358e+06	5.04569e+06	3.64916e+06	1.37304e+06	2.79774e+06	1.4774e+06	999052	863144	1.03651e+06	1.65887e+06	1.43778e+06	1.47081e+06	1.57956e+06	1.55203e+06	1.43254e+06	1.50801e+06	1.84921e+06	1.59445e+06	1.64631e+06	-	-	1.29656	0.0556619	2.00897
Lmfp006712	416.352	416.352	415.345	C27H45NO2	[M+H]+	Soladulcidine	Alkaloids	Steroid alkaloids	511-98-8	2	6.74658e+06	6.98299e+06	7.38878e+06	9	9	9	2.49638e+06	9.76683e+06	8.72347e+06	1.08655e+07	8.65912e+06	9.22682e+06	8.75271e+06	8.8581e+06	7.88009e+06	9	9	9	9	9	9	6.61787e+06	3.9995e+06	3.99738e+06	1.01958e+07	1.01212e+07	8.90278e+06	8.1563e+06	9.01121e+06	9.86439e+06	1.0638e+07	9.20242e+06	9.21741e+06	1.02264e+07	-	-	1.63668	0.00132786	1.0592e-06
mws1587	132.102	86.0964	131.095	C6H13NO2	[M+H]+	L-Norleucine*	Amino acids and derivatives	Amino acids and derivatives	327-57-1	2	3.6703e+06	3.24859e+06	2.95771e+06	2.68129e+06	2.55039e+06	3.11175e+06	1.42133e+06	2.7612e+06	2.27099e+06	4.19042e+06	5.30419e+06	3.72155e+06	2.64652e+06	3.33557e+06	2.9882e+06	1.5079e+06	1.41986e+06	2.27466e+06	1.63366e+06	1.8469e+06	1.51823e+06	5.13604e+06	5.06633e+06	3.43094e+06	3.61201e+06	3.36999e+06	3.11668e+06	3.39786e+06	3.41871e+06	3.56099e+06	3.31203e+06	3.93949e+06	3.90582e+06	3.14529e+06	C01933	-	--	--	--
mws0724	298.079	208.047	299.087	C10H13N5O6	[M-H]-	8-Hydroxyguanosine	Nucleotides and derivatives	Nucleotides and derivatives	3868-31-3	3	150346	138618	116683	195993	131206	120245	220898	175286	203824	345684	446561	243092	196891	176911	211608	286724	287232	266162	806877	860486	796858	189206	151023	231644	219852	225085	213736	243393	236879	220074	243841	213963	273585	247199	-	-	--	--	--
mws0668	283.068	151.026	284.076	C10H12N4O6	[M-H]-	Xanthosine	Nucleotides and derivatives	Nucleotides and derivatives	146-80-5	1	1.88862e+07	2.11227e+07	1.53644e+07	1.59886e+07	9.46247e+06	1.39668e+07	1.01954e+07	1.1773e+07	1.18807e+07	1.1961e+07	1.55179e+07	4.58449e+06	2.23499e+07	1.82141e+07	1.83847e+07	1.59674e+07	1.7289e+07	2.57757e+07	5.09711e+07	4.61634e+07	4.1833e+07	2.92572e+06	5.60999e+06	4.85886e+06	1.3148e+07	1.53737e+07	13548003	1.58999e+07	1.48614e+07	1.33995e+07	1.65807e+07	1.62697e+07	1.49846e+07	1.49248e+07	C01762	ko00230,ko00232,ko01100,ko01110,ko01232,ko02010	--	--	--
Hmgp002189	463.125	301.07	462.116	C22H22O11	[M+H]+	Hispidulin-7-O-glucoside(Homoplantaginin)	Flavonoids	Flavones	17680-84-1	3	1.10921e+06	708511	736114	976967	1.29706e+06	882588	1.29235e+06	1.26025e+06	1.61384e+06	1.28282e+06	1.2179e+06	1.09808e+06	1.25216e+06	1.14851e+06	780894	1.29654e+06	1.15978e+06	1.17761e+06	1.92742e+06	2.1528e+06	1.52657e+06	669085	660036	829014	1.19405e+06	1.16043e+06	1.08911e+06	1.43447e+06	1.24319e+06	1.28085e+06	1.13811e+06	1.33175e+06	1.24474e+06	1.28559e+06	C17762	-	--	--	--
mws0984	236.079	164.058	237.086	C9H11N5O3	[M-H]-	L-Sepiapterin	Nucleotides and derivatives	Nucleotides and derivatives	17094-01-8	2	852140	931317	859688	848942	969863	1.04005e+06	623413	976776	726791	1.24037e+06	2.06835e+06	1.37838e+06	967581	1.21921e+06	1.30052e+06	811817	1.03187e+06	1.29292e+06	952405	884659	759208	1.31618e+06	1.03611e+06	1.06094e+06	856137	999766	985166	1.06508e+06	1.06283e+06	1.10912e+06	1.11777e+06	1.05551e+06	1.08176e+06	925693	C00835	ko00790,ko01100	--	--	--
pme1178	284.099	152.059	283.092	C10H13N5O5	[M+H]+	Guanosine	Nucleotides and derivatives	Nucleotides and derivatives	118-00-3	1	3.21884e+06	2.82135e+06	2.92247e+06	2.09671e+06	1.39123e+06	1.35897e+06	1.6326e+06	1.68286e+06	1.52791e+06	2.65479e+06	5.37915e+06	1.88731e+06	2.30966e+06	1.82835e+06	1.99014e+06	1.50121e+06	2.19576e+06	2.77878e+06	1.46623e+07	1.3984e+07	8.34633e+06	3.14385e+06	1.84546e+06	3.28157e+06	2.90414e+06	2.81921e+06	2.98606e+06	2.6934e+06	2.5284e+06	2.61345e+06	2.83171e+06	3.1869e+06	3.27855e+06	2.93192e+06	C00387	ko00230,ko01100,ko01232,ko02010	--	--	--
mws0214	181.072	71.0139	182.079	C6H14O6	[M-H]-	D-Sorbitol	Others	Saccharides	50-70-4	3	80088.4	91443	74094.6	85409.3	37885.7	70279.3	1.49765e+06	2.2645e+06	2.34098e+06	451430	506367	584555	309084	216961	255539	102211	172502	324229	264978	101671	44647.3	321597	501156	342593	250388	244224	207521	213386	227070	222189	240471	235029	248827	272706	C00794	ko00051,ko00052,ko01100,ko02010	--	--	--
Lmyn011997	337.311	337.311	338.318	C22H42O2	[M-H]-	Erucic acid	Lipids	Free fatty acids	112-86-7	1	8.95095e+06	8.21662e+06	6.77307e+06	5.044e+06	8.53618e+06	8.0582e+06	7.2493e+06	6.67346e+06	6.51161e+06	3.29286e+06	3.64403e+06	3.32165e+06	4.15496e+06	4.58124e+06	3.67969e+06	4.30807e+06	3.85614e+06	4.83274e+06	5.66534e+06	1.09155e+07	7.43669e+06	4.27862e+06	3.64673e+06	3.1881e+06	3.6704e+06	3.87762e+06	4.09428e+06	4.35215e+06	4.24643e+06	4.42594e+06	4.60921e+06	4.38801e+06	4.68029e+06	4.80858e+06	C08316	ko01040	--	--	--
HJKP000649	136.071	91.0544	135.068	C8H9NO	[M+H]+	N-benzylformamide	Alkaloids	Alkaloids	6343-54-0	2	4.83845e+06	4.77448e+06	3.78946e+06	1.91914e+06	1.86227e+06	1.97614e+06	1.55513e+06	2.47521e+06	2.332e+06	1.72346e+07	1.03454e+07	1.33403e+07	2.72934e+06	3.50947e+06	2.75325e+06	789126	949222	2.52314e+06	2.52603e+06	4.02174e+06	4.24672e+06	1.98767e+06	1.9125e+06	1.69894e+06	3.84476e+06	3.42925e+06	3.40781e+06	3.84589e+06	3.47732e+06	4.25163e+06	4.32842e+06	3.80663e+06	3.7034e+06	3.71458e+06	C15561	-	1.24868	0.086611	0.473917
pme3961	252.109	136.062	251.102	C10H13N5O3	[M+H]+	2'-Deoxyadenosine	Nucleotides and derivatives	Nucleotides and derivatives	958-09-8	3	1.31809e+06	1.11716e+06	1.14943e+06	1.97235e+06	1.54835e+06	1.4468e+06	1.39254e+06	1.89605e+06	1.54085e+06	902370	913968	1.10652e+06	1.40202e+06	1.22185e+06	1.17687e+06	2.3176e+06	1.81644e+06	1.03044e+06	3.84988e+06	4.68896e+06	3.81073e+06	1.21391e+06	518690	888897	1.51423e+06	1.79608e+06	1.71412e+06	1.49811e+06	1.52661e+06	1.59465e+06	1.7341e+06	1.86051e+06	1.56069e+06	1.82373e+06	C00559	ko00230,ko01100,ko01232,ko02010	--	--	--
Lmdp003110	289.071	243.065	288.063	C15H12O6	[M+H]+	2,6,7,4'-Tetrahydroxyisoflavanone	Flavonoids	Dihydroisoflavones	-	3	1.86789e+06	2.66691e+06	1.91913e+06	1.4332e+06	2.10384e+06	1.96314e+06	4.09647e+06	4.15518e+06	4.54198e+06	5.30073e+06	4.22701e+06	6.0384e+06	3.55436e+06	3.26544e+06	3.18174e+06	1.54207e+06	1.34522e+06	2.81931e+06	9	9	9	3.52673e+06	4.71334e+06	2.97997e+06	3.74325e+06	2.90714e+06	3.14765e+06	3.52244e+06	3.44251e+06	3.14445e+06	3.40271e+06	3.10088e+06	3.32975e+06	3.76216e+06	C16233	ko00943,ko01110	--	--	--
Lmgn000160	131.046	70.0297	132.054	C4H8N2O3	[M-H]-	3-Ureidopropionic Acid	Organic acids	Organic acids	462-88-4	3	1.05289e+06	768033	251352	222602	35876.2	31760.2	187667	698532	566220	966254	807926	320010	192009	80199.2	183207	17932.1	61811.3	85179.1	418866	924099	311772	77316.1	24480.9	169100	341396	383963	368236	372681	390881	467125	383653	383891	407113	399858	C02642	ko00240,ko00410,ko00770,ko01100	1.18456	0.096022	0.362137
Zmpn000095	261.038	78.9588	262.045	C6H15O9P	[M-H]-	Sorbitol-6-phosphate	Others	Saccharides	20479-58-7	3	65768.6	75490.1	73262	51393	84399.3	69522.7	55642.7	65570.7	61336.5	37981.6	60866.2	51058.6	32212	35876.7	44311.4	18443.2	45530.6	43952.5	37190.6	41928.8	34285.1	54027.6	137258	115854	74614.6	73027.9	64058.7	67605.5	57525.3	68116.8	60462.8	68619.1	66280	60289.4	C01096	ko00051,ko01100	--	--	--
mws1074	177.019	121.029	178.027	C9H6O4	[M-H]-	Daphnetin	Lignans and Coumarins	Coumarins	486-35-1	3	39309.8	21621.4	18680	18111.6	101575	28125.7	319026	395466	403071	697272	430701	282642	64017.1	62525.4	62087.7	150481	152238	104736	103814	217268	259627	118413	96046.2	25356.6	187412	220855	181268	184493	184204	222639	186140	203354	207634	179982	C03093	-	1.55489	0.0423904	2.16007
pme3388	189.135	144.102	188.127	C7H16N4O2	[M+H]+	Homoarginine	Amino acids and derivatives	Amino acids and derivatives	156-86-5	2	1.11695e+06	1.45931e+06	1.5556e+06	1.02062e+06	1.66992e+06	1.53786e+06	1.21006e+06	809923	1.20607e+06	3.18278e+06	2.46527e+06	2.55261e+06	1.63891e+06	1.71104e+06	2.05348e+06	719685	924873	1.32442e+06	975191	1.11098e+06	724643	1.72077e+06	2.87823e+06	2.03635e+06	1.78395e+06	1.73346e+06	1.78697e+06	1.76016e+06	1.42706e+06	1.65391e+06	1.83106e+06	1.77177e+06	1.78319e+06	1.45743e+06	C01924	-	--	--	--
MWSmce536	125.024	79.019	126.032	C6H6O3	[M-H]-	Methyl 2-furoate	Organic acids	Organic acids	611-13-2	3	2.36674e+06	1.71025e+06	707802	638908	518674	1.10254e+06	28223	49495.8	43376.6	9	9	9	9	9	9	9	9	9	20868.2	51652.5	23402.3	21164.6	83979.9	94478.3	284533	362631	309408	315526	328107	378678	307522	337713	314957	331250	-	-	--	--	--
Zmdp001647	247.129	184.097	246.122	C10H18N2O5	[M+H]+	γ-Glutamyl-L-valine	Amino acids and derivatives	Amino acids and derivatives	-	1	1.30943e+07	1.46692e+07	1.30234e+07	9.3313e+06	8.41152e+06	9.99542e+06	4.17587e+06	5.79907e+06	5.61107e+06	1.87169e+07	1.76908e+07	1.75736e+07	8.29004e+06	1.20217e+07	1.04635e+07	1.38909e+06	2.44356e+06	8.61185e+06	4.48195e+06	7.11858e+06	5.1496e+06	2.59222e+07	2.34958e+07	1.70017e+07	1.25278e+07	9.88234e+06	9.7152e+06	1.14047e+07	1.03779e+07	1.15736e+07	1.04714e+07	1.04599e+07	1.11991e+07	9.79784e+06	-	-	1.2042	0.0957452	0.404367
pma6460	337.093	163.04	338.1	C16H18O8	[M-H]-	4-O-p-Coumaroylquinic acid	Phenolic acids	Phenolic acids	32451-86-8	3	538438	406839	290135	100363	67335.4	123410	39764.5	151671	118446	132455	278638	83094.2	322924	163156	143677	117918	189004	498224	60212.1	327495	341815	148018	36652	15265.9	192255	179712	213746	198692	200824	223216	168540	214163	190192	211995	C10441	-	--	--	--
Zajp000573	144.101	84.0805	143.095	C7H13NO2	[M+H]+	N-(4-oxopentyl)-acetamide	Alkaloids	Alkaloids	-	1	360729	276520	327598	292111	357109	312515	721860	599801	599768	338922	370981	370073	252791	276639	238142	244965	280838	246150	249742	193095	218716	348376	475371	500655	344088	360466	326964	316282	301608	317449	396704	307644	322778	346062	-	-	--	--	--
Lmhp001430	227.103	116.072	226.095	C10H14N2O4	[M+H]+	Cyclo(Pro-Glu)	Amino acids and derivatives	Amino acids and derivatives	-	1	1.06757e+07	1.02898e+07	9.70425e+06	1.26273e+07	9.63835e+06	1.38005e+07	1.65472e+07	1.78507e+07	1.75209e+07	1.4526e+07	2.60705e+07	1.26429e+07	1.47062e+07	1.21178e+07	1.36191e+07	1.57246e+07	1.61307e+07	1.48888e+07	1.37649e+07	9.7149e+06	9.06011e+06	2.07253e+07	2.16483e+07	2.33061e+07	1.44561e+07	1.09064e+07	1.23735e+07	1.36002e+07	1.35779e+07	1.33708e+07	1.19654e+07	1.15145e+07	1.24254e+07	1.22779e+07	-	-	--	--	--
Hmgp002327	188.071	118.06	187.063	C11H9O2N	[M+H]+	3-amino-2-naphthoic acid	Alkaloids	Alkaloids	-	1	2.65565e+06	2.62223e+06	2.36897e+06	810405	878028	785923	420273	665570	506623	1.84072e+06	1.44789e+06	1.3516e+06	681289	721264	916135	267899	288240	621371	1.21692e+06	1.30995e+06	1.34653e+06	1.03973e+06	609562	737620	903691	1.01059e+06	1.0717e+06	1.02086e+06	840094	888080	845009	909566	958295	868042	-	-	--	--	--
pme0010	106.05	70.0287	105.043	C3H7NO3	[M+H]+	L-Serine	Amino acids and derivatives	Amino acids and derivatives	56-45-1	3	519876	495925	414480	258733	245952	265538	122251	135893	179370	533540	287290	423132	313338	367984	358041	63318.8	70643.2	298219	110392	430666	169734	361964	476589	289915	268943	286056	309011	279675	284929	322978	318273	296137	352051	277240	C00065	ko00260,ko00261,ko00270,ko00460,ko00470,ko00564,ko00600,ko00630,ko00920,ko00970,ko01100,ko01110,ko01200,ko01230,ko01240,ko02010	1.22854	0.113628	0.415814
mws2368	137.061	119.05	138.068	C8H10O2	[M-H]-	Tyrosol; 4-Hydroxyphenylethanol	Phenolic acids	Phenolic acids	501-94-0	3	64296.3	83563.1	76213.1	112079	96275	116779	188784	186171	210315	192621	217154	162343	148947	121562	126238	209848	180784	181218	110412	158192	182110	94392.8	77883.2	40584.6	141494	141656	157641	149877	150692	167532	183869	162234	143832	162764	C06044	ko00350,ko01100	--	--	--
Lmnp002584	625.18	463.13	624.169	C28H32O16	[M+H]+	Hispidulin-8-C-(2''-O-glucosyl)glucoside	Flavonoids	Flavones	-	3	4.6731e+06	3.27136e+06	2.80729e+06	826197	642079	433768	6.06237e+06	5.28161e+06	4.76336e+06	8.89567e+06	1.96679e+07	4.16604e+06	2.1356e+06	2.39117e+06	2.1872e+06	934039	1.33384e+06	1.34616e+06	8.41721e+06	1.98035e+07	1.11705e+07	2.53224e+06	715701	1.35742e+06	5.25078e+06	5.11402e+06	4.9169e+06	5.40547e+06	4.70571e+06	5.14635e+06	6.38577e+06	5.23676e+06	5.46444e+06	4993765	-	-	--	--	--
pmb0736	493.134	331.081	492.127	C23H24O12	[M+H]+	Tricin-7-O-Glucoside*	Flavonoids	Flavones	32769-01-0	3	1.72734e+06	460746	1.63533e+06	710094	457677	511179	890152	602392	598361	409610	483193	296810	399343	666588	309150	531626	312727	559461	1.58767e+06	1.97624e+06	1.79075e+06	9	9	9	909088	917151	802557	895673	931383	938937	773116	880128	1.06086e+06	936178	-	-	--	--	--
pme1373	306.05	110.036	307.057	C9H14N3O7P	[M-H]-	2'-Deoxycytidine-5'-monophosphate	Nucleotides and derivatives	Nucleotides and derivatives	1032-65-1	3	351119	653619	386363	374040	876069	669693	1.03513e+06	1.17109e+06	1.023e+06	586644	302800	706705	325041	659707	321328	104853	131392	225849	58490.6	51724.5	47814.2	145055	1.52706e+06	634516	431163	509349	549903	436916	510460	529610	564476	544341	516408	528126	C00239	ko00240,ko01100,ko01232	1.3742	0.117803	0.353803
pma6455	229.012	96.9696	230.019	C5H11O8P	[M-H]-	Ribulose-5-phosphate	Others	Saccharides	4300-28-1	3	612681	581522	727044	48812.8	204123	265812	399627	373372	380191	159875	269714	59371.5	227293	194198	206566	35800.3	22666.5	194282	656103	331496	42801	314931	497107	509789	264605	329686	292843	359934	321074	313311	334369	329459	352482	306134	C00117	ko00030,ko00230,ko00440,ko00710,ko00750,ko01100,ko01110,ko01200,ko01230,ko01240	1.16872	0.147654	0.402431
HJN078	549.164	255.064	550.169	C26H30O13	[M-H]-	Pinocembrin-7-O-(2''-O-arabinosyl)glucoside	Flavonoids	Flavanones	-	3	180011	139305	138040	70990.8	61340.7	64976.6	62420.2	72623.5	71539.6	113521	117387	98464.6	78124.6	90673.8	91568.8	36391.4	59324.2	63145	289504	134995	175397	80767.6	44382.5	78356.7	81333	104696	96832.7	103938	104405	97489	115276	96248.7	96233.8	98302.2	-	-	--	--	--
pmb3075	319.082	145.03	320.09	C16H16O7	[M-H]-	3-O-p-Coumaroylshikimic acid	Phenolic acids	Phenolic acids	-	3	105492	131233	524273	454587	485612	258526	206126	194559	237735	168064	171732	191431	373519	283520	260321	892545	607738	341741	517771	85054.9	109839	367037	329838	203742	293405	293511	340769	311036	334967	305673	369659	367834	352235	349904	-	-	1.1983	0.187693	2.00796
Zasn010433	307.264	307.264	308.272	C20H36O2	[M-H]-	9,12-Octadecadienoic acid,ethyl ester	Others	Others	6114-21-2	1	139324	131987	174610	121126	149477	141337	55058.2	47345.7	46742.4	54709.7	47456.1	52933.5	87166.9	86436.7	106278	124263	147182	69044.6	156931	199952	333858	116960	108007	109096	150294	167960	182864	177761	182489	180473	197742	202348	192101	201341	-	-	--	--	--
Hmjp005906	344.15	177.05	343.142	C19H21NO5	[M+H]+	N-Trans-Feruloyl-3'-O-methyldopamine	Alkaloids	Phenolamine	-	1	137982	103263	71769	56743.1	41456.9	37537.5	767022	726821	809391	1.07646e+06	1.24101e+06	645633	253182	152949	211839	329866	341370	333460	497057	353304	225911	490768	90484.2	66039.2	375673	435587	459609	450048	440691	465928	407294	405282	373576	370644	-	-	--	--	--
mws1175	271.096	167.034	270.089	C16H14O4	[M+H]+	Pinostrobin	Flavonoids	Flavanones	480-37-5	3	93233.6	38049.1	31307	28075.2	22097.8	36393	52424.5	31425.2	25315	70207.5	96442.8	95078.6	37563.4	23584.2	37643.9	50203.7	63022.8	34879.5	39723	91425.3	43766.1	29325.6	29748.2	40124.9	62331.1	57266.1	48528.9	56145.3	54714.2	58435.9	63399.5	65871.6	54372.3	55774.7	C16419	ko00941	--	--	--
HX1284	195.096	107.05	194.094	C11H14O3	[M+H]+	Dehydrololiolide	Terpenoids	Terpene	19355-58-9	2	414535	308020	288811	313395	295766	364105	440583	523872	469398	483458	488487	348119	589637	522917	593039	748991	598436	589776	233647	219213	200363	426591	651113	599585	514003	545344	472487	456934	481025	475053	451711	388488	448043	465446	-	-	--	--	--
Lmcn002982	197.046	166.999	198.053	C9H10O5	[M-H]-	Methyl 3-O-Methyl Gallate	Phenolic acids	Phenolic acids	3934-86-9	3	197168	200996	165744	228779	162755	176628	88935	129017	116883	232152	165420	211205	263541	221828	295758	377565	272618	253588	333660	613835	844377	233059	130757	140428	193625	215023	222449	237150	265020	222767	223591	242314	252521	242125	-	-	--	--	--
mws0178	353.088	191.055	354.095	C16H18O9	[M-H]-	Chlorogenic acid (3-O-Caffeoylquinic acid)	Phenolic acids	Phenolic acids	327-97-9	2	488979	317627	245589	123824	95089.5	102563	926907	2.23004e+06	1.85728e+06	1.34653e+06	1.81374e+06	651021	326416	453801	311643	313470	249763	259897	1.20454e+06	1.50464e+06	1.1483e+06	82579.4	23473.1	12675.9	730233	651703	702462	674983	619172	643191	600771	593712	617504	537759	C00852	ko00940,ko00941,ko00945,ko01110	--	--	--
mws0256	118.086	72.0808	117.079	C5H11NO2	[M+H]+	L-Valine	Amino acids and derivatives	Amino acids and derivatives	72-18-4	1	4.97788e+07	6.95772e+07	5.43745e+07	5.54607e+07	4.89997e+07	6.04775e+07	1.10871e+07	3.06095e+07	3.16031e+07	9.32733e+07	1.17717e+08	1.81722e+08	2.82421e+07	8.65608e+07	3.56811e+07	1.50372e+07	2.03232e+07	2.64769e+07	1.21417e+07	1.79881e+07	1.08065e+07	8.23104e+07	6.23865e+07	6.33435e+07	4.08292e+07	4.05346e+07	4.47411e+07	5.1053e+07	4.83326e+07	4.27028e+07	4.99586e+07	4.03747e+07	4.25774e+07	4.61712e+07	C00183	ko00280,ko00290,ko00311,ko00460,ko00770,ko00966,ko00970,ko01100,ko01110,ko01210,ko01230,ko01240,ko02010	1.17952	0.245966	0.410923
mws0885	153.019	109.029	154.027	C7H6O4	[M-H]-	2,4-Dihydroxybenzoic acid	Phenolic acids	Phenolic acids	89-86-1	3	703777	455923	504782	812004	927449	309201	2.23345e+07	1.28114e+07	1.48359e+07	3.08611e+07	1.66577e+07	2.58003e+07	1.42959e+06	2.33956e+06	2.48076e+06	1.69116e+06	1.91935e+06	3.05819e+06	1.13894e+07	1.53883e+07	3.08958e+07	329323	391078	458150	6.56346e+06	7.21899e+06	7.13166e+06	7.5178e+06	7.38727e+06	6.69017e+06	6.73769e+06	6.35765e+06	6.19897e+06	5.5662e+06	-	-	--	--	--
Lmgn002091	173.046	93.0346	174.053	C7H10O5	[M-H]-	2-Methyl-3-oxoadipic acid	Organic acids	Organic acids	-	1	281499	218496	311803	220597	170432	264577	9	9	9	281564	422620	307684	154658	160559	214983	114234	147223	199999	626971	159746	246031	378762	359238	312399	330887	327763	399333	345719	411385	325453	350628	363060	365470	403566	C18307	-	--	--	--
Hmxp007521	315.087	300.06	314.079	C17H14O6	[M+H]+	3',4'-Dihydroxy-7,5'-dimethoxyflavone	Flavonoids	Flavones	-	3	141909	118347	134935	86942.5	143703	105353	9	9	9	97547.4	195072	84724	142992	150873	225971	312860	191277	76841.3	90489.1	112459	124694	10978	98053.4	73611.6	128847	126744	117122	129152	98977.7	117117	125996	115387	123144	102687	-	-	--	--	--
mws0258	132.102	86.0964	131.095	C6H13NO2	[M+H]+	L-Isoleucine*	Amino acids and derivatives	Amino acids and derivatives	73-32-5	3	3.3815e+06	3.24889e+06	2.9418e+06	2.74033e+06	2.60955e+06	3.25956e+06	1.57059e+06	2.70557e+06	2.27142e+06	4.07331e+06	4.92072e+06	4.09503e+06	2.62148e+06	3.24093e+06	2.96221e+06	1.44677e+06	1.40391e+06	2.45634e+06	1.63713e+06	1.83132e+06	1.44539e+06	4.94526e+06	5.01961e+06	3.29851e+06	3.69551e+06	3.28876e+06	3.07535e+06	3.23435e+06	3.33742e+06	3.31428e+06	3.2771e+06	4.08061e+06	3.79462e+06	3.35357e+06	C00407	ko00280,ko00290,ko00460,ko00960,ko00966,ko00970,ko01100,ko01110,ko01210,ko01230,ko02010	--	--	--
pme3200	74.0713	57.045	73.064	C2H7N3	[M+H]+	1-Methylguanidine	Alkaloids	Alkaloids	471-29-4	3	384889	343694	299098	239504	238543	219784	203046	191959	205262	383378	224801	334405	251389	316288	275291	86949.8	99685	233496	153221	164005	128619	269853	304389	225223	238596	241005	259638	291918	283657	250604	266862	212954	260935	245136	C02294	-	1.27807	0.0793759	0.498394
MWS201478	253.118	120.086	252.111	C12H16N2O4	[M+H]+	Phe-Ser	Amino acids and derivatives	Amino acids and derivatives	16053-39-7	2	3.74555e+06	3.6643e+06	3.22955e+06	1.86693e+06	1.60755e+06	1.59176e+06	1.46492e+06	1.95576e+06	1.77291e+06	5.2769e+06	4.70327e+06	3.48029e+06	2.18067e+06	1.95264e+06	2.30994e+06	521037	704682	2.17979e+06	1.93181e+06	3.41289e+06	2.44465e+06	2.82622e+06	4.61818e+06	4.08105e+06	2.2491e+06	2.68108e+06	2.50349e+06	2.08628e+06	2.25521e+06	2.33886e+06	2.51293e+06	2.78807e+06	2.65209e+06	2.53291e+06	-	-	--	--	--
Hmmp001310	188.071	118.065	187.063	C11H9NO2	[M+H]+	3-Indoleacrylic acid	Alkaloids	Plumerane	1204-06-4	1	2.82304e+06	2.69866e+06	2.45182e+06	688751	787424	747659	383601	635184	606557	1.84153e+06	1.37657e+06	1.47723e+06	779954	737870	987749	254681	211190	663514	1.29513e+06	1.46085e+06	1.3516e+06	967492	655165	774242	867817	953180	1.10058e+06	1.02003e+06	914699	887605	916188	831095	833151	947626	C21283	-	1.28185	0.0659375	0.450749
mws0913	447.093	285.041	448.101	C21H20O11	[M-H]-	Kaempferol-3-O-galactoside (Trifolin)*	Flavonoids	Flavonols	23627-87-4	3	286289	234403	248619	60678.2	40114.8	39611.1	435690	350044	370931	207124	316498	131761	126185	84043.7	132559	32952.8	63914.1	56942.1	1.98183e+06	1.58701e+06	999497	104091	111816	94400.6	248673	245841	257258	184205	242374	230727	249776	215728	243028	241832	C12626	ko00944,ko01110	1.41154	0.0328989	0.448701
mws0749	137.024	93.0346	138.032	C7H6O3	[M-H]-	4-Hydroxybenzoic acid	Phenolic acids	Phenolic acids	99-96-7	3	2.79352e+06	2.56704e+06	2.30525e+06	3.56927e+06	3.06337e+06	3.26361e+06	2.45746e+06	2.52496e+06	2.59989e+06	1.72136e+06	2.34158e+06	1.4122e+06	2.22579e+06	2.50152e+06	2.34076e+06	2.88379e+06	2.76899e+06	2.63647e+06	1.0805e+06	1.43497e+06	816203	3.31746e+06	1.76553e+06	1.64997e+06	2.80504e+06	2.77684e+06	2.63059e+06	2.46765e+06	2.63375e+06	2.41257e+06	2.35357e+06	2.28134e+06	2.19541e+06	2.20478e+06	C00156	ko00130,ko00790,ko01100,ko01110,ko01240	--	--	--
Zblp001009	272.114	110.06	271.106	C12H17NO6	[M+H]+	3-pyridine-methanol-O-β-D-glucopyranosyl	Alkaloids	Pyridine alkaloids	-	2	1.54874e+07	1.85398e+07	1.31944e+07	9.12741e+06	7.09684e+06	6.88172e+06	1.96707e+07	1.94506e+07	2.43611e+07	3.04649e+07	5.72178e+07	4.64408e+07	1.1449e+07	1.67998e+07	1.15274e+07	1.52481e+06	2.5311e+06	1.22425e+07	2.34631e+07	6.72133e+06	4.34808e+06	2.43138e+07	3.4512e+07	3.82766e+07	1.81518e+07	1.6766e+07	1.65561e+07	1.66334e+07	1.54703e+07	1.6196e+07	1.91861e+07	1.82932e+07	1.98402e+07	2.00791e+07	-	-	1.15678	0.13485	0.409753
MWS2376	143.071	143.066	144.079	C7H12O3	[M-H]-	4-Hydroxycyclohexylcarboxylic acid	Organic acids	Organic acids	3685-26-5	3	9	9	9	9	9	9	82770.6	90155	95771.8	9	56036.2	34469.4	9	9	9	9	67673.5	70484	9	9	9	9	9	9	66172.6	81508.4	80367.9	76077	84247.9	75110	67718.7	89054.2	82799.6	75849.7	-	-	1.14507	0.183672	5117.28
mws0217	76.0393	59.0128	75.032	C2H5NO2	[M+H]+	L-Glycine	Amino acids and derivatives	Amino acids and derivatives	56-40-6	3	472331	339450	259899	4.49215e+06	2.50058e+06	1.34171e+06	1.00485e+07	8.04747e+06	8.83149e+06	1.43204e+07	1.13446e+07	1.7131e+07	1.64378e+07	1.26442e+07	1.21159e+07	2.0214e+07	2.15514e+07	1.12978e+07	2.75584e+06	3.47332e+06	2.41534e+06	9.46616e+06	3.02006e+06	2.71439e+06	5.72182e+06	5.81988e+06	6.88202e+06	6.65771e+06	5.87643e+06	6.23379e+06	6.34089e+06	5.51339e+06	5.20162e+06	5.38832e+06	C00037	ko00230,ko00260,ko00310,ko00440,ko00460,ko00470,ko00480,ko00630,ko00730,ko00860,ko00970,ko01100,ko01110,ko01200,ko01230,ko01240,ko02010	--	--	--
Lmhp008833	494.324	184.073	493.317	C24H48NO7P	[M+H]+	LysoPC 16:1(2n isomer)	Lipids	LPC	-	3	102991	59556	66459.6	9	9	9	72368.8	84920.4	109855	40736	43081.1	64060	99141.1	101696	89649.5	91322.6	134108	65917.6	736232	690528	251776	128059	31876.6	24150.6	130054	132369	113773	146597	118144	105950	134833	120990	130303	130740	-	-	--	--	--
Lmmp004821	400.357	400.357	399.35	C27H45NO	[M+H]+	Demissidine	Alkaloids	Steroid alkaloids	474-08-8	2	2.76325e+07	2.19491e+07	2.58757e+07	2.43946e+07	2.47034e+07	1.74559e+07	1.8019e+07	2.12884e+07	1.93285e+07	2.44267e+07	2.66389e+07	2.6983e+07	2.80855e+07	2.55921e+07	3.25778e+07	9	1.94932e+07	2.67447e+07	9	9	9	3.33705e+07	2.92703e+07	2.61589e+07	2.19619e+07	2.6055e+07	2.16729e+07	2.2627e+07	2.47185e+07	2.54041e+07	2.40667e+07	2.16905e+07	2.32577e+07	2.85411e+07	-	-	--	--	--
pme2761	161.009	73.0284	162.016	C5H6O6	[M-H]-	4-Hydroxy-2-oxoglutaric acid	Organic acids	Organic acids	1187-99-1	3	358119	409795	551201	537130	506616	523250	2.50736e+06	3.07239e+06	2.99662e+06	838785	993856	1.56369e+06	566418	757611	547659	951058	1.15817e+06	745310	804103	634233	265838	761546	960247	627059	844098	981383	887737	848594	994206	761957	1.01145e+06	934670	875599	812187	C01127	ko00630,ko01100	--	--	--
Zmhn002227	385.114	223.06	386.121	C17H22O10	[M-H]-	4-O-Glucosyl-sinapate	Phenolic acids	Phenolic acids	-	1	77581.7	60913.1	61331.2	92783.4	85900.8	70879.4	67004.5	56432.3	51558.7	39463.5	9	60627.4	140480	69292.3	73332	174260	64021.2	102638	89389.1	452909	1.17027e+06	37489.9	78634.6	41115.9	93866.4	98169.8	114634	101595	101530	103865	107566	93436.4	103149	125459	C02919	-	--	--	--
Li512115	515.12	353.088	516.127	C25H24O12	[M-H]-	Isochlorogenic acid B	Phenolic acids	Phenolic acids	14534-61-3	3	127126	187100	63096.2	38610.8	38773.4	26752.5	304980	672474	921886	1.53053e+06	752609	764106	240639	280408	139666	251092	489287	239074	303472	946140	739659	22724.1	12613.4	54995.8	408875	509694	458495	424773	464136	476906	499683	417947	380323	429120	C10468	-	--	--	--
Hmhp003985	276.16	135.04	275.152	C16H21NO3	[M+H]+	4,5-Dihydropiperlonguminine	Alkaloids	Alkaloids	23512-53-0	2	463992	405059	413480	821052	674624	1.17113e+06	193498	250506	200817	565923	584333	610911	817850	689812	775724	9	9	9	231021	507835	491247	494669	393846	331684	762193	693326	724894	771455	698185	587804	669969	610748	609408	703939	-	-	1.63686	0.00244121	1.18245e-05
MWS2041	125.026	81.0334	126.032	C6H6O3	[M-H]-	2,3-Dimethylmaleic anhydride	Organic acids	Organic acids	766-39-2	3	98615.2	75489.7	113189	96277.7	142822	136468	218920	246996	206165	114868	97917.6	87387.7	183562	145851	127050	84356.2	248124	48824.7	90148.8	58258.8	71815.1	127892	86419.6	84646.2	134488	161806	152103	121402	142968	147267	163241	161792	162499	142272	-	-	--	--	--
Zmhn004909	477.058	169.015	478.075	C21H18O13	[M-H]-	3,4-Digalloylshikimic acid	Phenolic acids	Phenolic acids	-	3	228931	213474	240558	464591	174241	258463	1.89962e+06	1.15688e+06	1.26343e+06	315075	336426	413866	406571	556716	648501	320637	619172	409287	333103	785736	18592.7	413276	1.40285e+06	512456	406431	423333	468692	436679	463388	534040	377319	445357	476181	446698	-	-	--	--	--
MWS2673	339.253	121.101	338.246	C20H34O4	[M+H]+	5,6-DiHETrE[(±)5,6-dihydroxy-8Z,11Z,14Z-eicosatrienoic acid]	Lipids	Free fatty acids	213382-49-1	1	415638	499313	317701	322975	300379	338267	274845	364522	310323	104281	187757	119987	335801	329328	314615	537196	458106	415655	411446	701023	539351	117515	253750	259331	278571	250876	348798	321315	319568	270251	314104	305976	286787	298226	C14772	ko00590,ko01100	--	--	--
MA10107783	207.03	119.053	208.037	C10H8O5	[M-H]-	3-[(1-Carboxyvinyl)oxy]benzoic acid	Phenolic acids	Phenolic acids	16929-37-6	2	959253	922528	1.11758e+06	1.40745e+06	1.66551e+06	1.599e+06	1.67522e+06	2.15905e+06	1.76235e+06	1.08738e+06	908618	1.25714e+06	1.35225e+06	1.05786e+06	993086	1.80029e+06	1.65809e+06	1.10236e+06	782008	1.15073e+06	1.24463e+06	3.8902e+06	3.23546e+06	2.59134e+06	1.24376e+06	1.31901e+06	1.41691e+06	1.20389e+06	1.46604e+06	1.47361e+06	1.56337e+06	1.21558e+06	1.4405e+06	1.53617e+06	C20772	ko00130,ko01100,ko01110,ko01240	--	--	--
Lmhp003064	245.12	120.085	244.121	C14H16N2O2	[M+H]+	Cyclo(Pro-Phe)	Amino acids and derivatives	Amino acids and derivatives	3705-26-8	3	2.0382e+06	2.55348e+06	2.1026e+06	3.65791e+06	3.54089e+06	3.36667e+06	3173621	4.34968e+06	4.41754e+06	7.92259e+06	1.12244e+07	5.69993e+06	5.21092e+06	4.63489e+06	3.73948e+06	4.05509e+06	3.60628e+06	4.84074e+06	3.56119e+06	2.43075e+06	2.41541e+06	2.30551e+06	3.82939e+06	3.5152e+06	4.13158e+06	4.23065e+06	4.08511e+06	4.65205e+06	4.23705e+06	4.75788e+06	5.32596e+06	4.40594e+06	5.11581e+06	4.97038e+06	C11847	-	--	--	--
Hmmp004965	463.124	301.07	462.116	C22H22O11	[M+H]+	Diosmetin-7-O-glucoside*	Flavonoids	Flavones	20126-59-4	3	465881	557418	484114	394146	463847	296678	474692	435978	559539	511992	529095	323491	573738	627063	577652	583785	450446	554400	919684	720284	797175	343027	480438	280449	646030	717081	673895	737227	686936	643364	560864	687709	581423	566521	-	-	--	--	--
zjmp120213	471.345	435.325	470.34	C30H46O4	[M+H]+	4-Epihederagonic acid	Terpenoids	Triterpene	-	2	1.73104e+06	1.27679e+06	1.60644e+06	9	9	9	1.67658e+06	1.64661e+06	1.72521e+06	9	9	9	2.36342e+06	1.46535e+06	2.44946e+06	2.03461e+06	1.72377e+06	2.13085e+06	9	9	9	2.53467e+06	4.12153e+06	2.9007e+06	2.09194e+06	2.18119e+06	1.77521e+06	1.9085e+06	1.98799e+06	1.78663e+06	2.00531e+06	2.19494e+06	2.37122e+06	2.26152e+06	-	-	--	--	--
pme1119	269.088	137.046	268.081	C10H12N4O5	[M+H]+	Inosine	Nucleotides and derivatives	Nucleotides and derivatives	58-63-9	3	248067	301399	367784	439692	461018	600212	519539	591580	563789	107010	198232	184236	96820.5	149541	114957	235193	187673	104339	326044	106489	111463	333608	305280	359428	385231	323465	362511	303111	327184	358187	371410	428652	369013	357000	C00294	ko00230,ko01100,ko01232,ko02010	--	--	--
MWS1846	151.04	93.0347	152.047	C8H8O3	[M-H]-	Phenoxyacetic acid	Phenolic acids	Phenolic acids	122-59-8	3	52963.2	51982.2	50857.8	53980.8	34057.6	42456.3	32851	30980	42940.6	51464.5	60225.3	56509.3	33335	40967.4	41961.8	53788.3	55526	42547.5	41117.5	46574.6	72363.2	30788.7	17950.5	14317	80457.5	67648.6	94148.8	83863.6	94137.2	83879.4	83475.8	85718.5	75352.2	76480.9	C02181	-	--	--	--
Zmpn000199	209.03	85.0297	210.038	C6H10O8	[M-H]-	D-Galactaric acid	Others	Saccharides	526-99-8	3	636015	348725	818346	638499	773012	681589	1.65948e+06	1.54123e+06	1438629	588850	541806	538764	451312	406476	501336	325510	429250	510809	295035	194575	137078	583211	2.92567e+06	2.42443e+06	605122	601962	717031	578343	728337	726714	585972	724748	723001	653001	C00879	ko00053,ko01100	--	--	--
Wafn007710	565.251	101.06	566.258	C25H42O14	[M-H]-	2,4-Di(Isovaleryl)-3-(Propionyl)Sucrose	Others	Saccharides	-	2	124609	126439	103388	101101	135455	125743	74194.8	89320.2	116959	449971	265449	193134	289112	181749	229384	360497	244806	195897	110143	142511	157781	97172.1	142428	132431	168448	201475	183037	158550	155923	197161	174878	154625	187342	193511	-	-	--	--	--
pme1474	298.097	136.062	297.09	C11H15N5O3S	[M+H]+	5'-Deoxy-5'-(methylthio)adenosine	Nucleotides and derivatives	Nucleotides and derivatives	2457-80-9	3	1.24486e+06	1.5198e+06	1.08148e+06	674494	333080	507158	559676	954105	774108	679545	1.18873e+06	553589	845480	831768	729032	191438	214701	917683	373668	498710	183585	1.11801e+06	474890	380266	771699	644159	750429	835611	827158	744062	677634	624669	674129	729925	C00170	ko00270,ko00908,ko01100	--	--	--
Lmyn000160	237.062	87.0085	238.069	C8H14O8	[M-H]-	Mucic acid Dimethyl Ester	Phenolic acids	Phenolic acids	-	3	804490	775067	716173	525148	483042	556280	9	9	9	124822	126838	110006	362640	273776	302956	280061	341637	256659	252386	439410	294515	1.06078e+06	832619	1.04666e+06	369823	300891	309293	394271	380205	373558	342381	336714	401691	397037	-	-	--	--	--
MWS201447	237.124	120.086	236.116	C12H16N2O3	[M+H]+	Phe-Ala	Amino acids and derivatives	Amino acids and derivatives	3918-87-4	1	2.19868e+06	2.23441e+06	1.94681e+06	2.20478e+06	2.03731e+06	3.67255e+06	1.86165e+06	2.67411e+06	2.55166e+06	3.63754e+06	4.93791e+06	2.80292e+06	2.2628e+06	2.2215e+06	2.4416e+06	408835	479476	2.52117e+06	1.63363e+06	1.27726e+06	1.2054e+06	2.30032e+06	4.73476e+06	3.87951e+06	2.14463e+06	2.15257e+06	2.00292e+06	2.01937e+06	2.25136e+06	2.12992e+06	2.03475e+06	2.0271e+06	2.73981e+06	2.09345e+06	-	-	1.10624	0.231841	0.49228
Lmtp003948	481.134	319.046	480.127	C22H24O12	[M+H]+	3',5',5,7-Tetrahydroxy-4'-methoxyflavanone-3'-O-glucoside	Flavonoids	Flavones	-	3	860845	726711	617313	795506	623276	559738	628071	689883	652971	1.05708e+06	1.06858e+06	993423	1.325e+06	814710	1.10159e+06	1.50116e+06	1.29908e+06	1.11094e+06	2.70365e+06	3.67763e+06	2.71521e+06	592781	558239	475338	1.05093e+06	1.23186e+06	885123	964723	1.14309e+06	1.0497e+06	1.02063e+06	953894	1.03284e+06	1.17126e+06	-	-	--	--	--
pmb0672	771.213	463.1	770.206	C37H38O18	[M+H]+	Isovitexin-7-O-(6''-feruloyl)glucoside	Flavonoids	Flavones	-	2	2.44041e+06	2.1084e+06	1.71365e+06	331963	342748	200620	4.23965e+06	3.97219e+06	4.01571e+06	5.65918e+06	1.17195e+07	2.45322e+06	993955	918698	1.16003e+06	388191	572038	580611	5.12046e+06	8.8939e+06	4.04878e+06	1.56427e+06	362961	276034	2.91469e+06	2.60892e+06	2.66778e+06	2.90978e+06	2.84186e+06	2.84495e+06	3.13159e+06	2.74258e+06	3.16967e+06	3.6217e+06	-	-	--	--	--
MWSmce221	193.046	91.0528	192.042	C10H8O4	[M+H]+	5,7-Dihydroxy-4-methylcoumarin	Lignans and Coumarins	Coumarins	2107-76-8	3	932623	627203	682217	855013	869651	914514	1.90828e+06	1.4e+06	1.67045e+06	809933	605231	654357	945742	853612	1.01627e+06	1.32898e+06	1.40889e+06	958418	1.32784e+06	1.04907e+06	1.0082e+06	1.25236e+06	1.10804e+06	978127	1.06735e+06	1.11559e+06	1.11658e+06	892336	1.10059e+06	810696	1.09587e+06	1.10064e+06	1.10811e+06	1.08332e+06	-	-	--	--	--
mws0251	127.05	110.024	126.043	C5H6N2O2	[M+H]+	Thymine	Nucleotides and derivatives	Nucleotides and derivatives	65-71-4	2	2.97419e+06	3.36231e+06	5.14052e+06	3.96194e+07	5.67145e+07	3.95706e+07	2.16897e+07	8.8527e+06	1.17224e+07	8.51583e+06	7.67501e+06	7.95879e+06	6.91933e+06	8.29647e+06	7.55597e+06	9.05362e+07	6.88573e+07	8.47559e+06	1.85741e+06	3.35773e+06	2.49788e+06	1.58065e+07	4.39001e+06	1.39676e+07	1.59899e+07	2.0522e+07	1.99273e+07	1.74488e+07	1.78089e+07	1.63653e+07	1.87257e+07	1.9358e+07	1.74772e+07	2.19414e+07	C00178	ko00240,ko01100,ko01232	1.19263	0.18762	7.37181
pme3011	104.071	69.0348	103.063	C4H9NO2	[M+H]+	γ-Aminobutyric acid	Organic acids	Organic acids	56-12-2	3	3.63504e+06	4.98189e+06	3.58196e+06	3.46861e+06	3.2344e+06	3.39817e+06	1.94308e+06	2.47574e+06	2.57124e+06	4.19829e+06	5.49614e+06	6.96768e+06	2.2157e+06	3.15409e+06	2.58035e+06	1.71714e+06	1.48263e+06	3.29997e+06	3.96305e+06	1.66289e+06	1.03523e+06	5.32981e+06	5.33502e+06	5.55065e+06	3.06546e+06	2.88116e+06	3.68116e+06	3.46766e+06	3.2969e+06	3.64053e+06	4.09993e+06	3.61748e+06	3.69575e+06	3.2415e+06	C00334	ko00250,ko00330,ko00410,ko00650,ko00760,ko01100	--	--	--
pme0008	176.103	113.071	175.096	C6H13N3O3	[M+H]+	L-Citrulline	Amino acids and derivatives	Amino acids and derivatives	372-75-8	3	548570	674829	636537	757552	1.44743e+06	780328	609718	686660	655503	1.64092e+06	1.24823e+06	1.5438e+06	658198	1.19051e+06	798506	381181	404208	694655	584662	575232	404324	1.23391e+06	1.04591e+06	834622	820293	767046	760682	656618	827047	916237	933861	913342	835294	804205	C00327	ko00220,ko01100,ko01110,ko01230	--	--	--
Lmqp000329	296.067	104.108	295.057	C8H14N3O7P	[M+H]+	5-Aminoimidazole ribonucleotide	Nucleotides and derivatives	Nucleotides and derivatives	25635-88-5	1	619867	557662	1.32662e+06	604290	862360	721750	1.01298e+06	867227	717037	1.18443e+06	910721	894421	1.40972e+06	1.02166e+06	845130	676223	581154	565049	611771	796209	647226	947096	1.93881e+06	1.40117e+06	1.00771e+06	1.07373e+06	808990	935542	1.00267e+06	865056	900760	952012	836921	1.09754e+06	-	-	--	--	--
pmp000579	463.123	301.07	462.116	C22H22O11	[M+H]+	Diosmetin-7-O-galactoside*	Flavonoids	Flavones	-	3	514029	303196	329833	182363	452308	280328	566727	537988	616460	423394	422211	353515	490121	477970	572430	630775	649457	315310	807736	724567	927616	231838	409711	335654	581892	671298	701164	609870	643220	527946	537073	700336	686657	670071	-	-	--	--	--
pme2380	145.014	101.024	146.022	C5H6O5	[M-H]-	α-Ketoglutaric acid	Organic acids	Organic acids	328-50-7	3	76654.1	126327	110661	168017	181482	172569	114549	134724	104568	9	9	9	87782.8	33608.2	60759	74049.2	110219	147281	54288.2	78772	66363.3	260105	309210	503758	181136	177387	203932	200116	159533	162358	197261	219822	200280	206882	C00026	ko00020,ko00040,ko00053,ko00220,ko00250,ko00300,ko00310,ko00340,ko00430,ko00470,ko00630,ko00650,ko00660,ko01100,ko01110,ko01200,ko01210,ko01230,ko01240	--	--	--
MWS201400	304.166	188.071	303.158	C16H21N3O3	[M+H]+	Val-Trp	Amino acids and derivatives	Amino acids and derivatives	24587-37-9	2	5.72799e+06	5.6441e+06	6.72489e+06	5.60473e+06	4.31336e+06	6.38109e+06	4.49711e+06	5.55802e+06	5.5318e+06	7.55302e+06	1.16339e+07	5.48561e+06	6.51877e+06	6.7539e+06	7.41931e+06	1.88806e+06	2.49999e+06	5.70599e+06	3.34672e+06	2.82801e+06	2.7288e+06	8.98135e+06	1.2791e+07	1.28943e+07	6.96488e+06	5.49155e+06	6.392e+06	6.29357e+06	6.35632e+06	4987521	5.81558e+06	5.17605e+06	6.45297e+06	6.20653e+06	-	-	1.27834	0.0896679	0.487824
pmn001367	315.072	153.017	316.079	C13H16O9	[M-H]-	Protocatechuic acid-4-O-glucoside	Phenolic acids	Phenolic acids	-	3	215246	196902	146779	213124	188534	184104	242981	444970	363039	197696	317366	9	188418	257739	190212	288252	214426	197395	257568	517386	779893	144313	260709	192851	268767	276820	277072	316480	297516	278740	245421	326278	238341	315321	-	-	--	--	--
mws0582	322.107	130.05	321.099	C11H19N3O6S	[M+H]+	S-(Methyl)glutathione	Amino acids and derivatives	Amino acids and derivatives	2922-56-7	3	9	957569	865587	1.09852e+06	1.11838e+06	1.00322e+06	1.0374e+06	1.37849e+06	1.60693e+06	785588	1.09624e+06	720106	634579	1.13106e+06	585654	708308	695572	657878	881702	531290	319195	1.24988e+06	1.98027e+06	1.50954e+06	1.10283e+06	1.09377e+06	1.21668e+06	1.05714e+06	1.09821e+06	1.17004e+06	1.48352e+06	1.14849e+06	1.27161e+06	1.16585e+06	C11347	-	--	--	--
Lmqp000427	146.081	82.0656	145.074	C6H11NO3	[M+H]+	N-Methyl-Trans-4-Hydroxy-L-Proline	Amino acids and derivatives	Amino acids and derivatives	4252-82-8	3	830862	975671	1.04301e+06	966516	932042	771617	890317	648254	753181	337520	268831	288695	818488	919681	989880	1.15486e+06	1.17171e+06	731922	1.07719e+06	882797	650019	1.43822e+06	1.23051e+06	1.17807e+06	870968	908567	793359	777380	714754	926419	1.02266e+06	881490	793812	809389	-	-	--	--	--
pmc0066	333.06	137.05	332.052	C10H13N4O7P	[M+H]+	2'-Deoxyinosine-5'-monophosphate	Nucleotides and derivatives	Nucleotides and derivatives	3393-18-8	3	472035	710052	735355	1.09631e+06	1.83628e+06	1.9415e+06	2205171	2.97618e+06	2.67073e+06	40385.5	75595.3	145390	162001	115995	57610	280347	231339	51722	301750	223084	323658	67648.8	226945	162086	199649	233631	225869	166277	213385	192790	202249	205663	226764	241377	C06196	ko00230,ko01232	--	--	--
MWSHY0135	625.176	317.075	624.169	C28H32O16	[M+H]+	Isorhamnetin-3-O-rutinoside (Narcissin)*	Flavonoids	Flavonols	604-80-8	1	2.44594e+06	1.46048e+06	1.03651e+06	368412	200862	261244	2.08952e+06	2.48128e+06	2.80991e+06	994852	1.27848e+06	377422	734843	554772	686297	389168	690979	659728	6.78802e+06	4.28967e+06	1.83395e+06	902185	896414	1.20595e+06	1.26577e+06	1.38735e+06	1.31705e+06	1.45152e+06	1.20474e+06	1.71295e+06	1.54945e+06	1.34975e+06	1.44611e+06	1.53699e+06	-	-	--	--	--
pmf0512	88.004	44.0131	89.0113	C2H3NO3	[M-H]-	Oxamic acid	Amino acids and derivatives	Amino acids and derivatives	471-47-6	3	61558.5	80515.5	83326.5	89481.2	107701	103334	138262	162236	138659	96324.9	66345	81772	55208.5	67454.9	70769.4	54452.4	86066	67227.3	40820.4	31720.6	27876.6	86365.3	121600	94039.9	73912.9	88195.4	74002.5	92756.9	99927.4	93616.2	85291.4	90333.3	91315.4	102285	C01444	ko00230,ko01100	--	--	--
mws1078	138.055	92.0495	137.048	C7H7NO2	[M+H]+	Anthranilic Acid	Phenolic acids	Phenolic acids	118-92-3	3	426346	414018	593696	506466	518934	530392	918628	1.06893e+06	1.03898e+06	1.0114e+06	502846	1.02731e+06	584548	585254	563098	578436	570751	453698	1.70728e+06	1.02655e+06	1.35224e+06	473622	513044	395616	766083	644440	731158	904495	876790	800230	901503	798385	896425	879871	C00108	ko00380,ko00400,ko00996,ko01100,ko01110,ko01230	--	--	--
pme2289	287.237	119.085	286.23	C20H30O	[M+H]+	Retinol (Vitamin A1)	Others	Vitamin	68-26-8	3	470286	571788	590561	542110	1.01982e+06	460847	1.17837e+06	2.06322e+06	1.98852e+06	2.55156e+06	962960	1.98497e+06	805833	695258	748264	1.80902e+06	784869	667560	9	9	9	640123	809241	1.8106e+06	514051	639796	708315	540488	646803	639643	509341	627816	587874	601735	C00473	ko01100,ko01240	--	--	--
pme2602	184.002	96.9696	185.009	C3H8NO6P	[M-H]-	O-Phospho-L-serine	Amino acids and derivatives	Amino acids and derivatives	407-41-0	3	100960	96992	116216	121009	104226	111864	9	9	9	143010	160265	23481.7	134092	128949	141206	103318	90089.2	143081	86306.8	95328.7	83451.7	149286	196522	191264	125914	118187	94922.1	136366	120474	111958	133571	132577	138590	122671	C01005	ko00260,ko00270,ko00970,ko01100,ko01110,ko01200,ko01230	--	--	--
mws2104	193.072	59.0139	194.079	C7H14O6	[M-H]-	D-Pinitol	Others	Saccharides	10284-63-6	3	310157	260698	186239	288403	310093	216136	161154	136492	111014	122728	120296	95462.5	138817	174547	193616	186004	156683	148322	137746	157930	174248	654521	2.02386e+06	350727	255507	272699	217174	230174	238977	230792	305426	245209	238533	222894	C03844	-	--	--	--
Lmjp003295	479.118	317.073	478.111	C22H22O12	[M+H]+	6-Methoxykaempferol-3-O-glucoside	Flavonoids	Flavonols	63422-27-5	3	1.91821e+06	1.6265e+06	1.21318e+06	622521	343488	961834	2.32493e+06	1.68993e+06	2.73363e+06	1.0263e+06	2.55854e+06	345226	996281	590198	856111	1.00272e+06	995460	625695	3.63011e+06	3.99053e+06	2.10716e+06	865401	879696	1.63547e+06	1.26776e+06	1.33674e+06	1.27879e+06	1.58269e+06	1.23249e+06	1.57081e+06	1.3513e+06	1.42378e+06	1.68116e+06	1.48921e+06	-	-	--	--	--
pme0075	188.056	128.035	189.064	C7H11NO5	[M-H]-	N-Acetyl-L-glutamic acid	Amino acids and derivatives	Amino acids and derivatives	1188-37-0	1	3.65197e+06	4.07973e+06	4.45632e+06	4.31077e+06	8.85093e+06	6.11747e+06	9.73126e+06	8.70511e+06	8.49689e+06	3.629e+06	4.39138e+06	3.33136e+06	3.32985e+06	2.76041e+06	2.83746e+06	4.05599e+06	4.41729e+06	2.89879e+06	4.26834e+06	6.55509e+06	2.66438e+06	1.34228e+07	7.57804e+06	1.01891e+07	4.65349e+06	5.75642e+06	5.61408e+06	5.49883e+06	5.25386e+06	6.13368e+06	6.50048e+06	6.83666e+06	5.51469e+06	6.01664e+06	C00624	ko00220,ko01100,ko01110,ko01210,ko01230	--	--	--
mws0133	123.055	80.0494	122.048	C6H6N2O	[M+H]+	Nicotinamide	Others	Vitamin	98-92-0	1	2.67632e+06	2.746e+06	4.02396e+06	4.88097e+06	6.0745e+06	3.48332e+06	1.48109e+06	1.58414e+06	1.53239e+06	5.11391e+06	3.61982e+06	2.39283e+06	2.92024e+06	2.47447e+06	2.82116e+06	4.23636e+06	4.23555e+06	3.68128e+06	6.85837e+06	4.51418e+06	2.48102e+06	1.94848e+06	3.56778e+06	4.21159e+06	5.88087e+06	7.76989e+06	8.07741e+06	6.2853e+06	6.61893e+06	6.28678e+06	6.96496e+06	7.819e+06	7.43453e+06	7.62573e+06	C00153	ko00760,ko01100,ko01240	--	--	--
mws0889	135.03	75.0088	136.037	C4H8O5	[M-H]-	D-Threonic Acid	Others	Saccharides	3909-12-4	1	2.84154e+06	3.90646e+06	3.67463e+06	3.45839e+06	2.63646e+06	3.29231e+06	3.91211e+06	4.55658e+06	4.60388e+06	3.77595e+06	7.45429e+06	4.33378e+06	2.73943e+06	3.08633e+06	2.78944e+06	1.84858e+06	2.16073e+06	4.08127e+06	4.45165e+06	1.67111e+06	474743	1.16966e+07	1.35176e+07	9.76874e+06	3.86106e+06	4.82561e+06	4.72665e+06	4.09026e+06	4.68859e+06	5.02781e+06	5.54211e+06	4.03643e+06	4.82414e+06	4.58779e+06	C21649	-	--	--	--
pme2433	106.086	88.0757	105.079	C4H11NO2	[M+H]+	Diethanolamine	Alkaloids	Alkaloids	111-42-2	3	450080	502175	381517	230784	235841	226243	140713	202694	221129	546526	286416	399783	411842	401866	319595	79705.4	118049	300755	138698	319427	185427	406326	436424	279313	266314	258700	312128	312517	341974	272409	331851	255921	296085	262515	C06772	ko00564	1.26063	0.0732485	0.439873
Lmhn002574	431.06	137.03	432.069	C20H16O11	[M-H]-	Caffeoyl(p-Hydroxybenzoyl)tartaric acid	Phenolic acids	Phenolic acids	-	3	189591	161821	154290	191167	145822	182911	199826	184508	166583	132220	101819	114088	170493	130318	173747	154106	134316	142005	175343	214967	225161	29885.5	99397.4	103686	110829	131783	132795	158745	146567	149707	161823	151898	160650	142504	-	-	--	--	--
mws1167	130.999	59.0139	132.006	C4H4O5	[M-H]-	Oxalacetic acid	Organic acids	Organic acids	328-42-7	3	144469	205193	172512	156738	173561	238888	503988	460605	290744	9	195166	92700.3	101581	75088.5	101146	9	9	9	101676	52603.5	19720.9	213330	774759	631806	148449	150765	119480	148857	138024	162383	136020	176949	153939	167178	C00036	ko00010,ko00020,ko00250,ko00470,ko00620,ko00630,ko00710,ko00999,ko01100,ko01110,ko01200,ko01210,ko01230,ko01240	1.63682	0.00883003	9.71868e-05
pme1730	117.019	73.0282	118.027	C4H6O4	[M-H]-	D-Erythronolactone	Organic acids	Organic acids	15667-21-7	3	111796	151102	134086	156654	190752	190833	203530	179332	180424	147850	187380	202649	48863.8	138140	112717	36582.2	53583.4	62074.3	9	9	9	163995	249130	218825	135388	158866	135760	175611	139818	154421	188721	152696	159879	149056	-	-	--	--	--
mws0263	128.035	82.0298	129.043	C5H7NO3	[M-H]-	5-Oxo-L-Proline	Amino acids and derivatives	Amino acids and derivatives	98-79-3	1	1.68193e+06	2.38139e+06	2.08467e+06	1.5725e+06	1.86503e+06	2.10421e+06	2.51228e+06	3.30929e+06	4.44354e+06	4.94437e+06	6.10287e+06	4.69408e+06	3.19244e+06	3.61253e+06	2.97537e+06	2.00054e+06	1.85846e+06	4.00191e+06	1.86838e+06	1.74148e+06	1.37847e+06	5.12739e+06	4.74993e+06	4.827e+06	2.67833e+06	3.08219e+06	2.49324e+06	3.51925e+06	2.76449e+06	2.62727e+06	3.30122e+06	2.76628e+06	2.77801e+06	2.90626e+06	C01879	ko00480,ko01100	--	--	--
pmb2319	482.324	184.073	481.317	C23H48NO7P	[M+H]+	LysoPC 15:0	Lipids	LPC	108273-89-8	3	70203.7	66088	49895	44185.8	68944.9	54666.9	44577.7	49288.3	33537.4	50988	55217	71597.6	73293	87739.1	97983.7	69874.9	66514.9	50984.9	156261	283500	349965	121048	52731	33991.9	109262	84934.5	92895.3	77234.6	91624	75524.8	100626	91900.1	89404.8	89007.7	-	-	--	--	--
Hmsp000364	144.098	98.09	143.095	C7H13NO2	[M+H]+	L-Cyclopentylglycine	Amino acids and derivatives	Amino acids and derivatives	2521-84-8	1	2.62627e+06	3.302e+06	4.17403e+06	2.74905e+06	2.77283e+06	2.80733e+06	3.17999e+06	2.73672e+06	2.88011e+06	1.98671e+06	2.34877e+06	3.4423e+06	1.41457e+06	2.50206e+06	2.04343e+06	1.86221e+06	2.16425e+06	1.13561e+06	1.36583e+06	1.55046e+06	984997	2.42006e+06	3.21168e+06	3.91887e+06	2.05194e+06	1.70161e+06	2357592	2.10377e+06	2.25531e+06	2.39094e+06	2.59402e+06	2.38958e+06	2.28344e+06	2.08553e+06	-	-	--	--	--
Lmcp000611	144.077	84.0556	143.07	C5H9N3O2	[M+H]+	2-Amino-4,5-dihydro-1H-imidazole-4-acetic acid	Alkaloids	Alkaloids	69098-41-5	3	317656	309566	305815	252517	287142	288364	669053	599271	569366	330832	295599	399294	245693	254099	219251	238870	274568	187515	197313	211522	154300	304439	416658	416050	316502	348484	306091	315333	308266	266003	353485	298717	280187	385116	-	-	--	--	--
MWSHY0064	625.174	317.065	624.169	C28H32O16	[M+H]+	Isorhamnetin-3-O-neohesperidoside*	Flavonoids	Flavonols	55033-90-4	1	1.61129e+06	1.33656e+06	1.14397e+06	387696	222850	290751	2.38303e+06	2.24668e+06	2.63988e+06	874506	1.87088e+06	418188	555401	540425	718311	430227	567105	426950	8.12408e+06	4.43676e+06	1.46651e+06	684899	734905	1.198e+06	1.26118e+06	1.44051e+06	1.2636e+06	1.51079e+06	1.35423e+06	1.62816e+06	1.42801e+06	1.1133e+06	1.58191e+06	1.39628e+06	-	-	--	--	--
MWSmce653	149.061	106.042	150.068	C9H10O2	[M-H]-	2'-Hydroxy-4'-Methylacetophenone	Phenolic acids	Phenolic acids	6921-64-8	3	69328.7	69385.7	86943.2	109865	77495.3	87069.5	59816.6	69388.7	73040.5	69356.6	128214	56851.3	62583.9	58662.1	17374.8	9	9	9	57207.6	60229.5	54433.2	53040.6	63125	92932.3	159355	207936	194378	237417	203446	217481	205227	232929	239929	209236	-	-	1.62599	0.0855852	0.000194776
pme0170	217.13	158.081	216.122	C8H16N4O3	[M+H]+	N-Acetyl-L-Arginine	Amino acids and derivatives	Amino acids and derivatives	155-84-0	3	344593	539381	402661	600484	450342	499459	679996	448045	667555	452385	1.30616e+06	705822	304108	480599	441079	268053	290357	473277	662618	534956	308069	1.16896e+06	1.1287e+06	781151	462937	424487	491337	571357	544205	550477	597931	490040	601188	571390	-	-	--	--	--
Lmgn002555	173.082	59.0139	174.089	C8H14O4	[M-H]-	2-Propylglutaric acid	Organic acids	Organic acids	32806-62-5	1	1.33143e+06	1.06445e+06	796087	491369	311804	495902	38067.3	39628.6	58414.8	131954	124654	73311.3	206204	173530	205013	21445.9	52486.2	121845	364854	618912	277158	145259	169519	354713	271091	326912	286998	316540	328711	288787	378279	291498	256561	310035	C16658	-	1.30807	0.036417	0.334807
MWSslk165	609.183	301.081	608.174	C28H32O15	[M+H]+	Diosmetin-7-O-Neohesperidoside (Neodiosmin)	Flavonoids	Flavones	38665-01-9	3	1.10361e+06	1.33538e+06	1.41771e+06	1.09447e+06	632660	812916	1.41814e+06	1.62781e+06	1.56793e+06	740778	630743	416009	1.39087e+06	1.28361e+06	1.26182e+06	723053	931736	1.05632e+06	1.13731e+06	1.07751e+06	1.39151e+06	914060	1.1248e+06	863525	1.20566e+06	1.22669e+06	1.11596e+06	1.01803e+06	1.13539e+06	1.1438e+06	1.39902e+06	1.39412e+06	1.15551e+06	1.42671e+06	-	-	--	--	--
pme2960	273.076	153.018	272.068	C15H12O5	[M+H]+	Naringenin chalcone; 2',4,4',6'-Tetrahydroxychalcone	Flavonoids	Chalcones	73692-50-9	3	225330	240653	265234	9	9	9	392920	412904	398725	213413	291317	133412	217007	196792	273012	9	9	9	425088	326475	206884	315332	141806	69275.3	241015	260881	245005	203538	216394	198150	266399	273360	254927	269949	C06561	ko00941,ko01100,ko01110	1.6371	0.00977134	3.93121e-05
Zmjp004875	347.074	315.057	346.069	C17H14O8	[M+H]+	5,6,3',4'-Tetrahydroxy-3,7-dimethoxyflavone	Flavonoids	Flavones	-	3	308473	349519	295591	365003	313252	318193	248059	407519	318552	339595	702752	306556	318985	561517	293279	411172	255029	350915	1.49849e+06	870919	630974	452433	345636	411481	443484	448821	390440	328414	369016	356131	447288	455052	364709	423119	-	-	--	--	--
pme1675	210.029	78.9591	211.036	C4H10N3O5P	[M-H]-	Creatine Phosphate	Organic acids	Organic acids	67-07-2	3	116031	169420	108751	143578	130353	183695	35948.5	73056	67754.4	121823	99783.1	89818.9	105124	126862	116678	55361.4	50761.3	146522	34319.2	76203.4	72691.9	139837	150003	96188	78670.1	108171	86489.9	100253	91125.4	88637.1	115366	106546	99609.3	101598	C02305	ko00330,ko01100	--	--	--
pma0214	479.118	317.066	478.111	C22H22O12	[M+H]+	6-C-Methylquercetin-3-O-glucoside	Flavonoids	Flavonols	-	3	1.62851e+06	1.15783e+06	1.14264e+06	455795	549151	434288	1.60356e+06	1.75047e+06	2.44592e+06	762956	1.40679e+06	599080	1.0028e+06	829550	698976	596301	745884	690221	3.38191e+06	2.92733e+06	1.52768e+06	873634	993246	1.44467e+06	1.23632e+06	1.05849e+06	1.07721e+06	1.06699e+06	1.26406e+06	1.39484e+06	1.32821e+06	1.0935e+06	1.27158e+06	1.43946e+06	-	-	--	--	--
MWSslk106	122.096	105.071	121.089	C8H11N	[M+H]+	2-Phenylethylamine	Alkaloids	Benzylphenylethylamine alkaloids	156-28-5	2	1.32412e+07	1.39243e+07	8.85391e+06	6.26466e+06	6.80298e+06	7.62712e+06	4.0181e+06	9.79233e+06	7.33739e+06	1.89462e+07	2.45465e+07	1.19829e+07	6.24692e+06	7.61081e+06	6.66441e+06	2.01519e+06	2.15606e+06	6.18791e+06	3.93667e+06	4.03765e+06	2.6633e+06	1.23434e+07	1.45305e+07	1.45263e+07	9.97191e+06	8.40701e+06	1.08798e+07	1.05954e+07	1.07122e+07	9.39259e+06	7.98416e+06	8.63698e+06	8.48136e+06	8.63415e+06	C05332	ko00360,ko01100	--	--	--
Lmhp009187	440.277	299.258	439.27	C20H42NO7P	[M+H]+	LysoPE 15:0	Lipids	LPE	-	3	127103	116198	71375.8	56939.6	64591	69671.9	9	9	9	113540	78552	124742	62149.3	84555.8	86229.3	48556.3	53137.2	77670.2	193092	376059	843164	31142.6	60689.9	44278.6	94566.7	82340.6	77403.8	84873.6	95836.1	71574.9	87242.3	91824.7	88494.7	66216.3	-	-	--	--	--
pme0124	173.092	116.071	172.085	C7H12N2O3	[M+H]+	L-Glycyl-L-proline	Amino acids and derivatives	Amino acids and derivatives	704-15-4	3	1.35447e+06	1.27889e+06	1.5971e+06	1.15372e+06	864694	1.06996e+06	1.44985e+06	1.56714e+06	1.44089e+06	3.25624e+06	4.39265e+06	3.80494e+06	2.64072e+06	3.15321e+06	2.64468e+06	725098	942898	2.23233e+06	1.89562e+06	1.05185e+06	934585	2.22173e+06	2.33945e+06	2.93657e+06	1.46977e+06	1.23289e+06	1.64788e+06	1.64496e+06	1.68043e+06	1.72409e+06	1.65341e+06	1.46097e+06	1.92313e+06	1.50908e+06	-	-	1.29221	0.0708321	0.4622
Lmyn003835	289.035	137.024	290.043	C14H10O7	[M-H]-	4-(3,4,5-Trihydroxybenzoxy)benzoic acid	Phenolic acids	Phenolic acids	-	3	100877	40752.2	71309.4	67806	22118.9	27506.9	187536	198004	222585	581842	452391	602455	117141	92162.6	102637	163077	136589	83075.4	123499	215961	228888	138743	39160.8	42311.8	135152	170694	145195	160727	147101	180309	167508	184429	174940	198176	-	-	--	--	--
Lmqp000873	101.022	55.0171	100.016	C4H4O3	[M+H]+	Succinic anhydride	Organic acids	Organic acids	108-30-5	3	432329	318457	310789	698626	1.18045e+06	1.24978e+06	906724	963051	713656	725806	808790	610999	441803	413176	317000	2.63899e+06	1.48774e+06	281801	253710	485052	477723	802387	631931	586352	861922	698508	702458	763685	926435	799781	795549	888969	929948	675353	C19524	-	--	--	--
Wafn002171	365.02	210.992	366.026	C12H14O11S	[M-H]-	Dihydroxybenzoyl(2'-sulfate)xyloside	Phenolic acids	Phenolic acids	-	2	424524	537268	329159	269672	365202	354848	256117	348270	359787	874216	612352	1.00483e+06	923426	740590	798765	852042	683039	670385	246430	363796	442830	560033	440456	284097	518594	526428	630449	564161	618566	640759	595788	432421	636436	534425	-	-	--	--	--
Lmgn000242	177.041	113.024	178.048	C6H10O6	[M-H]-	4,5,6-Trihydroxy-2-oxohexanoic acid	Organic acids	Organic acids	56742-44-0	3	193839	202089	206567	214543	325515	435508	821234	565921	724150	139260	398510	216518	130069	137817	123002	144226	626797	247043	549322	123287	63176.7	574502	350614	346371	274858	290065	258535	379812	312217	314331	339112	287106	327328	350725	C01216	ko00052,ko01100	1.07639	0.290274	2.60449
YC512112	325.176	163.123	324.168	C16H24O5N2	[M+H]+	Anabasine-glucoside	Alkaloids	Pyridine alkaloids	-	1	1.24821e+07	1.04675e+07	5.85706e+06	7.5612e+06	4.32068e+06	5.55661e+06	4.20334e+06	5.03905e+06	4.76011e+06	6.46456e+06	1.31382e+07	5.25983e+06	8.90667e+06	5.78731e+06	7.25419e+06	5.64093e+06	5.46449e+06	8.29425e+06	1.28579e+07	2.28529e+07	1.34574e+07	3.96262e+06	3.7778e+06	1.49106e+06	5.95755e+06	6.48014e+06	7.77623e+06	6.33564e+06	7.69322e+06	7.50585e+06	5.47513e+06	7.43267e+06	6.34882e+06	7.34887e+06	-	-	--	--	--
pme3351	144.067	126.056	145.074	C6H11NO3	[M-H]-	Allysine(6-Oxo DL-Norleucine)	Amino acids and derivatives	Amino acids and derivatives	1962-83-0	3	1.24743e+06	1.3292e+06	1.80064e+06	1.53961e+06	1.47877e+06	1.41223e+06	765150	686391	754066	201255	290967	110831	1.48872e+06	1.21648e+06	1.79016e+06	1.35897e+06	1.45501e+06	1.54772e+06	1.58374e+06	917953	944857	4.93705e+06	5101632	6.48069e+06	1.23454e+06	1.2091e+06	1.35186e+06	1.35815e+06	1.40403e+06	1.54724e+06	1.33166e+06	1.58001e+06	1.69633e+06	1649526	C04076	ko00300,ko00310,ko00960,ko01100,ko01110,ko01230	--	--	--
MWS2984	153.052	136.026	152.045	C4H4N6O	[M+H]+	8-Azaguanine	Nucleotides and derivatives	Nucleotides and derivatives	134-58-7	3	2.95626e+06	3.02261e+06	3.12931e+06	2.25278e+06	1.48462e+06	1.41647e+06	1.84204e+06	1.7737e+06	1.82018e+06	3.29873e+06	6.03629e+06	2.40873e+06	2.51318e+06	2.63477e+06	2.41389e+06	1.68407e+06	2.61657e+06	3.19694e+06	1.31764e+07	1.24388e+07	7.90667e+06	2.89495e+06	2.02576e+06	3.44729e+06	2.61211e+06	3.06087e+06	3.37579e+06	2.61322e+06	2.43109e+06	2.87642e+06	3.49028e+06	3.29544e+06	3.07685e+06	3.23208e+06	-	-	--	--	--
mws4085	223.061	193.015	224.069	C11H12O5	[M-H]-	Sinapic acid	Phenolic acids	Phenolic acids	530-59-6	3	45287.2	50981	38872.7	16610	30653.2	28443.1	159387	148216	140930	72500.9	116400	55352.9	54382.4	48297.7	24163.1	32169.6	31387.2	34647.1	384825	1.0914e+06	331422	9	9	9	62777.6	60553.4	63635.1	59151.5	83485.7	78591.1	70161.3	61154.6	67662.2	64844.1	C00482	ko00940,ko01100,ko01110	--	--	--
Lmhp008718	506.324	184.073	505.317	C25H48NO7P	[M+H]+	LysoPC 17:2	Lipids	LPC	-	3	61866.2	56822.4	56733.5	9	9	9	45248.1	40973.8	36704.9	39937.5	37540.3	52007.2	79168.4	69307	79784.3	95018	93398.4	43679.3	1.7518e+06	738724	456291	195213	37429	8812.13	125319	160619	114222	128293	138865	126304	136809	139166	102636	138714	-	-	--	--	--
Smgp004575	465.1	303.05	464.096	C21H20O12	[M+H]+	Quercetin-5-O-β-D-glucoside*	Flavonoids	Flavonols	-	2	3.93477e+07	2.39143e+07	1.88094e+07	6.38344e+06	2.90848e+06	3.49541e+06	3.55491e+07	4.49944e+07	4.37601e+07	2.48951e+07	7.07403e+07	1.39998e+07	1.94343e+07	1.42982e+07	1.26261e+07	1.27249e+07	1.40711e+07	1.04725e+07	6.34117e+07	7.45981e+07	4.45149e+07	9.11137e+06	1.67752e+06	1.91227e+06	2.41167e+07	2.76154e+07	2.95523e+07	2.52236e+07	2.82009e+07	2.52034e+07	2.13325e+07	2.95498e+07	2.06122e+07	2.59882e+07	-	-	--	--	--
pmc0281	400.146	136.062	399.139	C15H21N5O8	[M+H]+	Ribosyladenosine	Nucleotides and derivatives	Nucleotides and derivatives	-	3	3.39409e+06	3.35487e+06	3.74799e+06	4.36642e+06	2.86412e+06	2.74185e+06	2.65093e+07	1.98201e+07	1.96938e+07	2.41279e+06	1.70248e+06	2.40192e+06	5.34952e+06	4.24096e+06	4.25386e+06	6.76606e+06	7.91747e+06	4.68411e+06	1.29202e+07	9.08921e+06	7.28114e+06	6.07405e+06	3.20654e+06	4.01801e+06	4.58321e+06	5.82622e+06	4.22628e+06	4.29463e+06	4.04041e+06	4.76647e+06	4.87983e+06	5.4957e+06	4.2433e+06	4.81804e+06	-	-	--	--	--
Lmzn001983	375.13	135.045	376.137	C16H24O10	[M-H]-	D-Threo-guaiacylglycerol-7-O-β-D-glucoside	Phenolic acids	Phenolic acids	-	3	537746	366779	338425	9	9	9	155382	169503	123701	19844.1	93879.6	14949	9	9	9	9	9	9	245745	73803.8	43215.9	49898.3	327833	344489	114260	124276	129796	143748	136152	100282	119565	156761	133949	138595	-	-	--	--	--
Zmhn001446	579.208	417.156	580.216	C28H36O13	[M-H]-	Syringaresinol-4'-O-glucoside	Lignans and Coumarins	Lignans	7374-79-0	3	135026	91439.6	51062.3	59159.2	70205.5	69866.9	96568.2	76023.6	94400.6	117575	88517.4	41158.6	167970	56375.3	43610.5	105273	45924.4	60808.1	484322	1.37583e+06	1482304	31181.7	36443.1	28719.6	158568	138445	120477	156202	137435	115478	124295	114409	116599	134323	C10890	-	--	--	--
mws0437	151.061	59.0139	152.069	C5H12O5	[M-H]-	D-Arabitol	Others	Saccharides	488-82-4	3	141736	155630	133963	163044	101628	107027	612853	768949	719467	249578	178475	335684	158106	179104	147076	73994.2	128495	186674	334421	166268	92747.8	284192	339373	343421	136991	125528	159069	182888	167453	175668	174404	144081	163204	184529	C01904	ko00040,ko01100	--	--	--
Lmjp002906	479.118	317.065	478.111	C22H22O12	[M+H]+	Rhamnetin-3-O-Glucoside*	Flavonoids	Flavonols	27875-34-9	3	2.3296e+06	1.59646e+06	1.17846e+06	532199	740337	801240	2.22607e+06	2.36356e+06	3.21442e+06	960783	1.65041e+06	658150	849653	629694	979596	478686	772934	1.04817e+06	5.06594e+06	3.99308e+06	1.71994e+06	1.05476e+06	691095	1.56567e+06	1.64694e+06	1.62757e+06	1.15128e+06	1.32639e+06	1.41723e+06	1.3767e+06	1.61185e+06	1.65985e+06	1.71128e+06	1.66913e+06	-	-	--	--	--
MWS1837	158.118	95.0861	157.11	C8H15NO2	[M+H]+	Tranexamic Acid	Organic acids	Organic acids	1197-18-8	3	167957	177947	169707	131225	168448	165941	275058	233240	281224	315498	313450	445453	181311	226556	187038	147747	179317	170276	113506	160621	77152.8	357041	280400	248774	196734	187158	246084	244215	176611	216601	215679	192574	182652	182245	-	-	--	--	--
Zmcn005156	529.133	353.085	530.142	C26H26O12	[M-H]-	4,5-O-Dicaffeoylquinic Acid Methyl Ester	Phenolic acids	Phenolic acids	-	3	9	9	9	9	9	9	9	9	9	98945.8	62559.2	90310.3	9	9	9	9	9	9	76344.8	190021	161628	9	9	9	62863.1	72761.5	78362	69636.7	66329.2	47342.1	72419.2	71686.5	68852.1	73879.4	-	-	--	--	--
pmp001270	494.324	184.073	493.317	C24H48NO7P	[M+H]+	LysoPC 16:1	Lipids	LPC	76790-27-7	3	103372	81040.9	59310.6	58767	25312.2	24021	86044.2	17510.6	101236	126677	198120	243718	82873.9	111604	46888.4	49490.6	65430.1	86608.2	353947	527387	573697	44933.4	88763.8	43442.3	115447	131358	98298.3	102791	104342	102410	105346	101067	84051.7	122828	-	-	--	--	--
MWSmce295	245.072	113.032	244.07	C9H12N2O6	[M+H]+	1-beta-D-Arabinofuranosyluracil	Nucleotides and derivatives	Nucleotides and derivatives	3083-77-0	2	1.0743e+06	693763	485757	471329	237524	329365	887156	1.1276e+06	1.29402e+06	1.45951e+06	2.00857e+06	1.91671e+06	1.18878e+06	1.30146e+06	1.01305e+06	765936	1.06828e+06	1.05022e+06	2.71682e+06	2.40969e+06	2.63019e+06	1.01967e+06	582705	595200	1.09956e+06	1.05504e+06	1.2679e+06	1.01181e+06	1.12875e+06	1.05176e+06	1.252e+06	1.1438e+06	988170	800687	C16908	-	--	--	--
MWSmce619	416.353	398.343	415.345	C27H45NO2	[M+H]+	Tomatidine	Alkaloids	Steroid alkaloids	77-59-8	3	1.54347e+06	2.43166e+06	1.55396e+06	1.10367e+06	808875	1.13956e+06	1.22591e+06	1.48076e+06	2.33171e+06	4.45436e+06	3.61407e+06	3.43832e+06	2.59446e+06	2.39808e+06	2.37585e+06	1.55815e+06	1.61659e+06	1.84572e+06	603910	827073	803071	2.2469e+06	2.4745e+06	1.9023e+06	2.7915e+06	2.21939e+06	1.72773e+06	2.40062e+06	2.56162e+06	2.49879e+06	2.4393e+06	2.08075e+06	2.56042e+06	2.46516e+06	C10826	ko00996	--	--	--
mws0987	161.06	115.054	160.052	C10H8O2	[M+H]+	6-MethylCoumarin	Lignans and Coumarins	Coumarins	92-48-8	2	482628	722064	1.79091e+06	656586	495136	661635	1.17265e+06	1.07273e+06	1.24727e+06	490447	427149	501745	9	9	9	631434	1.82255e+06	331890	571807	478099	450775	878760	1.26971e+06	769354	840791	843383	867896	888715	785854	883586	1.17599e+06	848703	783721	875210	-	-	1.62893	0.178195	103181
pme0166	167.056	110.035	166.049	C6H6N4O2	[M+H]+	1-Methylxanthine	Nucleotides and derivatives	Nucleotides and derivatives	6136-37-4	3	113943	114420	128418	278748	447958	234835	605071	512807	474161	384350	255793	352268	499758	383875	371381	659817	844951	471981	313631	210143	191199	423104	224912	110909	481469	503215	408155	424110	322173	386658	439490	462626	392558	473086	C16358	ko00232,ko01100,ko01110	--	--	--
Lmhp005550	441.202	177.055	440.195	C24H28N2O6	[M+H]+	N,N'-Diferuloylputrescine	Alkaloids	Phenolamine	42369-86-8	3	714368	392092	392059	9	9	9	9	9	9	9	9	9	9	9	9	9	9	9	246141	174865	111424	9	9	9	211981	207142	218667	260832	197239	201212	185092	199666	192461	160550	-	-	--	--	--
Zmyn000155	173.105	131.083	174.1	C7H14N2O3	[M-H]-	N-α-Acetyl-L-ornithine	Amino acids and derivatives	Amino acids and derivatives	6205-08-9	3	294985	331371	257391	281760	273553	362206	261051	324833	239137	695146	494004	378017	265166	262899	400822	127772	191238	253777	216778	217337	130188	388591	567994	488946	251778	273726	346906	262108	252176	272544	315991	350491	275833	310042	C00437	ko00220,ko01100,ko01110,ko01210,ko01230	--	--	--
Zmyn004732	293.213	185.119	294.219	C18H30O3	[M-H]-	2R-hydroxy-9Z,12Z,15Z-octadecatrienoic acid	Lipids	Free fatty acids	-	1	3.47975e+06	4.16733e+06	3.63768e+06	5.72289e+06	4.67368e+06	5.3627e+06	3.60131e+06	5.54246e+06	4.88321e+06	4.40438e+06	5.45332e+06	3.9837e+06	5.03866e+06	5.90715e+06	5.15836e+06	6.15071e+06	6.52923e+06	6.31161e+06	4.04298e+06	6.79704e+06	6.00118e+06	1.61431e+07	1.6061e+07	1.549e+07	6.14994e+06	6.3354e+06	6.3983e+06	6.56539e+06	6.54059e+06	9.27708e+06	6.76958e+06	6.67035e+06	6.72769e+06	6.77623e+06	C16342	ko00592	--	--	--
mws0120	258.11	104.107	257.103	C8H20NO6P	[M+H]+	Choline Alfoscerate	Lipids	PC	28319-77-9	3	176432	118121	81754.2	71474.6	57151.3	40434.7	65229.9	67951.8	76199.6	97064.1	100396	83529.1	146972	150487	139076	76492.1	60614	115502	343124	606314	577466	79168.3	88865.8	78503.7	127546	161769	163572	132861	119879	152245	169425	156012	152876	183575	C00670	ko00564,ko00565	--	--	--
pmp001204	299.091	284.068	298.084	C17H14O5	[M+H]+	Apigenin-7,4'-dimethyl ether	Flavonoids	Flavones	5128-44-9	3	42159.1	50818.5	41018.8	35723.8	65509.1	43514.6	9	9	9	60505.5	58703.5	42915.3	62950.5	96875.4	63721.3	147707	83423.1	35336.5	53168.4	51812.2	54035.6	88930.3	158038	76142.7	68041.8	70469.7	55345	50070.9	48020.1	53713.7	60102	65846.4	59322.1	66080.8	C10019	-	--	--	--
MWSHY0136	449.108	287.055	448.101	C21H20O11	[M+H]+	Kaempferol-3-O-glucoside (Astragalin)*	Flavonoids	Flavonols	480-10-4	3	3.52116e+07	1.7878e+07	1.58038e+07	2.66786e+06	1.91934e+06	1.55897e+06	1.39719e+07	1.62171e+07	1.50603e+07	1.02344e+07	2.04444e+07	5.52332e+06	6.88575e+06	6.72557e+06	8.26417e+06	1.70175e+06	2.27979e+06	2.57013e+06	4.91772e+07	4.26715e+07	2.80308e+07	3.6724e+06	4.38629e+06	4.44951e+06	1.67553e+07	1.6306e+07	1.4083e+07	1.3709e+07	1.42226e+07	1.10983e+07	1.26903e+07	1.30574e+07	1.36137e+07	16746503	C12249	ko00944,ko01110	1.60129	0.00259792	0.299498
MWS20147	449.108	287.061	448.101	C21H20O11	[M+H]+	Luteolin-3'-O-glucoside	Flavonoids	Flavones	-	3	1.62067e+06	1.24199e+06	1.27999e+06	316399	521242	348159	2.39095e+06	1.71105e+06	1.8165e+06	812467	1.24854e+06	639527	576887	335151	634556	227910	280941	301480	9.15996e+06	7.08584e+06	3.7459e+06	447011	696117	744109	1.55275e+06	1.12778e+06	1.03642e+06	1.08587e+06	1.10102e+06	1.10299e+06	1.25671e+06	1.07565e+06	1.14483e+06	1.06418e+06	-	-	--	--	--
pmb2999	461.109	299.1	462.116	C22H22O11	[M-H]-	Chrysoeriol-5-O-glucoside	Flavonoids	Flavones	-	3	134685	63177.8	54566	32509.8	38521.4	45488.1	339991	353009	382980	260941	378278	138907	108543	88866.4	102129	63368	78570.9	86096.9	750545	733344	535958	128571	41215.7	40275.7	166065	175181	165886	198741	205909	171872	170711	194212	224391	235913	-	-	--	--	--
mws2120	291.015	247.025	292.022	C13H8O8	[M-H]-	Brevifolin carboxylic acid	Phenolic acids	Phenolic acids	18490-95-4	3	1.17415e+06	1.35063e+06	1.29614e+06	1.91069e+06	2.42689e+06	2.93887e+06	2.01497e+06	1.75614e+06	1.83084e+06	2159952	1.95251e+06	2.43484e+06	1.25712e+06	1.43253e+06	1.5928e+06	1.62158e+06	1.87318e+06	2.29133e+06	907965	1.03349e+06	848579	1.77079e+06	3.15506e+06	2.57151e+06	2.14233e+06	1.8319e+06	1.91286e+06	1.95371e+06	2.13566e+06	1.86176e+06	1.99301e+06	2.53324e+06	1.82452e+06	1.54256e+06	-	-	--	--	--
zjmp120215	471.344	435.322	470.34	C30H46O4	[M+H]+	3,25-Epoxy-3-hydroxyurs-12-en-28-oic acid (Lantic acid)	Terpenoids	Triterpene	-	2	493478	542467	727918	9	9	9	9	9	9	827671	615606	672948	640160	619383	718213	764796	721629	782102	1.23215e+06	410884	569559	529326	508031	513013	496921	604371	620240	614381	615561	684165	441401	599563	646837	493492	-	-	--	--	--
mws2124	154.975	78.9599	155.982	C2H5O6P	[M-H]-	2-Phosphoglycolate	Organic acids	Organic acids	13147-57-4	3	61965.9	54904.7	50141.6	51073.9	34325.4	36518.1	21566.4	94637.1	89938.3	65286.5	32894.9	32234.2	67123.6	80897.5	84019	74172.4	71203.2	42074.4	54577.7	37637.4	36567.2	9	9	9	68973.9	67369.3	76871.3	58381.7	76270.7	53018.3	63677.5	52764.1	59272.6	63570	-	-	--	--	--
Lmhp002031	245.186	86.0954	244.179	C12H24N2O3	[M+H]+	L-Leucyl-L-Leucine	Amino acids and derivatives	Amino acids and derivatives	3303-31-9	1	4.40163e+06	4.03028e+06	3.00267e+06	3.56826e+06	2.36281e+06	3.24299e+06	1.17481e+06	1.59492e+06	1.59456e+06	2.96946e+06	3.81706e+06	2.42616e+06	2.48743e+06	2.18359e+06	2.05871e+06	837693	1.04672e+06	2.9966e+06	2.6265e+06	4.50135e+06	3.8151e+06	3.65542e+06	5.29043e+06	4.43523e+06	2.74843e+06	2.02246e+06	2.61582e+06	2.8548e+06	2.82202e+06	2.14685e+06	2.17938e+06	2.2581e+06	2.16187e+06	2.20861e+06	-	-	--	--	--
pme0241	123.044	79.0537	122.037	C7H6O2	[M+H]+	Benzoic acid	Phenolic acids	Phenolic acids	65-85-0	2	5.11446e+06	5.41616e+06	4.851e+06	1.17506e+07	1.58257e+07	1.47243e+07	4.42465e+06	5.64049e+06	5.00834e+06	1.93354e+06	4.01788e+06	2.33418e+06	3.25612e+06	5.58912e+06	4.9753e+06	5.53684e+06	5.04293e+06	4.90862e+06	1.15969e+06	810531	677005	3.97739e+06	7.28433e+06	6.71416e+06	4.88408e+06	5.38885e+06	6.52743e+06	5.66594e+06	5.74675e+06	5.30419e+06	5.44522e+06	7.46196e+06	5.01476e+06	5.69426e+06	C00180	ko00996,ko01100,ko01110	--	--	--
pmp001179	643.265	506.181	642.258	C36H38N2O9	[M+H]+	(E)-2-(4,5-Dihydroxy-2-(3-((4-hydroxyphenethyl)amino)-3-oxopropyl)phenyl)-3-(4-hydroxy-3,5-dimethoxyphenyl)-N-(4-hydroxyphenethyl)acrylamide	Alkaloids	Phenolamine	-	3	179319	170594	116860	137492	63030.1	119178	445259	479103	369067	200859	182477	152737	306565	239679	169113	348680	273408	347029	123366	176194	165064	238414	66127.2	79447.8	250977	216807	238808	188664	239793	251732	291705	261835	242480	188191	-	-	--	--	--
Zmhp102730	627.156	303.051	626.148	C27H30O17	[M+H]+	6-Hydroxykaempferol-3,6-O-Diglucoside	Flavonoids	Flavonols	-	3	113878	115408	196560	161391	156232	142136	147556	232205	179375	115120	114618	106077	158813	177181	184870	130241	151749	189698	376491	260260	226978	153033	169753	107794	155342	163379	145763	149037	135302	163311	154168	165260	138210	211091	-	-	--	--	--
Zmhp002730	627.156	303.051	626.148	C27H30O17	[M+H]+	6-Hydroxykaempferol-6,7-O-Diglucoside	Flavonoids	Flavonols	142674-16-6	3	113878	115408	196560	161391	156232	142136	147556	232205	179375	115120	114618	106077	158813	177181	184870	130241	151749	189698	376491	260260	226978	153033	169753	107794	155342	163379	145763	149037	135302	163311	154168	165260	138210	211091	-	-	--	--	--
Hmgp002036	479.12	317.06	478.111	C22H22O12	[M+H]+	Nepetin-7-O-glucoside(Nepitrin)	Flavonoids	Flavones	569-90-4	3	2.08286e+06	1.46767e+06	1.32538e+06	506932	359531	459493	2.20776e+06	2.43791e+06	2.27294e+06	1.01687e+06	2.91819e+06	526290	814947	923440	895219	678410	636369	688384	4.7449e+06	3.79064e+06	1.98723e+06	1.1187e+06	1.06605e+06	1.43096e+06	1.54293e+06	1.15633e+06	1.40534e+06	1.31684e+06	1.17876e+06	1.47948e+06	1664027	1.39865e+06	1.75646e+06	1.56534e+06	-	-	--	--	--
mws1474	345.097	284.071	344.09	C18H16O7	[M+H]+	5,7-Dihydroxy-3',4',5'-trimethoxyflavone	Flavonoids	Flavones	18103-42-9	3	84415.5	69699.6	74915.7	9	9	9	127911	73401.6	91681.3	59964.8	99845.7	44364	64619	52974.3	92148.8	81008.3	69033.4	83728.6	102329	47603.6	73042.7	183285	98029.1	89906	71310.4	86036.5	83277.2	79417.5	81530.1	64960.8	95191.7	76985.9	63240	93240.7	C19807	-	--	--	--
Lmbn001676	145.051	101.061	146.058	C6H10O4	[M-H]-	3-Hydroxy-3-Methyl-2-Oxopentanoic Acid	Organic acids	Organic acids	-	3	88442	80361.8	111174	136500	158703	108844	130685	120690	116106	9	9	9	9	9	9	189119	155612	61865.9	447238	393268	342692	165207	101200	119596	150118	160829	169805	207740	176573	233825	178035	179250	183856	161202	C14463	ko00290,ko01110,ko01210	1.63247	0.0706904	15059.1
pmp001309	465.103	303.1	464.096	C21H20O12	[M+H]+	6-Hydroxykaempferol-7-O-glucoside	Flavonoids	Flavonols	-	1	3.56425e+07	2.24979e+07	2.23538e+07	5.35291e+06	3.67035e+06	4.1496e+06	3.82146e+07	5.42524e+07	5.31257e+07	2.58324e+07	7.54828e+07	1.45809e+07	2.07674e+07	1.92365e+07	2.05681e+07	1.26918e+07	1.60961e+07	1.01372e+07	7.14826e+07	8.04733e+07	5.7169e+07	1.04347e+07	2.46234e+06	1.50418e+06	3.58677e+07	3.7338e+07	3.10377e+07	3.6243e+07	4.19388e+07	2.77972e+07	3.0025e+07	2.95995e+07	3.19064e+07	3.89608e+07	-	-	--	--	--
Zmjp004610	537.16	375.108	536.153	C25H28O13	[M+H]+	5,4'-Dihydroxy-3,6,7,3'-tetramethoxyflavone-4'-O-glucoside	Flavonoids	Flavones	23279-19-8	3	285879	413641	449404	180678	315749	425873	958627	994531	867710	1.74166e+06	2.93133e+06	563145	490704	221947	579768	271976	432970	9	1.34003e+06	998899	1.00286e+06	9	9	9	910266	1.02536e+06	740492	936858	777208	881868	1.03675e+06	784979	1.0296e+06	1.10743e+06	-	-	--	--	--
mws0250	182.081	136.076	181.074	C9H11NO3	[M+H]+	L-Tyrosine	Amino acids and derivatives	Amino acids and derivatives	60-18-4	1	1.49051e+07	2.15862e+07	1.77821e+07	1.26481e+07	9.84808e+06	1.06606e+07	9.13735e+06	1.19744e+07	1.41271e+07	2.40262e+07	2.8944e+07	2.17528e+07	2.11997e+07	3.79511e+07	1.55377e+07	5.87203e+06	8.22123e+06	1.66617e+07	5.50847e+06	9.52776e+06	5.3138e+06	2.2545e+07	1.00252e+07	6.55597e+06	1.648e+07	1.61535e+07	1.3092e+07	1.62473e+07	1.53745e+07	1.53388e+07	2.07251e+07	1.26853e+07	1.53378e+07	1.57998e+07	C00082	ko00130,ko00261,ko00350,ko00360,ko00400,ko00460,ko00730,ko00940,ko00950,ko00965,ko00966,ko00970,ko00999,ko01100,ko01110,ko01210,ko01230,ko01240	1.21818	0.148545	0.411776
mws5035	279.17	120.085	278.163	C15H22N2O3	[M+H]+	L-Leucyl-L-phenylalanine	Amino acids and derivatives	Amino acids and derivatives	56217-82-4	1	5.98743e+06	5.04942e+06	3.81901e+06	2.4094e+06	2.8523e+06	2.12947e+06	1.27264e+06	2.63134e+06	2.05528e+06	6.22527e+06	7.71304e+06	3.47851e+06	2.36493e+06	3.40416e+06	3.11772e+06	2.50242e+06	1.13233e+06	3.11754e+06	4.53835e+06	6.44244e+06	5.64377e+06	4.79648e+06	6.60502e+06	8.54803e+06	3.33703e+06	3.31394e+06	2.86357e+06	3.26909e+06	3.40147e+06	3.98893e+06	4.13152e+06	4.16557e+06	4.33948e+06	3.24724e+06	-	-	--	--	--
pme2237	181.072	101.024	182.079	C6H14O6	[M-H]-	Dulcitol	Others	Saccharides	608-66-2	3	91018.7	92745.3	111615	89365.3	58988.4	47360.7	2.02985e+06	2.63435e+06	2.67834e+06	528169	574110	596075	454912	313321	393603	124243	160810	388795	320636	80655.9	59398.6	416127	571907	447793	316133	266688	248074	299467	314072	322808	259843	208391	331162	312966	C01697	ko00052,ko01100	--	--	--
mws1014	209.044	149.022	208.037	C10H8O5	[M+H]+	Fraxetin (7,8-Dihydroxy-6-methoxycoumarin)	Lignans and Coumarins	Coumarins	574-84-5	2	8.08139e+06	7.68893e+06	7.70435e+06	6.46278e+06	5.28871e+06	3.06867e+06	5.79824e+06	5.22682e+06	3.57119e+06	5.42021e+06	8.07993e+06	7.11827e+06	6.95244e+06	5.2584e+06	5.52466e+06	7.56411e+06	6.92978e+06	7.87921e+06	2.19958e+06	2.60949e+06	3.12458e+06	1.09933e+07	7.19313e+06	8.43595e+06	6.69538e+06	6.28084e+06	6.22808e+06	6.11416e+06	6.89777e+06	6.28692e+06	4.47213e+06	6.15805e+06	4.78191e+06	7.12211e+06	C09265	ko00999,ko01110	--	--	--
MWS5083	455.097	96.9685	456.105	C17H21N4O9P	[M-H]-	Flavin Single Nucleotide(FMN)	Nucleotides and derivatives	Nucleotides and derivatives	6184-17-4	3	104212	95744.6	111860	61139.9	67015.9	70378	9	9	9	9	9	9	9	9	9	60231.8	47393.3	85317.2	160935	94972.2	42009.1	163148	198734	139276	76810.5	124683	100966	99263.9	83389.4	94802.6	104937	94229.4	101242	115450	C00061	ko00190,ko00740,ko01100,ko01110,ko01240	1.63619	0.0287061	7146.01
Lmhn003246	517.1	223.06	518.106	C24H22O13	[M-H]-	Sinapoylcaffeoyltartaric acid	Phenolic acids	Phenolic acids	-	3	184781	141191	144737	90010.6	56573.3	59113.6	88530.6	81731.5	97493.9	106349	124137	78522.2	150565	87575.5	148391	110878	96997.7	114939	166523	205081	133088	60074.9	46213.9	31634.5	91272.3	92965.6	108114	75846.2	118808	84649.3	114248	110439	105656	110857	-	-	--	--	--
Lmzp002365	465.139	303.09	464.132	C22H24O11	[M+H]+	Hesperetin-7-O-glucoside	Flavonoids	Flavanones	31712-49-9	3	766401	723791	828978	504922	417441	526488	485859	402002	560008	625578	509571	469016	485035	611473	500342	685636	455774	474649	866624	1.06776e+06	1.51447e+06	487286	431420	440145	662629	620167	631182	498716	483244	570030	650894	491656	690929	708545	C16422	ko00941	--	--	--
Lmzn206829	453.34	453.34	454.345	C30H46O3	[M-H]-	3-Oxoolean-12-en-28-oic Acid (Oleanonic acid)	Terpenoids	Triterpene	17990-42-0	3	1.02054e+06	1.15115e+06	1.32522e+06	1.81678e+06	1.70151e+06	2.11163e+06	1.50668e+06	1.77871e+06	1.79372e+06	1.6001e+06	2.1071e+06	1.43055e+06	1.4493e+06	1.57712e+06	1.50151e+06	1.32686e+06	1.49984e+06	1.95331e+06	661141	789863	727310	2.14363e+06	2.60957e+06	2.58732e+06	1.20512e+06	1.36784e+06	1.40474e+06	1.47184e+06	1.59397e+06	1.6117e+06	1.72225e+06	1.61499e+06	1.86811e+06	1.92574e+06	-	-	--	--	--
Lmzn006829	453.34	453.34	454.345	C30H46O3	[M-H]-	3-Oxours-12-en-28-oic acid (Ursonic Acid)	Terpenoids	Triterpene	-	3	1.02054e+06	1.15115e+06	1.32522e+06	1.81678e+06	1.70151e+06	2.11163e+06	1.50668e+06	1.77871e+06	1.79372e+06	1.6001e+06	2.1071e+06	1.43055e+06	1.4493e+06	1.57712e+06	1.50151e+06	1.32686e+06	1.49984e+06	1.95331e+06	661141	789863	727310	2.14363e+06	2.60957e+06	2.58732e+06	1.20512e+06	1.36784e+06	1.40474e+06	1.47184e+06	1.59397e+06	1.6117e+06	1.72225e+06	1.61499e+06	1.86811e+06	1.92574e+06	-	-	--	--	--
pme1261	206.139	76.0757	205.131	C9H19NO4	[M+H]+	D-Panthenol	Others	Saccharides	81-13-0	3	102329	86650	137704	107559	50917.6	66610.5	875877	399125	500821	23501.4	46749.7	62123.2	51823.4	63126.1	45709.5	52242.2	57926.7	51824.7	29340.2	111190	82131.3	49191.2	27345.9	22051.5	60511.2	47883.8	57904.1	44274	54905.7	49192.5	59976.9	59964	60825.6	72199.3	C05944	ko00770	--	--	--
ML10176345	171.03	109.029	172.037	C7H8O5	[M-H]-	3-Dehydroshikimic acid	Organic acids	Organic acids	2922-42-1	3	183219	143346	132515	165522	118633	118057	148899	244053	197782	163282	172278	135605	85159	81411	91588.4	164314	122852	94251.5	126303	112243	49122.4	292901	243285	197074	206312	139415	190171	146355	175723	177888	150314	159571	198099	144008	C02637	ko00400,ko00999,ko01100,ko01110,ko01230,ko01240	--	--	--
mws1012	147.044	103.054	146.037	C9H6O2	[M+H]+	Coumarin	Lignans and Coumarins	Coumarins	91-64-5	3	9	9	9	60736	162538	78241	102373	101445	82778.6	66596.4	73084.7	71126.5	107020	73626.1	144905	86120.4	202923	99011.7	48988.5	241611	57066.9	9	9	9	55900.6	65867.6	81830.5	72953.7	69887.5	70791.5	50558.1	70907.6	56052.4	64439.5	C05851	ko00999,ko01110	--	--	--
Lmlp001436	183.065	165.055	182.058	C9H10O4	[M+H]+	Dihydrocaffeic acid	Phenolic acids	Phenolic acids	1078-61-1	3	125136	314146	143708	9	9	9	262061	237493	309258	208211	304469	265497	9	9	9	189883	311048	280216	148219	192540	9	9	9	9	277776	292522	331402	266597	314714	212947	251180	254122	328957	238964	C10447	ko00350	1.63555	0.0189443	28931.4
Zmgn000447	184.98	78.9583	185.993	C3H7O7P	[M-H]-	3-Phospho-D-glyceric acid	Others	Saccharides	820-11-1	3	108087	85905.4	54109.8	55808.4	48996	53518.2	9	9	9	9	9	9	72857.8	51832	99061.9	39084.5	87390.6	81905.5	350203	332561	268077	72061.9	48467.9	63164.2	90666.9	71005	69924.5	76495.5	80511.9	72003.8	78616.9	106366	95159.1	80638.7	C00197	ko00010,ko00030,ko00260,ko00270,ko00561,ko00630,ko00710,ko01100,ko01110,ko01200,ko01230,ko01240	--	--	--
Zmdp000917	160.107	114.036	159.101	C6H13N3O2	[M+H]+	δ-Guanidinovaleric acid	Organic acids	Organic acids	462-93-1	3	1.78051e+06	2.38079e+06	2.12764e+06	2.95254e+06	1.83385e+06	2.79306e+06	1.15389e+06	1.47208e+06	2.37987e+06	3.00189e+06	3.42436e+06	4.59023e+06	1.71888e+06	4.23068e+06	2.33961e+06	2.09206e+06	2.72946e+06	2.18508e+06	1.45132e+06	1.86309e+06	1.56775e+06	2.61128e+06	3.09875e+06	1.93562e+06	2.13264e+06	1.87942e+06	2.1167e+06	2.47864e+06	2.68567e+06	2.70082e+06	2.41798e+06	1.7045e+06	2.1537e+06	2.28258e+06	-	-	--	--	--
Xmyp005654	449.106	287.056	448.101	C21H20O11	[M+H]+	Kaempferol-4'-O-glucoside*	Flavonoids	Flavonols	-	3	3.60044e+07	2.43467e+07	1.59707e+07	3.49493e+06	1.77921e+06	1.61232e+06	1.56968e+07	1.82668e+07	1.619e+07	9.57239e+06	1.74931e+07	5.00592e+06	6.5505e+06	5.57149e+06	9.19498e+06	1.73118e+06	2.08768e+06	2.78228e+06	4.30197e+07	4.23393e+07	2.49775e+07	3.57516e+06	4.98827e+06	4.56774e+06	1.89168e+07	1.47947e+07	1.59853e+07	1.36001e+07	1.23477e+07	1.204e+07	1.2514e+07	1.43258e+07	1.41472e+07	1.3283e+07	-	-	1.55471	0.0370112	0.309666
pme3188	323.029	211.001	324.036	C9H13N2O9P	[M-H]-	Uridine 5'-monophosphate	Nucleotides and derivatives	Nucleotides and derivatives	58-97-9	3	63505.1	45530.7	34062.7	19975.5	16964.6	15260.4	70586.3	101715	96237	34972.8	58719.3	37691.7	49672.6	35124.6	28529.3	19546.7	35812.4	24661.6	77378.6	89580	34934	39036.7	74261.9	66181.8	83661.7	120108	126136	99809.9	104653	123795	99228.9	132799	95542.6	104668	C00105	ko00240,ko01100,ko01232,ko01240	--	--	--
MWSmce284	155.066	95.0471	154.063	C8H10O3	[M+H]+	3,4-Dimethoxyphenol	Phenolic acids	Phenolic acids	2033-89-8	3	9	9	9	410411	417922	252793	417358	434528	314550	324937	888729	348926	423375	609175	660643	723332	667165	510983	615095	1.0209e+06	1.0275e+06	558715	521065	490299	372268	502958	615960	559508	469148	572779	511434	416411	495777	472350	-	-	--	--	--
pme2776	253.093	137.046	252.086	C10H12N4O4	[M+H]+	2'-Deoxyinosine	Nucleotides and derivatives	Nucleotides and derivatives	890-38-0	3	221250	118639	131998	241453	175804	198864	139085	226378	318210	9	9	9	168208	217979	213498	320934	253310	144667	444217	420345	475081	192152	190175	140586	259194	201622	227364	190463	183163	275948	213239	213526	178341	221501	C05512	ko00230,ko01100,ko01232,ko02010	--	--	--
Hmmn001882	148.04	92.05	149.048	C8H7NO2	[M-H]-	2,5-Dihydroxy-Indole	Alkaloids	Plumerane	-	3	3.40526e+06	3.88446e+06	3.88859e+06	3.29887e+06	6.69178e+06	4.88942e+06	8.00113e+06	5.63529e+06	6.67077e+06	4.20206e+06	4.07909e+06	4.40565e+06	6.6058e+06	7.15035e+06	5.75604e+06	6.42163e+06	6.54168e+06	6.20255e+06	1.91689e+06	1.50304e+06	1.4432e+06	4.83772e+06	8.0126e+06	5.02166e+06	4.20976e+06	4.00237e+06	3.42062e+06	4.26045e+06	3.92263e+06	3.77175e+06	4.74337e+06	4.35764e+06	5.00303e+06	5.62569e+06	-	-	--	--	--
pmb2507	213.017	96.9696	214.024	C5H11O7P	[M-H]-	2-Deoxyribose-1-phosphate	Nucleotides and derivatives	Nucleotides and derivatives	17210-42-3	3	633621	713048	759704	748912	753473	515863	9.98963e+06	7.42778e+06	6.63482e+06	648914	841599	2.17692e+06	546772	693739	531915	464909	621665	352803	197256	208766	145438	1.15322e+06	5.83811e+06	1.94716e+06	875331	1.00458e+06	1.19176e+06	780028	1.07434e+06	1.06173e+06	1.08995e+06	1.04683e+06	1.18555e+06	1.33534e+06	C00672	ko00030,ko00240,ko01100	--	--	--
MWSHY0113	465.102	303.058	464.096	C21H20O12	[M+H]+	Quercetin-3-O-galactoside (Hyperin)*	Flavonoids	Flavonols	482-36-0	2	3.59168e+07	2.34789e+07	1.64514e+07	5.73886e+06	2.59636e+06	3.20739e+06	3.7124e+07	3.53681e+07	4.02705e+07	2.74298e+07	6.35873e+07	1.34271e+07	1.702e+07	1.21782e+07	1.42116e+07	1.13594e+07	1.1957e+07	9.2111e+06	6.98274e+07	7.16811e+07	4.27589e+07	9.25963e+06	2.03151e+06	1.90832e+06	3.69422e+07	2.69403e+07	2.91571e+07	2.81629e+07	3.11775e+07	2.54201e+07	2.35616e+07	2.89202e+07	2.20407e+07	3.04498e+07	C10073	-	--	--	--
HJAP051	227.126	181.085	226.12	C12H18O4	[M+H]+	3-(3,4,5-Trimethoxyphenyl)propan-1-ol	Phenolic acids	Phenolic acids	-	3	510979	578906	637524	567026	673999	672457	425754	535848	688205	9	633623	696943	622509	814835	693537	687192	629598	650595	9	9	9	1.10344e+06	1.36274e+06	1.10331e+06	824771	1.12286e+06	928042	862384	791707	900448	1.06116e+06	1.12004e+06	735094	846440	-	-	--	--	--
Lmdp003286	465.102	303.061	464.096	C21H20O12	[M+H]+	Isohyperoside	Flavonoids	Flavonols	35589-21-0	3	3.1084e+07	2.23599e+07	1.58814e+07	5.48549e+06	2.76165e+06	3.43347e+06	3.12115e+07	4.66168e+07	3.57127e+07	2.47628e+07	6.64838e+07	9.80546e+06	1.47839e+07	1.08918e+07	1.29197e+07	8.55951e+06	1.20886e+07	1.16442e+07	7.1869e+07	7.6198e+07	4.68537e+07	7.30179e+06	2.0923e+06	2.06915e+06	2.53593e+07	3.23135e+07	2.59324e+07	2.56919e+07	2.71453e+07	2.02161e+07	2.85029e+07	2.15908e+07	2.49773e+07	3.24093e+07	-	-	--	--	--
pme0137	187.072	125.072	188.08	C7H12N2O4	[M-H]-	N-Acetyl-L-Glutamine	Amino acids and derivatives	Amino acids and derivatives	2490-97-3	3	3.11556e+06	2.67774e+06	2.57322e+06	1.77472e+06	2.08436e+06	1.69576e+06	6.04662e+06	5.70354e+06	5.09982e+06	1.69975e+06	2.37005e+06	2.34927e+06	1.71488e+06	1.50794e+06	1.56026e+06	1.04097e+06	1.28324e+06	1.29679e+06	1.95291e+06	1.522e+06	1.12737e+06	2.35223e+06	4.05054e+06	3.9501e+06	2.21245e+06	1.80595e+06	2.46732e+06	2.28282e+06	2.96561e+06	2.43578e+06	1.94971e+06	2.00937e+06	2.60884e+06	2.55443e+06	-	-	--	--	--
Lmmn001294	331.103	153.02	332.111	C14H20O9	[M-H]-	Koaburaside	Phenolic acids	Phenolic acids	41653-73-0	3	117483	64438.7	120316	9	9	9	106208	147623	126123	154086	193107	75806.1	123815	49656.6	172135	9	9	9	208571	591765	821954	9	9	9	125663	86147.2	92731	109029	85832.5	123633	131109	114511	100978	108011	-	-	1.63342	0.083767	7.81235e-05
pme2529	163.061	101.024	164.069	C6H12O5	[M-H]-	1,5-Anhydro-D-glucitol	Others	Saccharides	154-58-5	3	193394	209647	376715	305139	383166	240287	935270	696893	1.04021e+06	393600	381759	242960	329380	371091	369132	398045	624805	407484	333469	244866	176704	356308	328737	268298	275894	332712	308065	300990	436596	271495	289041	303654	291951	302842	C07326	-	--	--	--
pme0164	263.104	204.067	264.111	C13H16N2O4	[M-H]-	N-γ-Acetyl-N-2-Formyl-5-methoxykynurenamine	Amino acids and derivatives	Amino acids and derivatives	52450-38-1	3	56237.1	80221.2	96465.3	120783	64841.6	80127.6	90730	66149.3	83178.9	32279.6	35821.9	19628.2	61747.9	32288.2	44283.8	68360.8	183407	70214.6	160658	28224.4	21023	26006.8	43200.4	67745.5	68497.5	63988.1	46980.3	58376.2	50943.9	51992.3	48377.2	57631.9	42281.5	62403.4	C05642	ko00380	1.15593	0.245723	2.32781
mws0612	195.066	121.028	196.074	C10H12O4	[M-H]-	3,4-Dimethoxyphenyl acetic acid	Phenolic acids	Phenolic acids	93-40-3	3	80081.9	73828.5	102045	130360	148566	132063	169760	154802	149667	48761.8	50039.6	32882.7	73281.5	52424.1	74810.8	102301	111886	82892.6	56335	71746	72441.4	61045.1	36521.7	28325.7	70641.3	81405.1	73975.1	85596.7	92580.2	87851.3	62873.4	91250	108009	81738.6	-	-	--	--	--
pmb0962	235.165	118.086	234.158	C10H22N2O4	[M+H]+	L-Lysine-Butanoic Acid	Amino acids and derivatives	Amino acids and derivatives	80407-71-2	3	1.29254e+06	1.41888e+06	1.60424e+06	2.24488e+06	1.78722e+06	1.6485e+06	7.21396e+06	8.94855e+06	1.17784e+07	992860	1.96224e+06	1.50911e+06	699395	2.02392e+06	2.11299e+06	1.2172e+06	1.1472e+06	823206	5.93913e+06	1.61039e+06	840087	4.88101e+06	5.91584e+06	3.33319e+06	2.22983e+06	2.33229e+06	2.2096e+06	1.90089e+06	1.69956e+06	1.66646e+06	2.44072e+06	1.78203e+06	1.69908e+06	2.35281e+06	-	-	--	--	--
pmb3002	607.167	299	608.174	C28H32O15	[M-H]-	Chrysoeriol-7-O-rutinoside	Flavonoids	Flavones	-	3	3.59924e+06	2.35074e+06	1.73753e+06	424601	283272	401091	2.79075e+06	3.90398e+06	4.03634e+06	3.39323e+06	6.12305e+06	1.52297e+06	2.08269e+06	1.81921e+06	1.61836e+06	1.43625e+06	1.70816e+06	1.20118e+06	9.04057e+06	1.06524e+07	7.48703e+06	980993	169683	150204	2.9275e+06	2.53853e+06	2.45002e+06	3.21797e+06	3.21199e+06	3.3651e+06	3.64007e+06	3.62059e+06	4.04584e+06	3.37415e+06	-	-	--	--	--
pmb0500	411.192	177.055	410.184	C23H26N2O5	[M+H]+	N-p-Coumaroyl-N'-feruloylputrescine	Alkaloids	Phenolamine	380302-96-5	3	502598	604065	404160	437722	427089	9	1.32515e+06	1.21963e+06	1.26912e+06	9	9	9	595004	574954	519653	9	386885	658833	9	9	9	1.20351e+06	641211	598323	551272	718667	592130	630978	489820	834630	693250	666783	564669	643863	-	-	--	--	--
MWStz201	241.098	223.094	240.09	C14H12N2O2	[M+H]+	β-Carboline-1-propanoic acid	Alkaloids	Plumerane	89915-39-9	1	1.2509e+07	1.27368e+07	1.39582e+07	1.47453e+07	1.43922e+07	1.72745e+07	8.91655e+06	1.49496e+07	1.305e+07	22708535	2.29297e+07	3.02834e+07	1.29026e+07	1.51864e+07	1.38005e+07	1.38436e+07	1.5395e+07	1.23694e+07	8.19553e+06	8.92132e+06	9.82677e+06	3.86125e+07	4.09347e+07	6.13764e+07	2.77412e+07	2.71995e+07	3.1402e+07	1.95294e+07	2.19489e+07	2.18428e+07	2.10914e+07	2.34554e+07	2.22852e+07	2.66501e+07	-	-	--	--	--
mws0038	313.072	283.025	314.079	C17H14O6	[M-H]-	5,4'-Dihydroxy-3,7-dimethoxyflavone(Kumatakenin)	Flavonoids	Flavonols	3301-49-3	3	88431.8	69667.3	92045	33374.7	92368.5	69623	18084.7	14672.1	6665.9	31239.5	85223.1	107968	267691	207935	563561	351860	124526	104875	38949.3	24626.7	26087.9	27629.5	45862	47584.7	69952.9	104462	104671	81867.9	74350	88489.1	113601	87189.4	85721.9	86857.3	-	-	--	--	--
Hmqp005455	297.243	81.07	296.235	C18H32O3	[M+H]+	15(R)-Hydroxylinoleic Acid	Lipids	Free fatty acids	177931-23-6	1	300968	365212	308544	249920	305047	303178	113026	95459.4	117434	192129	106581	301475	305335	276723	225331	347448	310418	252695	151906	399034	118782	361703	950726	504290	287419	299764	324299	166961	265753	303409	306117	308112	294868	294491	-	-	--	--	--
Cmsp004086	303.087	229.083	302.079	C16H14O6	[M+H]+	Dihydrokaempferide	Flavonoids	Flavanonols	137225-59-3	2	482915	409312	993605	9	9	9	684936	963136	876458	991745	2.35335e+06	1.34676e+06	433014	603432	619289	554433	1.49096e+06	1.0127e+06	681246	491518	734161	468090	784126	739355	824240	1.058e+06	835109	769437	918635	870269	895020	1.20458e+06	953613	718853	-	-	--	--	--
pmb2657	289.115	131.083	290.123	C10H18N4O6	[M-H]-	Argininosuccinic acid	Organic acids	Organic acids	2387-71-5	3	106583	138365	95299.3	85579.3	73635.7	79842.7	96998.5	147750	140413	179731	247588	166525	78004.9	92265.7	96966.6	16169.8	44744.8	116263	103987	76618.5	16491.7	196693	252036	252942	101497	123672	126393	107196	98089.4	121483	71000.3	111955	115495	128923	C03406	ko00220,ko00250,ko01100,ko01110,ko01230	--	--	--
Zmcp002666	627.144	303.05	626.148	C27H30O17	[M+H]+	Quercetin-3,7-Di-O-glucoside	Flavonoids	Flavonols	-	3	180471	101120	108101	55772.9	67282	37254.2	155836	282221	263646	96896.2	102093	68673.8	164371	172701	210467	182661	122896	168827	223020	318410	294904	63660.7	33798.8	67902.8	113841	147450	118169	121471	137282	94637.1	140281	120637	100388	156346	-	-	--	--	--
MWS4309	262.119	188.071	261.111	C13H15N3O3	[M+H]+	Glycyl-tryptophan	Amino acids and derivatives	Amino acids and derivatives	2390-74-1	3	1.12233e+06	1.11996e+06	1.13333e+06	1.0343e+06	1.11837e+06	1.17936e+06	631267	520176	598741	1.21646e+06	1.03077e+06	1.31532e+06	777583	1.02882e+06	783217	670094	735209	973923	478951	856986	798571	1.36516e+06	1.44265e+06	1.32258e+06	836064	614934	1.01825e+06	923509	820928	896297	700520	1.08987e+06	914058	927739	-	-	--	--	--
Zmhn001926	299.077	137.025	300.084	C13H16O8	[M-H]-	1-O-Salicyloyl-β-D-glucose	Phenolic acids	Phenolic acids	60517-74-0	3	183489	142521	139062	9	9	9	69189.3	84835.7	74182.5	46649.2	111677	190686	209608	189912	47072.5	282940	91068.8	284810	111762	1.82935e+06	1.62082e+06	63680.9	50709.4	30692.7	226069	242977	238407	258081	166860	269413	254286	249099	239596	161787	-	-	--	--	--
Lmbn000612	128.035	82.0298	129.043	C5H7NO3	[M-H]-	1-Pyrroline-4-hydroxy-2-carboxylic acid	Organic acids	Organic acids	9054-77-7	3	26025.1	43688.9	48183.3	50253.9	35825.2	25974.3	70775.2	81258.5	77784.6	115232	73697.2	96878.8	72474.2	45221.8	76178.1	49777.6	27227.1	74672.9	40126.9	19059.7	26276.1	9	9	9	60682.1	65679.4	58936.8	47648.1	77654	73355.7	49439.8	77731.7	65232.5	70075.7	C04282	ko00470,ko01100	--	--	--
pme2890	269.062	136.043	268.055	C8H16N2O4S2	[M+H]+	L-Homocystine	Amino acids and derivatives	Amino acids and derivatives	626-72-2	3	126104	150019	217258	102082	53997.1	58892.9	9	9	9	361406	522483	357948	148022	177765	131246	59486	82647.7	188355	90218.2	107989	72053.6	273368	274830	254906	116442	135195	147854	167928	140115	196715	121861	174200	147423	141607	C01817	ko00270	--	--	--
pmb0492	584.275	325	583.268	C34H37N3O6	[M+H]+	N',N'',N'''-p-Coumaroyl-cinnamoyl-caffeoyl spermidine	Alkaloids	Phenolamine	-	3	318336	217569	200053	71117.8	85372.7	99488.9	114416	115681	104536	264240	244422	235224	132625	101884	122597	23910	46704.7	86030.2	206127	558951	758330	106747	70157.6	109465	193215	158532	201194	155833	131465	180049	146611	162000	157489	224538	-	-	1.28618	0.047305	0.43865
pmd0130	468.308	184.073	467.301	C22H46NO7P	[M+H]+	LysoPC 14:0	Lipids	LPC	20559-16-4	3	54123.8	46652.1	53633.2	9	9	9	9	9	9	53647.4	64199.5	72095.6	60891.6	89501.9	50675.9	9	9	9	142992	217322	297000	9	9	9	73796.2	64551.3	80007.3	88163.5	95426.7	65211.8	60352	93035.5	82616.6	66222.9	-	-	1.63483	0.0287741	0.000134282
Lmyn002435	415.161	253.072	416.168	C19H28O10	[M-H]-	Hydrangeifolin I	Phenolic acids	Phenolic acids	-	3	70983.7	170322	108510	191897	310747	234717	225730	159786	124559	92738.2	58157.8	74874.9	55533.5	150506	139373	189434	172559	97925.5	166569	39435.3	29675.7	73079.9	100597	128690	129231	116579	140171	101626	127718	92204.6	156087	114964	108606	148021	-	-	--	--	--
Zmzn000079	199.002	78.9585	200.009	C4H9O7P	[M-H]-	D-Erythrose-4-phosphate	Others	Saccharides	585-18-2	3	45676.6	44048.8	32462.1	33891.6	23832.1	34293	48901.5	47103.1	60334.3	45679.1	71119.9	41601.6	48531.1	61187.9	55450.2	18596.2	21701.2	60735.8	32859.5	23124	19207.3	32238.2	78161.6	71156.2	47524.3	63640	41728.3	60772.1	44859.6	60021	65738.1	45033.9	63629	56886.9	C00279	ko00030,ko00400,ko00710,ko00750,ko01100,ko01110,ko01200,ko01230,ko01240	--	--	--
Lmhp008885	440.277	299.258	439.27	C20H42NO7P	[M+H]+	LysoPE 15:0(2n isomer)	Lipids	LPE	-	3	127162	81381.6	99177.1	58697.7	69227.6	79635.1	9	9	9	99088.3	106918	110221	73584	101508	89564.3	88403.4	35929.1	101534	123495	395054	820162	52201.1	52336	44499.3	90629.8	70048.7	77751.3	103835	54799	97268.4	85840.1	83957.1	93192.7	84079.2	-	-	--	--	--
pma0692	438.239	147.044	437.231	C25H31N3O4	[M+H]+	N1,N10-Bis(p-coumaroyl)spermidine	Alkaloids	Phenolamine	114916-05-1	3	329365	308169	527837	9	9	9	450207	438399	365028	311375	321251	217498	387016	488441	556233	261569	298572	525343	2.11932e+06	9	175289	347690	335317	824940	383522	405113	444982	298654	392036	334940	337285	414692	259814	448839	C21169	-	--	--	--
Lmjp003655	463.123	301.078	462.116	C22H22O11	[M+H]+	6-C-MethylKaempferol-3-glucoside	Flavonoids	Flavones	-	3	394254	576068	535471	338869	620180	238718	282942	599267	577507	552819	467140	268739	660079	469447	470636	536862	336402	689495	643392	1.00016e+06	857002	284533	485584	255950	526458	636095	822264	629280	772808	637010	477231	632143	516813	617812	-	-	--	--	--
MWSHY0098	307.081	139.039	306.074	C15H14O7	[M+H]+	Epigallocatechin	Flavonoids	Flavanols	970-74-1	3	147386	117279	122923	151893	105109	119466	125633	112304	104833	90864.5	128813	91986.5	120356	125639	88442.7	84578.7	109914	103481	269207	272952	194723	62910.9	73954.7	58862.5	95052.3	127605	144062	91690	133411	103927	97632.9	117454	125196	147926	C12136	ko00941,ko01110	--	--	--
mws1397	441.083	169.016	442.09	C22H18O10	[M-H]-	Epicatechin gallate*	Flavonoids	Flavanols	1257-08-5	3	137761	119841	160893	140033	99725.8	124459	399587	293205	326867	65751.4	93188.4	40504.5	239519	194086	201994	113554	123839	168561	78388.3	69148.5	76267.1	42611.9	108188	84975.5	79321.2	111125	85561.4	86029.3	118417	102246	134709	118702	99955.2	90591.7	-	-	--	--	--
mws1641	165.041	120.021	164.033	C6H4N4O2	[M+H]+	Lumazine	Nucleotides and derivatives	Nucleotides and derivatives	487-21-8	3	3.54077e+06	3.47228e+06	3.90728e+06	2.00271e+06	4.34094e+06	3.40704e+06	3.06724e+06	2.80082e+06	2.85455e+06	1.38593e+06	3.66404e+06	3.30212e+06	2.93829e+06	3.60745e+06	3.66519e+06	2.37181e+06	2.65235e+06	3.99454e+06	1.96104e+06	2.49846e+06	1.28737e+06	3.19202e+06	4.03748e+06	4.4436e+06	3.29223e+06	3.63395e+06	3.09612e+06	1.71155e+06	3.06723e+06	3.25761e+06	3.51072e+06	3.34688e+06	3.39398e+06	3.62668e+06	C03212	-	--	--	--
Lmsn003644	507.114	169.014	508.122	C23H24O13	[M-H]-	1-O-Galloyl-6-O-Feruloyl-β-D-glucose	Phenolic acids	Phenolic acids	-	2	70755.8	74611.3	80183.8	80186.9	71189.2	78802.4	73974.9	78542.8	70644.2	54095.6	30551.6	51690.9	114780	89176.1	98982.1	118012	116695	107139	9	9	9	117897	99977.3	54467.4	49122.5	64951.2	65951.3	92968.6	75344.4	65584.7	74385.6	77405	56281.7	73169.5	-	-	--	--	--
pmb0952	265.112	122.071	265.112	C12H17N4OS+	[M]+	Thiamine (Vitamin B1)	Others	Vitamin	70-16-6	3	872371	431529	763890	264101	279145	211215	127566	211233	237543	464987	1.05963e+06	110939	1.12291e+06	657803	785225	140766	334813	592384	1.14702e+06	807703	782633	509133	387759	403788	511578	488278	348272	446369	455770	317087	411213	420465	371949	562266	C00378	ko00730,ko01100,ko01240,ko02010,ko04122	1.23221	0.0591013	0.416207
pmf0321	236.118	209.107	235.111	C15H13N3	[M+H]+	Nicotelline	Alkaloids	Pyridine alkaloids	494-04-2	3	282944	231884	266453	593960	585871	638997	271414	285396	210668	226923	107670	147810	288991	200455	231500	220630	241000	261459	217765	127860	153966	316467	304498	198878	451693	290898	292446	280040	346125	327297	299108	250861	350843	365667	-	-	--	--	--
pmb2789	309.207	209.054	310.214	C18H30O4	[M-H]-	13S-Hydroperoxy-6Z,9Z,11E-octadecatrienoic acid	Lipids	Free fatty acids	121107-97-9	3	130841	130901	121077	156925	94971	127920	53181.2	72588.8	72675.2	224204	217371	106829	267725	277721	227010	352815	241237	313565	131189	391296	366711	74245.2	72527.6	257102	155157	143529	160793	254467	157374	170233	174040	165910	164789	166063	-	-	--	--	--
mws0018	203.223	84.081	202.216	C10H26N4	[M+H]+	Spermine	Alkaloids	Alkaloids	71-44-3	2	481919	219665	419153	769359	1.7441e+06	956651	1.00296e+06	935822	1.02998e+06	918628	822640	601010	586296	1.23203e+06	604563	804124	1.14523e+06	1.40615e+06	787595	856769	1.27585e+06	1.28403e+06	1.80937e+06	1.18473e+06	465512	1.07357e+06	864309	901966	923287	911950	915531	956243	940775	959844	C00750	ko00330,ko00410,ko00480,ko00770,ko01100,ko01240	--	--	--
pmb2795	177.056	133.066	178.063	C10H10O3	[M-H]-	4-Methoxycinnamic acid	Phenolic acids	Phenolic acids	830-09-1	3	48194	61279.2	60679	9	9	9	133866	97690.7	106430	164263	117382	92884.7	182296	160774	160831	188117	160453	99036	56601.6	52036.6	96352.3	89668.2	68578.5	83186.8	100504	101596	114126	72067.9	85691.8	108652	125127	88468.7	83836.1	125916	-	-	--	--	--
MWSHY0067	611.158	303.051	610.153	C27H30O16	[M+H]+	Quercetin-3-O-rutinoside (Rutin)*	Flavonoids	Flavonols	153-18-4	1	3.87627e+07	2.01292e+07	2.07627e+07	5.99531e+06	2.77703e+06	4.35676e+06	2.4723e+07	5.57914e+07	4.75417e+07	2.23303e+07	7.16787e+07	1.27671e+07	1.56628e+07	1.43763e+07	1.50975e+07	1.0715e+07	1.42774e+07	1.12387e+07	5.63929e+07	5.61115e+07	3.49775e+07	9.91688e+06	1.95854e+06	976111	2.91822e+07	2.73751e+07	2.59868e+07	1.65908e+07	2.88635e+07	2.26595e+07	2.34216e+07	2.35358e+07	18627904	2.93921e+07	C05625	ko00944,ko01100,ko01110	--	--	--
Lmhp001461	229.155	70.0651	228.147	C11H20N2O3	[M+H]+	L-Prolyl-L-Leucine	Amino acids and derivatives	Amino acids and derivatives	52899-07-7	1	1.64215e+07	1.67348e+07	1.81871e+07	2.36595e+07	1.63069e+07	1.39964e+07	1.22027e+07	1.18819e+07	1.26847e+07	2.70687e+07	2.64602e+07	2.49141e+07	2.43151e+07	2.76042e+07	2.64786e+07	7.21292e+06	1.03049e+07	2.43607e+07	1.16837e+07	1.07245e+07	1.17127e+07	2.7357e+07	3.41174e+07	2.99365e+07	2.2609e+07	1.62906e+07	1.57478e+07	1.75129e+07	1.59379e+07	2.27421e+07	1.63974e+07	2.27205e+07	1.5778e+07	2.34029e+07	-	-	--	--	--
MWSslk026	304.155	138.093	303.147	C17H21NO4	[M+H]+	Scopolamine	Alkaloids	Tropan alkaloids	51-34-3	3	210809	231346	185281	403975	375818	336690	462266	245044	314713	9	9	9	403892	280869	357364	380191	401391	229903	313345	721565	383968	394098	527390	455451	251803	211700	401745	307923	269564	273800	367329	290374	311472	308202	C01851	ko00960,ko01100,ko01110	--	--	--
MWS5209	235.164	118.087	117.079	C5H11NO2	[2M+H]+	N-Methyl-α-aminoisobutyric acid	Amino acids and derivatives	Amino acids and derivatives	2566-34-9	2	1.29195e+06	1.66042e+06	1.66778e+06	2.4476e+06	1.57603e+06	1.73021e+06	8.32573e+06	9.70868e+06	1.20552e+07	1.35851e+06	2.11329e+06	1394686	1.03378e+06	1.86863e+06	1.86812e+06	1.04549e+06	1.77241e+06	1.26818e+06	4.72545e+06	1.45013e+06	867041	5.3423e+06	5.95633e+06	3.01455e+06	1.91418e+06	2.32655e+06	1.78365e+06	2.38462e+06	2.24359e+06	1.64509e+06	2.45971e+06	1.59184e+06	1.49051e+06	2.33545e+06	-	-	--	--	--
pme2758	162.041	144.03	163.048	C5H9NO5	[M-H]-	4-Hydroxy-L-glutamic acid	Amino acids and derivatives	Amino acids and derivatives	3913-68-6	3	105621	102276	138200	85016.2	125246	118975	221921	185907	175580	128592	94635.8	179854	70655.2	66935.7	66138.5	150667	68906.3	104011	74683.4	53442.9	37990.7	73916.8	159681	164584	80957.2	83883.3	98793.6	128199	139782	123687	89303.9	111607	127363	115213	C03079	-	--	--	--
pma6298	96.0444	68.0495	95.0371	C5H5NO	[M+H]+	3-Hydroxypyridine	Alkaloids	Pyridine alkaloids	109-00-2	3	599193	675820	701937	708916	404355	434264	3.06682e+06	3.72274e+06	4.41105e+06	928807	806932	2.53093e+06	762569	1.08114e+06	634343	921539	1.0724e+06	291051	223991	741185	409160	9	9	9	1.0424e+06	938664	1.32747e+06	1.06787e+06	1.02626e+06	935705	1.55296e+06	1.01065e+06	1.2236e+06	1.43463e+06	-	-	--	--	--
mws0597	190.051	146.061	191.058	C10H9NO3	[M-H]-	5-Hydroxyindole-3-acetic acid	Alkaloids	Plumerane	54-16-0	3	449819	502512	438024	220546	231977	153148	485551	613586	511021	217164	240743	229737	277263	352853	363519	325491	264743	211549	1.0421e+06	728056	555060	254020	255607	222969	348271	350903	350514	363659	388610	367897	599268	391167	416819	434852	C05635	ko00380,ko01100	--	--	--
Zmhn002334	355.104	193.049	356.111	C16H20O9	[M-H]-	6-O-Feruloyl-β-D-glucose	Phenolic acids	Phenolic acids	137887-25-3	2	90854.7	118907	100999	74519.1	101777	84857.6	9	9	9	176784	236645	107844	145838	101756	96302	104622	155377	122356	80208.2	102569	100867	109719	114198	61062.7	109067	70982.9	94157.9	114479	141294	137684	124645	115298	120744	95679.5	-	-	--	--	--
Lmjp002867	595.166	287.054	594.159	C27H30O15	[M+H]+	Kaempferol-3-O-neohesperidoside*	Flavonoids	Flavonols	32602-81-6	1	4.49395e+07	1.74179e+07	1.11552e+07	2.61572e+06	1.53752e+06	1.00425e+06	1.63204e+07	1.61461e+07	1.51554e+07	9.34763e+06	2.12926e+07	3.82275e+06	5.67013e+06	5.6036e+06	6.2504e+06	1.25202e+06	1.85307e+06	1.88403e+06	5.10084e+07	3.75419e+07	1.7707e+07	3.33962e+06	5.20756e+06	5.08106e+06	1.77312e+07	1.5079e+07	1.53007e+07	1.49695e+07	1.16074e+07	9.85899e+06	1.28837e+07	1.05992e+07	1.57711e+07	1.19308e+07	-	-	1.60468	0.000136164	0.284701
pmn001382	515.12	353.088	516.127	C25H24O12	[M-H]-	Isochlorogenic acid A	Phenolic acids	Phenolic acids	2450-53-5	3	68059.7	54122.2	40211.3	9	9	9	103721	145988	173216	689226	334788	386849	47106.1	144302	48226.1	69187.4	118237	9	9	9	9	23053.9	38834.5	18639.1	142747	142488	164053	233595	141079	122593	148998	164407	151547	163808	-	-	--	--	--
Lmmp002463	625.176	317.065	624.169	C28H32O16	[M+H]+	Sexangularetin-3-O-glucoside-7-O-rhamnoside	Flavonoids	Flavonols	-	1	1.76496e+06	1.21719e+06	1.18788e+06	319057	241127	311617	2.35552e+06	2.00141e+06	2.41158e+06	903873	1.91026e+06	358140	752912	523628	732247	439172	698204	375448	4.95391e+06	3.15262e+06	1.72104e+06	755531	963379	1.37256e+06	1.61942e+06	888472	1.21408e+06	1.18918e+06	1.18941e+06	1.56122e+06	1.51072e+06	1.09157e+06	1.63001e+06	1.37997e+06	-	-	--	--	--
pme3146	145.062	102.055	146.069	C5H10N2O3	[M-H]-	β-Ureidoisobutyric acid	Organic acids	Organic acids	2905-86-4	3	31015.3	31883.6	35658.5	82957.7	130246	96703.4	66039.6	115612	86371.3	140053	110393	108252	82190.6	94488.2	69442.2	176586	274734	82938.1	62439.9	184343	98002.8	117559	61127.9	54845.3	86290.9	124797	97631.5	117003	96617.4	90795.4	122483	150538	89844.1	122191	C05100	-	1.1088	0.223448	2.17071
MWSmce339	177.056	133.066	178.063	C10H10O3	[M-H]-	2-Methoxycinnamic acid	Phenolic acids	Phenolic acids	6099-03-2	3	66758.9	45470.9	68559.4	9	9	9	133700	159398	107425	120415	131902	106209	171390	176861	167438	203354	164863	150883	57974.7	55289	117190	95557.3	105184	74100.6	80274.9	110198	84566.3	84306.8	119736	125942	83691	129897	108381	89497.8	-	-	--	--	--
Lmsp004301	451.123	289.071	450.116	C21H22O11	[M+H]+	3',5,5',7-Tetrahydroxyflavanone-7-O-glucoside	Flavonoids	Flavanones	-	3	1.06357e+06	960319	712508	9	9	9	785740	711029	739968	744521	866136	411432	387418	605719	435917	480911	9	286067	2.55925e+06	1.80077e+06	1.60975e+06	9	9	9	766865	616672	881041	919564	637014	598805	794187	548595	544280	715781	-	-	--	--	--
mws0057	451.123	289.07	450.116	C21H22O11	[M+H]+	Eriodictyol-7-O-glucoside	Flavonoids	Flavanones	38965-51-4	3	1.06357e+06	960319	712508	9	9	9	785740	711029	739968	744521	866136	411432	387418	605719	435917	480911	9	286067	2.55925e+06	1.80077e+06	1.60975e+06	9	9	9	766865	616672	881041	919564	637014	598805	794187	548595	544280	715781	-	-	--	--	--
MWSmce220	177.045	59.0139	178.048	C6H10O6	[M-H]-	D-Glucono-1,5-lactone	Others	Saccharides	90-80-2	3	118118	93895.1	115310	121030	102660	103508	521140	107257	87627.5	264432	135369	166730	885693	350807	643719	812010	635500	524510	987035	1.05272e+06	722880	146638	345922	120619	105582	96394.6	117697	150889	103986	142257	163038	144035	167840	134943	C00198	ko00030,ko01100,ko01110,ko01200	--	--	--
MWSHY0050	595.166	287.053	594.159	C27H30O15	[M+H]+	Kaempferol-3-O-rutinoside(Nicotiflorin)*	Flavonoids	Flavonols	17650-84-9	1	4.38246e+07	1.82925e+07	1.17931e+07	2.79934e+06	1.39601e+06	1.16559e+06	1.61629e+07	1.71529e+07	1.70891e+07	8.95129e+06	1.69827e+07	4.02279e+06	5.42418e+06	6.40349e+06	8.07579e+06	1.52459e+06	1.91646e+06	2.96603e+06	3.21006e+07	4.07231e+07	2.28249e+07	3.38767e+06	4.73055e+06	4.54394e+06	1.69293e+07	1.49396e+07	1.44256e+07	9.7498e+06	1.06415e+07	1.12284e+07	1.21416e+07	1.14974e+07	1.67502e+07	1.33359e+07	C21833	ko00944,ko01110	1.52993	0.0133068	0.321907
HX1364	355.104	163.036	354.095	C16H18O9	[M+H]+	isoscopoletin-glucoside	Lignans and Coumarins	Coumarins	-	1	2.71627e+06	4.31814e+06	2.03122e+06	9	9	9	2.4929e+07	7.17295e+06	7.24993e+06	8.11738e+06	7.4626e+06	2.60724e+06	1.63683e+07	1.33209e+07	1.0901e+07	1.1363e+07	1.15443e+07	1.12909e+07	3.00325e+07	3.42862e+07	2.50996e+07	5.30825e+06	5.86266e+06	7.57814e+06	1.51829e+07	1.49165e+07	7.31412e+06	1.63925e+07	1.68202e+07	1.73906e+07	1.38896e+07	1.50253e+07	1.63321e+07	1.58165e+07	-	-	--	--	--
Zmyn000108	209.031	85.0294	210.038	C6H10O8	[M-H]-	D-Saccharic acid	Others	Saccharides	87-73-0	3	419337	406225	483510	489720	560948	612132	1.57265e+06	1.52156e+06	1.84475e+06	315237	381123	429641	174230	361267	255514	119844	202317	176367	101237	59711.6	60967.4	381754	3.51991e+06	2.94291e+06	515528	587787	660984	441646	436298	416482	667296	651300	467476	455203	C00818	ko00053,ko01100	--	--	--
pme0266	201.113	139.113	202.12	C10H18O4	[M-H]-	Sebacic acid	Organic acids	Organic acids	111-20-6	1	98388	105402	95093.2	118786	113048	112931	60106.5	93388.8	88230.4	73756.1	103393	84075.1	99835.8	176191	96389.9	116548	105551	120363	98794.8	93989	73055.7	154618	226644	184875	117657	138005	132961	222980	135300	143716	148242	140948	140333	142768	C08277	-	--	--	--
MWSHY0080	595.166	287.058	594.159	C27H30O15	[M+H]+	Luteolin-7-O-neohesperidoside (Lonicerin)	Flavonoids	Flavones	25694-72-8	1	2.95992e+07	1.90006e+07	1.55488e+07	1.71914e+06	1.59129e+06	960083	1.07898e+07	1.83418e+07	1.50881e+07	9.8908e+06	1.89719e+07	3.72517e+06	5.48727e+06	4399923	9.8686e+06	1.36162e+06	1.96021e+06	2.24711e+06	6.18623e+07	6.41749e+07	2.83257e+07	3.66073e+06	4.55884e+06	2.45818e+06	1.17009e+07	1.32106e+07	1.148e+07	1.0224e+07	9.96502e+06	1.19429e+07	1.08807e+07	1.2388e+07	1.79589e+07	1.50552e+07	C12630	ko00944	1.49876	0.102157	0.281889
pmp001257	272.222	254.211	271.215	C15H29NO3	[M+H]+	Tridecanoylglycine	Amino acids and derivatives	Amino acids and derivatives	-	3	504587	564017	699742	653011	853606	795404	698457	868385	1.04716e+06	1.35203e+06	1.01382e+06	853080	606536	799684	839781	9	9	9	947160	715989	542066	917016	1.05022e+06	958640	753117	739231	1.21497e+06	663203	746319	944464	754999	915250	820872	718264	-	-	1.63689	0.00912321	1.20214e-05
Lmjp002461	611.161	303.049	610.153	C27H30O16	[M+H]+	Quercetin-3-O-neohesperidoside*	Flavonoids	Flavonols	117611-67-3	1	4.80543e+07	2.57883e+07	2.14398e+07	5.69812e+06	2.31287e+06	3.85581e+06	2.59787e+07	5.45126e+07	4.91273e+07	2.24228e+07	7.50723e+07	1.28452e+07	1.78598e+07	1.36858e+07	1.3685e+07	1.08482e+07	9.2481e+06	1.01944e+07	6.43837e+07	5.22886e+07	4.17657e+07	9.08676e+06	1.8078e+06	1.41238e+06	2.93022e+07	3.09622e+07	22554601	3.03094e+07	2.74203e+07	2.33437e+07	2.19822e+07	2.07787e+07	1.83627e+07	3.35242e+07	-	-	--	--	--
Lmhn001386	299.04	167.03	300.048	C12H12O9	[M-H]-	Vnilloyltartaric acid	Phenolic acids	Phenolic acids	-	3	194425	188697	136948	223842	106524	153029	159841	172881	195769	239080	228067	125706	202672	187559	190015	175234	175756	238331	667299	620868	403347	9	9	9	121439	141687	93276.8	156472	135085	160885	192444	145946	142302	186130	-	-	--	--	--
Yshs000050	455.351	437.349	454.345	C30H46O3	[M+H]+	Lupane-20(29)-en-3-on-28-oic acid	Terpenoids	Triterpene	-	2	9	9	9	9	9	9	9	9	9	1.22725e+06	1.16713e+06	186683	1.37558e+06	1.59723e+06	1.61034e+06	9	9	9	1.95723e+06	1.41491e+06	1.22279e+06	1.49891e+06	1.46107e+06	1.62501e+06	1.68661e+06	1.67274e+06	1.15506e+06	1.07155e+06	1.14857e+06	1.06418e+06	1.12555e+06	1.12783e+06	1.09112e+06	1.07849e+06	-	-	1.63692	0.00247614	5.89114e-06
pmf0256	101.097	83.0866	102.105	C6H14O	[M-H]-	3-Methyl-1-pentanol	Others	Saccharides	589-35-5	3	23908.5	6551.43	12358.2	14903.7	14708.1	11985.5	11080.7	12693.2	11550.2	59517.7	46263.9	92831.5	14459.2	13730.8	11880.5	21225.3	18950.5	13641.1	347167	170700	150977	49278.3	25291.7	7047.95	103141	75087.3	129339	95874.3	126718	125635	83060.2	78383.5	107681	120081	-	-	--	--	--
HJAP026	625.176	463.13	624.169	C28H32O16	[M+H]+	Chrysoeriol-6-C-glucoside-4'-O-glucoside	Flavonoids	Flavones	-	3	2.94524e+06	2.15137e+06	1.79457e+06	559528	9	259561	1.76952e+06	1.7895e+06	2.27812e+06	1.15225e+06	2.23644e+06	599331	1.07352e+06	475481	721666	9	9	9	1.75217e+06	3.13151e+06	1.919e+06	1.01126e+06	369559	1.04612e+06	856068	815664	1.09522e+06	921356	755565	896978	1.3604e+06	819296	980082	1.20997e+06	-	-	1.63553	0.0487557	1.18908e-05
NK10253223	168.065	94.0645	167.058	C8H9NO3	[M+H]+	2-Amino-3-methoxybenzoic acid	Phenolic acids	Phenolic acids	3177-80-8	3	762397	418750	810319	455181	466342	360785	1.70179e+06	1.06696e+06	1.08042e+06	982517	587169	788990	1.03012e+06	541000	613144	914592	513825	490853	614464	384696	423218	2.78422e+06	3.17373e+06	2.44326e+06	637519	729904	805704	954204	661984	578414	1.11e+06	777931	776370	745582	C05831	ko00380	--	--	--
MWS2027	129.03	68.9967	128.022	C4H4N2O3	[M+H]+	Barbituric acid;Malonylurea;2,4,6-Pyrimidinetrione	Nucleotides and derivatives	Nucleotides and derivatives	67-52-7	2	524856	780577	722134	687707	485539	597938	1.21447e+06	769861	3.29753e+06	276162	132090	580695	657061	4.17646e+06	788171	2.27532e+06	3.29971e+06	481129	250683	1.75061e+06	524401	143139	427871	131605	701093	805365	667953	652712	671538	767156	1.11777e+06	758207	564865	858388	C00813	ko00240,ko01100	--	--	--
mws5037	203.139	86.1001	202.132	C9H18N2O3	[M+H]+	L-Alanyl-L-leucine	Amino acids and derivatives	Amino acids and derivatives	3303-34-2	3	1.49311e+06	1.68263e+06	1.48923e+06	2.00697e+06	1.96087e+06	2.16396e+06	1.48477e+06	1.87131e+06	1.72865e+06	2.17564e+06	2.54076e+06	1.74069e+06	1.79092e+06	1.65897e+06	1.99196e+06	542232	754692	2.09739e+06	1.14078e+06	1.01089e+06	510681	1.67306e+06	3.10714e+06	2.50702e+06	1.7192e+06	1.58754e+06	958098	1.73954e+06	1.64729e+06	918432	1.62986e+06	1.54135e+06	1.63817e+06	1.68054e+06	-	-	--	--	--
MWSslk038	174.112	114.092	173.105	C8H15NO3	[M+H]+	6-Acetamidohexanoic acid	Organic acids	Organic acids	57-08-9	3	217875	225239	222469	260267	246838	188066	9	9	9	487858	270587	498747	9	9	9	323277	215894	230675	9	9	9	302167	283327	249116	159092	257650	304851	286965	253119	244756	238765	214052	159926	259983	-	-	1.63685	0.0167194	28512.8
pme0534	195.051	75.0095	196.058	C6H12O7	[M-H]-	Gluconic acid	Others	Saccharides	526-95-4	1	2.17985e+07	2.2418e+07	2.28178e+07	2.52e+07	1.71937e+07	1.81445e+07	2.9456e+07	2.77545e+07	2.99537e+07	1.27055e+07	1.56347e+07	1.19899e+07	1.48283e+07	2.12778e+07	2.21752e+07	1.29895e+07	1.91532e+07	8.56516e+06	9.24763e+06	2.59634e+07	1.20375e+07	4.67264e+07	4.34502e+07	3.8887e+07	2.49448e+07	1.54841e+07	3.52307e+07	2.33309e+07	2.20723e+07	2.16003e+07	2.53995e+07	2.45055e+07	2.34966e+07	2.34289e+07	C00257	ko00030,ko01100,ko01110,ko01200	--	--	--
pmb0711	611.161	303.05	610.153	C27H30O16	[M+H]+	Quercetin-7-O-rutinoside*	Flavonoids	Flavonols	147714-62-3	1	3.83489e+07	2.30086e+07	1.85861e+07	5.58678e+06	2.52197e+06	4.67896e+06	3.6838e+07	3.8548e+07	4.16e+07	2.09692e+07	5.9217e+07	1.02563e+07	1.50258e+07	1.14562e+07	1.55631e+07	1.2327e+07	13779762	1.00851e+07	6.76579e+07	4.79423e+07	3.41505e+07	7.58154e+06	1.4762e+06	1.27892e+06	3.11364e+07	3.80611e+07	2.35372e+07	2.29863e+07	2.61563e+07	2.43164e+07	2.21494e+07	3.60596e+07	2.46683e+07	2.61173e+07	-	-	--	--	--
pmp001245	280.154	221.079	280.154	C15H22NO4+	[M]+	Feruloylcholine	Alkaloids	Phenolamine	85927-25-9	3	613556	606488	645033	541624	632160	708668	751464	536955	637378	695098	892977	772076	566235	619253	261635	231759	577313	278773	647727	757637	432253	215763	293155	267233	777147	490632	537518	749984	803248	774050	591539	853163	688692	482436	-	-	--	--	--
pme3163	289.033	96.9696	290.04	C7H15O10P	[M-H]-	D-Sedoheptuiose 7-phosphate	Others	Saccharides	2646-35-7	3	129636	191066	83320.9	141890	159052	165108	58388.2	65245.5	76472.8	62863.6	73649.8	31692.8	67069.2	161822	89932.5	64433.4	87744.2	89447.7	55053.5	40037.7	24352.2	84011.4	248235	128708	86053	157060	98399	99296.5	75087.5	105905	113905	115402	102466	114979	-	-	--	--	--
pmb3081	288.997	96.9696	290.004	C6H11PO11	[M-H]-	Glucarate O-Phosphoric acid	Others	Saccharides	-	3	245834	331246	188999	279639	297903	257735	107808	95703.6	130506	107862	75903.3	84740.3	141317	233627	157962	82801.7	156665	158533	89095.5	80378	92196.6	133686	452125	213949	161157	241477	190664	149622	132189	148383	233140	168587	158275	184104	-	-	--	--	--
zjgp122321	355.103	163.046	354.095	C16H18O9	[M+H]+	4-O-acetyl-3-O-caffeoyl-2-C-methyl-D-erythronate	Others	Others	-	2	9	9	9	9	9	9	9.2153e+06	5.7543e+06	7.98803e+06	6.31945e+06	6.20105e+06	2.53415e+06	1.52101e+07	5.57303e+06	1.03905e+07	1.04205e+07	1.1999e+07	1.08344e+07	2.72255e+07	2.95831e+07	2.36994e+07	4.99659e+06	5.51859e+06	6.99117e+06	1.40255e+07	1.54881e+07	6.07813e+06	14431473	1.57942e+07	1.58496e+07	1.44563e+07	1.4294e+07	1.32925e+07	1.47989e+07	-	-	--	--	--
pme2253	177.041	59.0139	178.048	C6H10O6	[M-H]-	L-Gulono-1,4-Lactone	Others	Saccharides	1128-23-0	3	188844	170404	153233	350657	174051	188219	157432	148283	426918	394636	240254	237682	9	9	9	964950	648970	624511	1.24211e+06	1.12483e+06	871542	352223	232651	226525	223891	291846	286702	206869	192710	206912	323902	183125	227793	297824	C01040	ko00053,ko01100,ko01240	1.63676	0.020914	82904.9
MWSHY0092	597.18	289.072	596.174	C27H32O15	[M+H]+	Eriodictyol-7-O-Rutinoside (Eriocitrin)	Flavonoids	Flavanones	13463-28-0	3	941847	661561	477073	129106	201367	109216	506160	353312	441205	323215	495437	163448	271909	333423	319904	138412	119583	154517	2.56356e+06	1.60469e+06	849639	131394	335704	159052	443263	442509	414286	445079	270526	608246	520319	378613	358926	451986	C09732	-	1.58987	0.00363847	0.445845
ML10179289	105.069	77.0382	122.073	C8H10O	[M-H2O+H]+	2-Phenylethanol	Phenolic acids	Phenolic acids	60-12-8	3	3.15207e+07	1.03343e+07	2.45316e+07	7.67759e+06	1.78564e+07	8.92435e+06	1.28249e+07	1.1497e+07	1.79828e+07	9	9	9	1.07682e+07	1.84353e+07	1.92478e+07	9	9	9	9	9	9	2.69158e+07	3.23395e+07	4.90987e+07	2.3776e+07	2.01591e+07	1.04933e+07	2.67482e+07	2.59473e+07	23036631	2.0695e+07	2.0918e+07	2.06276e+07	2.08186e+07	C05853	ko00360	1.63668	0.0268538	5.5726e-07
Lmmp003091	611.16	303.05	610.153	C27H30O16	[M+H]+	Quercetin-3-O-(4''-O-glucosyl)rhamnoside	Flavonoids	Flavonols	59262-54-3	3	2.66481e+07	2.48728e+07	1.68478e+07	1.23579e+07	4.32103e+06	5.34087e+06	2.76275e+07	4.30567e+07	3.83262e+07	2.37095e+07	6.40923e+07	1.08074e+07	1.7814e+07	1.01298e+07	1.67566e+07	1.03291e+07	1.1908e+07	1.46637e+07	6.08161e+07	6.76265e+07	5.4755e+07	9.52069e+06	1.91465e+06	1.08496e+06	2.88554e+07	3.09565e+07	2.28929e+07	2.11573e+07	2.81586e+07	2.12887e+07	2.70062e+07	2.4634e+07	2.79994e+07	4.10636e+07	C17563	-	--	--	--
Lmtp003677	627.156	303.043	626.148	C27H30O17	[M+H]+	Quercetin-3-O-sophoroside (Baimaside)	Flavonoids	Flavonols	18609-17-1	3	218561	112186	168828	187797	133661	185882	196142	240990	212103	135595	155191	98366.6	162803	125357	172060	164442	183929	115837	345050	220950	264817	141081	154967	116196	282167	188697	185420	207265	210439	140589	189095	188588	172684	136883	C12667	ko00944,ko01110	--	--	--
mws0355	441.083	169.015	442.09	C22H18O10	[M-H]-	Catechin gallate*	Flavonoids	Flavanols	130405-40-2	3	159588	118159	161470	108068	115871	112293	393967	287575	322356	60855.2	91354.6	30502.2	252490	217178	219446	71422.1	149821	160102	93648.5	95582	59681.6	49263.6	100176	67088.3	80964	66731.7	101375	107611	95298.9	116057	94203.4	91416.5	116046	146068	-	-	--	--	--
Zmhp003186	771.213	147.045	770.206	C37H38O18	[M+H]+	Isovitexin-2''-O-(6'''-feruloyl)glucoside	Flavonoids	Flavones	-	3	44980	37915.8	60657	9	18775	17825.1	76219.9	38710.1	46916.4	73542.4	94549.6	35627.9	9	9	9	8603.81	19364.5	27883	133030	174425	65144.9	28065.4	22608.5	25108.9	69713.2	63490.4	44569.1	54223.5	42583.2	57082	69592.6	46152.9	41440.8	41825.6	-	-	1.62883	0.0793127	2068.57
Lmhp206353	493.134	331.081	492.127	C23H24O12	[M+H]+	Tricin-4'-O-glucoside*	Flavonoids	Flavones	-	3	1.88607e+06	1.52353e+06	391769	337585	818125	670142	829146	848082	615928	380902	349703	188959	421892	535410	209149	349500	334982	639453	3.81561e+06	1.96704e+06	1.88699e+06	502436	160721	547387	953757	1.12488e+06	392569	899204	1.02979e+06	974552	1.03421e+06	1.01001e+06	936529	1.04251e+06	-	-	--	--	--
HJAP120	625.166	317.066	624.169	C28H32O16	[M+H]+	Rhamnetin-3-O-Rutinoside*	Flavonoids	Flavonols	-	1	2.26232e+06	1.43256e+06	1.05514e+06	431186	213231	259187	2.36938e+06	2.05964e+06	4.6505e+06	933444	1.87099e+06	271545	609849	465928	932408	413686	599590	504909	5.66459e+06	3.73367e+06	1.34678e+06	909396	723378	1.27739e+06	1.44135e+06	1.25431e+06	1.12803e+06	1.30193e+06	921538	1.19435e+06	1.45397e+06	1.19558e+06	2.02338e+06	1.42472e+06	-	-	--	--	--
MWSHY0046	465.103	303.051	464.096	C21H20O12	[M+H]+	Quercetin-3-O-glucoside (Isoquercitrin)*	Flavonoids	Flavonols	482-35-9	2	3.51603e+07	2.05032e+07	1.76645e+07	6.38925e+06	2.88986e+06	4.44711e+06	3.23027e+07	4.56024e+07	4.5447e+07	2.58823e+07	6.21736e+07	1.07569e+07	1.53986e+07	1.23702e+07	1.29856e+07	1.28989e+07	1.30698e+07	9.62496e+06	7.18875e+07	6.09948e+07	5.21463e+07	9.92744e+06	1.84986e+06	1.45065e+06	2.87526e+07	3.55509e+07	3.40965e+07	2.31393e+07	2.37213e+07	2.28996e+07	2.10292e+07	1.93156e+07	2.07856e+07	2.73256e+07	C05623	ko00944,ko01100,ko01110	--	--	--
Hmtn001120	315.109	153.056	316.116	C14H20O8	[M-H]-	5-(2-Hydroxyethyl)-2-O-glucosylphenol	Phenolic acids	Phenolic acids	-	3	264730	114597	123899	171493	137617	135968	9	363044	388114	276899	201671	9	264935	197733	171474	219282	176719	189042	257483	644932	804593	9	9	9	174906	189359	308168	232243	216860	245580	226492	330750	287796	323362	-	-	--	--	--
mws1155	181.072	101.024	182.079	C6H14O6	[M-H]-	D-Mannitol	Others	Saccharides	69-65-8	3	23185.7	17967.1	29021	35651.9	9095.6	14303.9	393846	588960	626336	138185	117974	152254	83583.8	75335.4	103169	26029.1	47652.5	102605	69103.5	37397.3	18877.4	81045.7	134651	96915.5	71324.9	60753	81895.4	35876.6	56759.7	52773.7	70520.5	54757.6	48001.5	64364.2	C00392	ko00051,ko01100,ko02010	--	--	--
pme3184	332.075	136.062	331.068	C10H14N5O6P	[M+H]+	2'-Deoxyadenosine-5'-monophosphate	Nucleotides and derivatives	Nucleotides and derivatives	653-63-4	3	39686.4	21597	19984.9	32177.5	33922.2	29929.5	20784.7	38993.6	42393.8	9	9	9	25374.4	21642.3	12069.1	24003.6	16232.2	10254.3	59261.2	58265.3	33213.7	35126.2	36601.3	34482	53298	81495.5	55777.1	64506.6	73087.6	66280.8	45035.6	78219.5	74620.5	40627.7	C00360	ko00230,ko01100,ko01232	--	--	--
MWS2040	94.9808	79.9609	95.9881	CH4O3S	[M-H]-	Methanesulfonic acid	Organic acids	Organic acids	75-75-2	3	309499	916895	495566	1.27366e+06	1.11442e+06	599591	1.86181e+06	2.48379e+06	2.28851e+06	2.33303e+06	1.89216e+06	2.31465e+06	712436	709649	925363	1.20148e+06	1.51885e+06	1.56428e+06	386238	147309	71624.9	866081	1.53308e+06	672304	1.59709e+06	1.44584e+06	1.50142e+06	1.90533e+06	912540	914712	1.60126e+06	1.55096e+06	1.8431e+06	1.50444e+06	C11145	ko00920,ko01100	--	--	--
mws1355	271.228	225.222	272.235	C16H32O3	[M-H]-	16-Hydroxyhexadecanoic acid	Lipids	Free fatty acids	506-13-8	3	379814	398910	410210	431393	459883	442334	151161	380271	135954	191618	422993	248986	155006	163319	373461	9	9	9	366048	430107	167611	415795	472140	480706	136693	221872	183287	133527	233314	201000	236231	238770	209491	134041	C18218	ko00073,ko01100	1.63587	0.0841301	3.90294e-05
pme1292	167.035	123.045	168.042	C8H8O4	[M-H]-	Homogentisic acid	Phenolic acids	Phenolic acids	451-13-8	3	9	9	9	9	9	9	1.069e+06	1.0641e+06	1.02694e+06	486087	594465	397515	9	9	9	9	9	9	728874	1.03207e+06	713779	1.00336e+06	1.0585e+06	1.04633e+06	290625	845291	837998	857770	795552	820103	892868	818447	830635	920457	C00544	ko00130,ko00350,ko01100,ko01240	--	--	--
Hmcn000192	209.067	59.0139	210.074	C7H14O7	[M-H]-	Sedoheptulose	Others	Saccharides	3019-74-7	1	768454	605525	862062	1.09611e+06	845235	1.01441e+06	3.03135e+06	2.99229e+06	3.26972e+06	898470	999393	933186	670326	620250	334400	973933	1.133e+06	599760	1.10748e+06	1.25268e+06	1.05506e+06	576491	1.08564e+06	844067	675974	795926	1.25651e+06	997232	1.25833e+06	755658	879411	1.15431e+06	1.29738e+06	1.22964e+06	C02076	ko00710,ko01100	--	--	--
MWSHY0060	459.092	139.039	458.085	C22H18O11	[M+H]+	Epigallocatechin-3-gallate*	Flavonoids	Flavanols	989-51-5	3	74351.8	105862	187214	271189	219581	313764	158518	49831.7	95292.7	212373	226535	203011	158427	205479	210714	193961	155471	289624	100781	105282	304887	272891	172482	199952	218841	253786	181525	117663	188885	218299	175285	269581	148322	231909	C09731	-	--	--	--
MWSHY0094	459.092	139.039	458.085	C22H18O11	[M+H]+	Gallocatechin gallate*	Flavonoids	Flavanols	4233-96-9	3	74351.8	105862	187214	271189	219581	313764	158518	49831.7	95292.7	212373	226535	203011	158427	205479	210714	193961	155471	289624	100781	105282	304887	272891	172482	199952	218841	253786	181525	117663	188885	218299	175285	269581	148322	231909	-	-	--	--	--
Lmtp004722	333.06	153.018	332.053	C16H12O8	[M+H]+	Mearnsetin	Flavonoids	Flavones	16805-10-0	3	438733	506700	590990	436695	487785	628611	454584	463708	452018	450291	506604	488900	965281	779446	1.06464e+06	710892	611117	656876	255006	283236	212819	1.69533e+06	5.50261e+06	3.27274e+06	1.0174e+06	509666	833185	885770	487875	823063	902278	1.02905e+06	974052	1.03653e+06	-	-	--	--	--
pmn001642	503.083	459.1	504.09	C23H20O13	[M-H]-	Kaempferol-3-O-(2''-O-acetyl)glucuronide	Flavonoids	Flavonols	-	3	569682	344671	324145	9	9	9	501436	573530	476270	476708	610227	461206	375349	418744	380062	250107	278981	243484	298581	414186	426433	293244	444735	432660	541791	369047	392766	359397	448361	309656	321836	612087	350018	405967	-	-	--	--	--
Rfmb087	311.223	293.213	312.23	C18H32O4	[M-H]-	9-Hydroxy-13-oxo-10-octadecenoic Acid	Lipids	Free fatty acids	-	3	1.05492e+06	1.1343e+06	961924	1.40414e+06	1.32162e+06	1.5595e+06	390306	770553	656532	1.06233e+06	1464309	2.32895e+06	921651	1.08097e+06	2.11178e+06	2.44417e+06	1.41469e+06	2.34952e+06	473362	955598	1.45903e+06	2.30949e+06	3.48085e+06	2.26746e+06	1.53414e+06	994008	1.63617e+06	1.01666e+06	1.66641e+06	1.07218e+06	1.6888e+06	1.04455e+06	1.07995e+06	1.08302e+06	-	-	--	--	--
pmb2928	331.067	313.057	332.074	C13H16O10	[M-H]-	Gallic acid-4-O-glucoside	Phenolic acids	Phenolic acids	84274-52-2	3	9	9	9	105911	87619.1	74188.8	9	9	9	9	9	9	9	9	9	74291.2	89933.5	30728.4	9	9	9	9	9	9	104710	101970	105723	151071	112499	91637.8	183624	128102	153689	160346	-	-	1.63154	0.066942	7220.48
Lmsp008681	331.118	197.055	330.11	C18H18O6	[M+H]+	5-Hydroxy-7,8,4'-Trimethoxyflavanone	Flavonoids	Flavanones	-	3	176983	396708	144912	9	314274	282725	9	175857	154815	9	9	9	214061	194404	249703	247895	155825	275378	168996	368241	376018	9	9	9	164355	305236	249522	253144	156994	256736	162184	240029	247967	165703	-	-	--	--	--
Lmhp010908	536.371	184.073	535.364	C27H54NO7P	[M+H]+	LysoPC 19:1	Lipids	LPC	-	3	288543	176180	132471	99126.7	95997.2	94180	13732.8	45829.6	41901.6	54079.4	60586.6	26143.7	240206	352385	379927	142720	141129	228240	201383	375989	608843	18015.1	34226.7	22046.8	68310	172879	182934	174558	173242	179819	133147	162710	116868	176483	-	-	--	--	--
pme3081	169.097	134.06	168.09	C8H12N2O2	[M+H]+	4-(Aminomethyl)-5-(hydroxymethyl)-2-methylpyridin-3-ol	Alkaloids	Alkaloids	85-87-0	3	62221.9	50918.9	61531.4	28444.9	42131.5	20502.7	50571.2	68204	52149.5	142563	119047	126058	80685.6	71152.1	81626.1	17778.2	21900.2	89421.3	97868.7	98884.6	54468	9	9	9	52796.8	58664.9	62476.3	34223.4	57967.3	79420.1	50366.2	72968.3	73674.7	84800.7	C00534	ko00750,ko01100	--	--	--
Lmhn104620	425.09	277.03	426.095	C22H18O9	[M-H]-	p-Coumaroylcinnamoyltartaric acid	Phenolic acids	Phenolic acids	-	3	104163	40770.7	80682.9	9	9	9	59993.4	76487.5	77564.5	89478.5	104004	183008	151924	82993.5	136968	58721.5	109411	77940.4	9	9	9	53218.3	199809	67298.8	92530.3	94882.3	109850	116618	140024	127428	136749	49444.5	127913	134688	-	-	--	--	--
Lmhn204620	425.09	277.03	426.095	C22H18O9	[M-H]-	Bis(p-Coumaroyl)malic acid	Phenolic acids	Phenolic acids	-	3	104163	40770.7	80682.9	9	9	9	59993.4	76487.5	77564.5	89478.5	104004	183008	151924	82993.5	136968	58721.5	109411	77940.4	9	9	9	53218.3	199809	67298.8	92530.3	94882.3	109850	116618	140024	127428	136749	49444.5	127913	134688	-	-	--	--	--
MWSslk155	197.046	137.025	198.053	C9H10O5	[M-H]-	4-Hydroxy-3-methoxymandelate	Phenolic acids	Phenolic acids	55-10-7	3	400283	275498	248335	309327	234164	209281	434137	452654	391034	640752	589207	229132	723514	340781	601729	840105	890278	284339	737554	1.96409e+06	4.48017e+06	646350	192949	227304	408701	416097	275569	436287	382484	273092	350661	187206	260858	309120	C05584	ko00350,ko01100	--	--	--
Lmhn002629	253.04	121.03	254.043	C11H10O7	[M-H]-	Benzoyltartaric acid	Phenolic acids	Phenolic acids	-	3	9	9	9	9	9	9	198621	286470	186013	120459	107013	173412	9	9	9	61984.1	62638.6	48458.5	9	9	9	9	9	9	85616.7	101061	109738	173046	127858	80417.2	99421.9	107598	88791	102357	-	-	1.63644	0.00635746	6410.42
pmp000592	595.166	325.09	594.159	C27H30O15	[M+H]+	Apigenin-7,4'-di-O-Glucoside	Flavonoids	Flavones	-	2	491287	302501	327947	132638	103424	99515.9	142074	121421	103861	103945	123085	108248	160318	94465.9	120631	119309	105210	131300	218707	167643	147982	79284.4	53671.6	72119.7	70169.4	71173.7	135291	102708	78456.6	73426.2	89424.4	60898	83766.2	92171.8	-	-	--	--	--
pmp000114	405.154	241.071	404.147	C21H24O8	[M+H]+	5,6,7,8,3',4'-Hexamethoxyflavanone	Flavonoids	Flavanones	-	3	9	9	9	9	9	9	41337.5	116685	132466	113187	146958	107409	131865	72139	108082	185929	214579	73536.1	295442	189229	154955	9	9	9	142566	150224	137303	134456	87762.6	81130.3	146135	160805	189925	107380	-	-	--	--	--
MWS201442	267.135	120.081	266.127	C13H18N2O4	[M+H]+	Phe-Thr	Amino acids and derivatives	Amino acids and derivatives	51352-44-4	2	4.55414e+06	3.99978e+06	3.7598e+06	2.39318e+06	2.68792e+06	2.82908e+06	1.68683e+06	2.28126e+06	2.93983e+06	5.03401e+06	5.56436e+06	4.51559e+06	2.43536e+06	2.53372e+06	2.72208e+06	1.07201e+06	1.12279e+06	1.94683e+06	3658573	2.70335e+06	2.43578e+06	3.37624e+06	5.25929e+06	5.26907e+06	4.21326e+06	3.1807e+06	1.89864e+06	2.6157e+06	2.8181e+06	2.45993e+06	3.02461e+06	4.26072e+06	2.54297e+06	3.57678e+06	-	-	--	--	--
pme0253	174.113	86.0964	173.105	C8H15NO3	[M+H]+	N-Acetyl-L-leucine	Amino acids and derivatives	Amino acids and derivatives	1188-21-2	3	4.54025e+06	4.67161e+06	3.5403e+06	2.96939e+06	4.4403e+06	3.38337e+06	2.57366e+06	3.22812e+06	2.66695e+06	3.67982e+06	6.13435e+06	4.33942e+06	2.09593e+06	2.01215e+06	2.37339e+06	610729	887946	2.31902e+06	1.53016e+06	2.21178e+06	1.47823e+06	7.39332e+06	4.18134e+06	6.19517e+06	3.81942e+06	3.66733e+06	3.89375e+06	3.53089e+06	3.57788e+06	3.58959e+06	6.01668e+06	3.23596e+06	6.10563e+06	3.87816e+06	C02710	-	--	--	--
mws1035	741.224	433.112	740.216	C33H40O19	[M+H]+	Kaempferol-3-O-robinoside-7-O-rhamnoside (Robinin)	Flavonoids	Flavonols	301-19-9	3	357703	320554	476872	106101	29197.8	50861	170308	183671	275042	342456	488921	241180	45186.2	62332.3	83742.2	44045	58017.7	50998.1	6.78663e+06	737035	403709	164475	184569	181314	252017	365012	331832	278896	227723	218024	287053	457963	373704	237952	C10178	-	--	--	--
MWS201437	247.13	86.0968	246.122	C10H18N2O5	[M+H]+	Leu-Asp	Amino acids and derivatives	Amino acids and derivatives	32949-40-9	2	1.94751e+06	3.97747e+06	1.72215e+06	3.23381e+06	3.45004e+06	2.52177e+06	2.64823e+06	2.64423e+06	4.05276e+06	4.93367e+06	6.60146e+06	7.5079e+06	3.85672e+06	8.04682e+06	2.83371e+06	614408	1.90487e+06	3.5925e+06	1.75127e+06	1.76332e+06	860118	5.18526e+06	8.67631e+06	6.04942e+06	2.52255e+06	3.44084e+06	2.47424e+06	2.56111e+06	2.43984e+06	2.13424e+06	4.58134e+06	2.69383e+06	2.28331e+06	2.89093e+06	-	-	1.0521	0.208688	0.414716
pmb3099	153.032	125.001	154.04	C4H11O4P	[M-H]-	Diethyl phosphate	Organic acids	Organic acids	598-02-7	3	40875.2	32108.3	35137	25940	59375.8	74107.9	43408.5	34157.7	68510.9	122030	135263	120128	42101.7	62310.9	28191.8	68053.9	45960.4	66986.8	9	9	9	30222.2	49835.2	51364.5	59034.7	80120.4	41926.9	44722.6	60782.9	79951.2	72370.4	41447.1	83722.3	62715.4	C06608	-	--	--	--
Zmln002252	223.029	149.025	224.032	C10H8O6	[M-H]-	Sideretin (5,7,8-Trihydroxy-6-methoxycoumarin)	Lignans and Coumarins	Coumarins	-	3	110159	62843	61984.1	9	9	9	66868.4	78288.4	109115	40595.8	56983.8	85821.3	70977.6	78104.6	25628.1	9	9	9	52965.6	91635	75003.3	38719.1	111767	74265.2	99111.9	64504.7	89833.9	59353.6	86856.8	71850.1	52765.9	39582.9	62843	80882.7	C22007	ko00999,ko01110	1.62895	0.071246	0.000154542
Jmyp000635	102.055	56.0498	101.048	C4H7NO2	[M+H]+	L-Azetidine-2-carboxylic acid	Alkaloids	Alkaloids	2133-34-8	3	1.08493e+06	1.13642e+06	1.02232e+06	1.06494e+06	956697	1.07628e+06	2.30608e+06	4.08826e+06	3.99434e+06	3.41126e+06	3.45296e+06	3.55314e+06	1.0238e+06	1.38346e+06	719093	1.76854e+06	2.4921e+06	3.15178e+06	1.24277e+06	654512	608840	2.85203e+06	2.91019e+06	2.62916e+06	3.21971e+06	1.46874e+06	3.47346e+06	1.56587e+06	3.47783e+06	3.33677e+06	3.54267e+06	3.28267e+06	3.2532e+06	3.21085e+06	-	-	1.42249	0.0513758	2.37095
Hmmn004283	195.067	136.05	196.074	C10H12O4	[M-H]-	Dihydroferulic Acid	Phenolic acids	Phenolic acids	1135-23-5	3	73818.6	66077.1	72982	98225.9	48839.8	52149.2	41428.4	67014.8	56116.8	62175	65376.5	37479.6	65137	24163.1	74638	9	9	9	140720	136321	109005	44915.8	98550.8	83895	75889	87568.2	60751	58766	72459.1	82732	62486	52404.1	110137	108991	-	-	1.63284	0.0717934	0.000164696
Lmmp002560	641.13	303.05	640.128	C27H28O18	[M+H]+	Quercetin-3-O-(2''-O-glucosyl)glucuronide	Flavonoids	Flavonols	-	3	51859	42613.7	9	149405	68152.4	70441.4	44200.2	26628.5	43294.6	23280	32490	9	31233	17527	23281.7	38031.6	52339.9	112565	238855	811733	271856	33435.4	40897.6	36570.5	111259	76700.1	64723	65325.8	79519.9	76108.8	65698.6	55535	39180.9	71022.3	-	-	1.30264	0.19321	2.81692
Lmqn001795	267.066	249.053	268.074	C16H12O4	[M-H]-	5-Hydroxy-7-methoxyflavone	Flavonoids	Flavones	-	3	9	9	9	77348.9	55539.4	31282.2	328819	291456	277389	230121	198344	127441	39873.2	45234.5	122650	29096.1	33108.3	44063.6	115530	85984.8	134578	118966	89127.3	152618	122646	141505	120726	64858.6	136748	119390	168301	80718.5	133854	90030.6	-	-	--	--	--
pmp000344	271.06	243.064	270.053	C15H10O5	[M+H]+	3',4',7-Trihydroxyflavone	Flavonoids	Flavones	2150-11-0	3	571105	634613	420469	857090	456559	474553	557905	802526	792857	231456	360773	196208	323425	343424	377886	429830	481825	423585	545488	235707	283882	655956	428066	555072	665835	370543	629948	459176	746474	602287	685565	428886	372044	414643	-	-	--	--	--
Lmbp010207	311.128	121.065	310.12	C19H18O4	[M+H]+	6-Methoxy-2-(4-methoxyphenethyl)chromone	Others	Chromone	111286-05-6	2	835914	475137	503695	402283	704019	532734	258019	249740	299919	416771	594723	680811	268999	625662	285872	540283	505936	316863	478979	502650	763058	340084	410193	391973	438429	642102	424664	704786	661055	376816	683042	373883	388145	634494	-	-	--	--	--
pme3096	118.015	74.0237	119.022	C3H5NO4	[M-H]-	Aminomalonic acid	Organic acids	Organic acids	1068-84-4	3	5.17094e+06	4.71269e+06	4.22796e+06	1.17754e+07	2.37748e+07	1.71636e+07	1.58922e+07	1.22846e+07	1.26459e+07	5.86974e+06	1.32868e+07	5.2052e+06	6.80564e+06	6.30301e+06	5.54628e+06	3.07293e+07	2.31103e+07	2.26167e+06	4.79342e+06	3.59957e+06	2.25551e+06	5.78856e+06	8.37308e+06	6.37246e+06	1.01282e+07	1.11735e+07	1.2887e+07	5.01172e+06	1.22186e+07	1.3301e+07	1.20334e+07	1.25447e+07	1.25144e+07	6.15133e+06	C00872	-	--	--	--
mws0663	181.072	124.05	180.065	C7H8N4O2	[M+H]+	1,7-Dimethylxanthine	Nucleotides and derivatives	Nucleotides and derivatives	611-59-6	3	60129.5	31339.2	61811.4	81128.5	103929	78986.8	9	9	9	124572	120942	115844	46082.3	57391.1	56538.2	86289	97629.8	86779.1	49018.6	51012.8	133568	293866	44144.7	74236.7	98088.9	140007	126003	141995	88252.9	152061	154304	218586	133360	105583	C13747	ko00232,ko01100,ko01110	--	--	--
Lmsp004670	595.166	287.057	594.159	C27H30O15	[M+H]+	Kaempferol-3-O-glucoside-7-O-rhamnoside*	Flavonoids	Flavonols	2392-95-2	1	4.00135e+07	2.2485e+07	1.35813e+07	2.95485e+06	1.33247e+06	1.39947e+06	1.10158e+07	1.56402e+07	1.49308e+07	9.48869e+06	4.04746e+07	3.91988e+06	4.97106e+06	5.00882e+06	8.7184e+06	1.5793e+06	1.86683e+06	2.40727e+06	4.41029e+07	3.62752e+07	2.65381e+07	4.15581e+06	4.56154e+06	6.84568e+06	2.05328e+07	1.62765e+07	1.45501e+07	1.25509e+07	9.3145e+06	8.14959e+06	1.04389e+07	1.41437e+07	1.49316e+07	1.64581e+07	-	-	1.53426	0.0699018	0.313045
pmn001320	237.077	163.04	238.084	C12H14O5	[M-H]-	1-O-p-Cumaroylglycerol	Phenolic acids	Phenolic acids	106055-11-2	3	64277.2	81785.3	51550.4	68106.9	43812.2	47293.4	148443	97042.7	87303.6	51026.1	55586.1	58512.1	48535	52645.8	67330.2	59086.4	102514	82554.9	44490.6	67606.5	9	190242	58233.3	55314.8	78184.3	53592.1	104329	101180	94734.5	98003.6	82656.8	87077.2	76479.7	34730.6	-	-	--	--	--
mws0572	126.066	109.04	125.059	C5H7N3O	[M+H]+	5-Methylcytosine	Nucleotides and derivatives	Nucleotides and derivatives	554-01-8	3	840502	548595	387299	413277	125029	248673	960185	1.01983e+06	1.42664e+06	1.90675e+06	1.32277e+06	1.27814e+06	791144	371777	462037	541317	1.11842e+06	663108	1.68398e+06	700954	1.20184e+06	80001.1	187446	216094	969175	530148	729338	1.05627e+06	858807	1.1509e+06	664128	579266	677671	618874	C02376	ko00240,ko01100	--	--	--
MWSslk254	595.166	287.06	594.159	C27H30O15	[M+H]+	Kaempferol-3-O-glucorhamnoside*	Flavonoids	Flavonols	40437-72-7	1	3.58157e+07	2.18195e+07	1.46813e+07	2.51258e+06	1.38338e+06	1.18747e+06	1.14484e+07	1.64271e+07	1.43653e+07	8.48127e+06	2.61519e+07	4.08025e+06	4.5794e+06	4.04744e+06	8.21842e+06	1.46304e+06	2.00817e+06	2.44834e+06	3.70636e+07	4.20506e+07	1.76555e+07	3.56684e+06	5.1657e+06	3.98977e+06	2.05398e+07	1.46608e+07	1.50486e+07	1.17433e+07	1.12678e+07	6.996e+06	1.15072e+07	1.20353e+07	1.30435e+07	1.12323e+07	-	-	1.46543	0.102687	0.351407
Lmsp004166	611.161	303.052	610.153	C27H30O16	[M+H]+	Quercetin-3-O-glucoside-7-O-rhamnoside*	Flavonoids	Flavonols	-	1	37339319	2.06177e+07	1.89279e+07	5.26486e+06	3.06352e+06	4.35701e+06	3.6649e+07	4.76875e+07	4.7375e+07	2.63983e+07	6.22051e+07	1.14972e+07	1.36351e+07	1.14257e+07	1.2383e+07	1.10236e+07	1.36669e+07	9.61038e+06	6.63615e+07	5.85218e+07	5.63996e+07	8.82858e+06	1.16835e+06	1.10009e+06	2.61334e+07	3.08425e+07	4.65255e+07	2.71115e+07	2.61362e+07	2.96126e+07	2.35345e+07	1.989e+07	1.92689e+07	2.62153e+07	-	-	--	--	--
mws1598	138.023	79.9564	139.03	C3H9NO3S	[M-H]-	3-Amino-1-propionic sulfonic acid	Organic acids	Organic acids	3687-18-1	3	55600.7	57423.7	48817.4	62244	33743.9	49968.9	50804.9	102054	81706.8	93138.3	88061.3	64223.2	35920.6	59216.8	85230.8	65967.2	124416	38216.4	9	9	9	44961	81468.1	95516.4	42002.4	60797.5	92060.5	53724.7	71329.4	79162.1	55976.5	59889.7	77774.8	35293.2	-	-	--	--	--
pmp000237	579.135	283.06	578.127	C26H26O15	[M+H]+	Apigenin-6-C-(2''-glucuronyl)xyloside	Flavonoids	Flavones	-	3	173009	174255	187783	9	9	9	496272	287813	346008	532602	493481	508313	631517	504405	556461	277958	327868	509854	181165	9	154143	321393	163373	227700	190927	245855	241773	277224	490342	333805	320227	243258	267319	292220	-	-	--	--	--
MWS04559g	182.082	136.076	181.074	C9H11NO3	[M+H]+	3-Hydroxy-L-phenylalanine	Amino acids and derivatives	Amino acids and derivatives	587-33-7	2	1.2276e+06	776094	755847	841093	777082	1.10723e+06	1.04571e+06	1.42441e+06	900077	2.80049e+06	2.56343e+06	2.1015e+06	2.09194e+06	1.54736e+06	1.17002e+06	5.37032e+06	2.75844e+06	911368	837386	1.34104e+06	1.78361e+06	2.12489e+06	907450	946500	1.57748e+06	1.63566e+06	1.6484e+06	1.53538e+06	1.97716e+06	1.30335e+06	626424	2.34091e+06	1.91158e+06	1.24973e+06	-	-	--	--	--
Hmmp002720	398.342	398.342	397.334	C27H43NO	[M+H]+	Solanidine	Alkaloids	Steroid alkaloids	80-78-4	3	4.12557e+06	5.78451e+06	4.41547e+06	9	9	9	7.32675e+06	3.43298e+06	3.02314e+06	9	9	9	5.21755e+06	6.9856e+06	7.42015e+06	9	9	9	9	9	9	6.01559e+06	9.60546e+06	4.00293e+06	8.924e+06	1.12573e+07	9.50265e+06	9.63321e+06	1.19808e+07	6.38173e+06	4.1608e+06	8.51243e+06	1.26488e+07	6.78586e+06	C06543	ko00996	1.63692	0.0104378	1.37591e-06
MWSmce609	134.044	74.0237	133.037	C4H7NO4	[M+H]+	L-Aspartic acid	Amino acids and derivatives	Amino acids and derivatives	56-84-8	1	1.74266e+07	2.34759e+07	2.20853e+07	2.04642e+07	2.44404e+07	2.049e+07	2.41957e+07	1.43309e+07	1.75989e+07	1.64311e+07	6.12275e+06	1.05274e+07	1.5179e+07	3.78125e+07	3.17656e+07	1.14564e+07	1.22847e+07	1.11152e+07	1.395e+07	1.61547e+07	1.17989e+07	2.31492e+07	3.37117e+07	1.79191e+07	2.28722e+07	1.14073e+07	2.62062e+07	2.50543e+07	1.24913e+07	2.38729e+07	2.55871e+07	2.3829e+07	2.5702e+07	1.2133e+07	C00049	ko00220,ko00250,ko00260,ko00261,ko00270,ko00300,ko00340,ko00410,ko00460,ko00470,ko00710,ko00760,ko00770,ko00970,ko00999,ko01100,ko01110,ko01200,ko01210,ko01230,ko01240,ko02010	1.3546	0.132812	0.411249
mws0264	341.109	119.035	342.116	C12H22O11	[M-H]-	D-Trehalose	Others	Saccharides	99-20-7	3	118976	98323.8	87672.9	143080	117880	10428.3	235005	212961	212160	76663	77423	43678	92375.6	73739.9	83304.4	82458.9	106923	88560.3	161572	115954	78918.3	122144	72734.4	28107	118139	89375	102472	118191	96609.1	114161	19604.4	120433	110196	107789	C01083	ko00500,ko01100,ko01110,ko02010	--	--	--
pme0519	341.109	119.035	342.116	C12H22O11	[M-H]-	D-Sucrose	Others	Saccharides	57-50-1	3	118976	98323.8	87672.9	143080	117880	10428.3	235005	212961	212160	76663	77423	43678	92375.6	73739.9	83304.4	82458.9	106923	88560.3	161572	115954	78918.3	122144	72734.4	28107	118139	89375	102472	118191	96609.1	114161	19604.4	120433	110196	107789	C00089	ko00052,ko00500,ko01100,ko01110,ko02010	--	--	--
Jmwn002620	341.086	161.02	342.095	C15H18O9	[M-H]-	Vanillic Acid-4-O-Glucuronide	Phenolic acids	Phenolic acids	-	3	90430.4	62857.8	54513.8	26944.9	34776	108139	123001	389741	347592	76963	140488	123142	139487	152483	158892	131991	168997	140749	127201	335903	497559	9	9	9	174404	100737	91669.5	90796.2	91488.3	90895.7	117881	180175	111250	95305.2	-	-	--	--	--
MWS2910	242.113	126.066	241.106	C10H15N3O4	[M+H]+	5-Methyl-2'-Deoxycytidine	Nucleotides and derivatives	Nucleotides and derivatives	838-07-3	3	615004	411435	336443	347435	74889.1	231871	814899	919014	1.23504e+06	1.63396e+06	1.13313e+06	1.087e+06	693408	385494	465916	507641	1.03745e+06	510093	1.62977e+06	550689	1.05306e+06	42845	178447	158401	1.02715e+06	630280	520879	1.00984e+06	715056	881267	549298	388607	564835	696754	C03592	-	--	--	--
Zmyp000878	284.099	152.057	283.092	C10H13N5O5	[M+H]+	Crotonoside; 2-Hydroxyadenosine	Nucleotides and derivatives	Nucleotides and derivatives	1818-71-9	1	7.98539e+07	5.09188e+07	5.63761e+07	5.28896e+07	1.0946e+07	3.39951e+07	2.9269e+07	4.11378e+07	3.94983e+07	2.93626e+07	1.42908e+08	3.26844e+07	5.65742e+07	5.22483e+07	5.2889e+07	4.13076e+07	5.51161e+07	6.33233e+07	2.44626e+08	2.84201e+08	1.9135e+08	8.12277e+07	4.68884e+07	5.46144e+07	6.7306e+07	2.02963e+07	8.27892e+07	6.07647e+07	7.76158e+07	6.33292e+07	5.75245e+07	7.72134e+07	7.85057e+07	4.1783e+07	C08432	-	--	--	--
Lmlp005236	451.123	289.083	450.116	C21H22O11	[M+H]+	Dihydrokaempferol-3-O-glucoside	Flavonoids	Flavanonols	1049-08-8	3	1.00397e+06	978212	853458	9	9	9	1.02346e+06	1.12847e+06	1.15125e+06	959650	864516	807070	358347	694120	596942	9	9	9	1.85012e+06	2.09511e+06	1.83186e+06	9	9	9	508208	415505	902298	967387	495421	871794	618038	439821	657560	853989	-	-	1.63602	0.0313788	1.63695e-05
mws0832	241.13	170.095	240.122	C10H16N4O3	[M+H]+	2-(4-Aminobutanamido)-3-(1-methyl-1H-imidazol-5-yl)propanoic acid	Organic acids	Organic acids	584-85-0	3	48381.7	16804.6	16038.1	9	9	9	9	9	9	74245.4	112993	120114	148182	98360	125197	85722.6	80185.6	145238	70125.2	70079.4	54850.9	71314.2	9	18610.2	57720.6	72133.8	38174	75942.2	35515.4	84049.6	47947.8	45999.4	68748.1	38176.5	C01262	ko00340,ko00410,ko01100	--	--	--
Hmqp001042	237.132	98.97	236.126	C10H20O6	[M+H]+	Butyl beta-D-glucoside	Others	Saccharides	5391-18-4	3	275728	308765	251156	237792	31349.2	163808	88549.1	90296.4	31464.3	9	9	9	156031	145383	218878	54836.8	52188.9	85350.2	135214	320750	362808	202472	122710	96162	35544.6	124618	93583.6	155637	108891	153374	125243	158808	158212	170157	-	-	1.52417	0.0257795	0.369746
mws0216	132.065	86.0601	131.058	C5H9NO3	[M+H]+	Trans-4-Hydroxy-L-proline	Amino acids and derivatives	Amino acids and derivatives	51-35-4	2	4.66061e+06	2.55864e+06	4.95474e+06	2.75897e+06	5.05e+06	2.72535e+06	1.98234e+06	4.38359e+06	4.68477e+06	2.72593e+06	9	5.96089e+06	2.35937e+06	3.04838e+06	2.8593e+06	2.17222e+06	2.14915e+06	2.30188e+06	1.96606e+06	2.10329e+06	1.52353e+06	6.29543e+06	2.40069e+06	4.50034e+06	2.2565e+06	2.64468e+06	2.4736e+06	2.13628e+06	2.73245e+06	2.40609e+06	2.56025e+06	2.26472e+06	3.69491e+06	5.08016e+06	C01157	ko00330,ko00470,ko01100,ko02010	--	--	--
MWS04455	132.065	86.0607	131.058	C5H9NO3	[M+H]+	Cis-L-3-hydroxyproline	Amino acids and derivatives	Amino acids and derivatives	567-35-1	2	4.66061e+06	2.55864e+06	4.95474e+06	2.75897e+06	5.05e+06	2.72535e+06	1.98234e+06	4.38359e+06	4.68477e+06	2.72593e+06	9	5.96089e+06	2.35937e+06	3.04838e+06	2.8593e+06	2.17222e+06	2.14915e+06	2.30188e+06	1.96606e+06	2.10329e+06	1.52353e+06	6.29543e+06	2.40069e+06	4.50034e+06	2.2565e+06	2.64468e+06	2.4736e+06	2.13628e+06	2.73245e+06	2.40609e+06	2.56025e+06	2.26472e+06	3.69491e+06	5.08016e+06	-	-	--	--	--
pme1841	103.123	86.0964	102.116	C5H14N2	[M+H]+	Cadaverine	Alkaloids	Alkaloids	462-94-2	3	43512.6	50806.2	97615.7	35086.7	32512.7	40005.6	51908.7	49372.7	81820.3	77091.7	32963.9	45357.3	36754.1	62874.8	63909.8	77023.4	28526.1	60313.3	30957.5	18481.7	19201.6	57727.7	60165.1	48323.7	80442.9	50861.5	61377.4	62327.4	43471.9	42559.3	28941.9	33627	55779.7	78884.9	C01672	ko00310,ko00470,ko00480,ko00960,ko01100,ko01110	--	--	--
pmc0274	167.039	125.004	166.031	C6H6N4S	[M+H]+	6-Methylmercaptopurine	Nucleotides and derivatives	Nucleotides and derivatives	50-66-8	3	1.03658e+06	636396	753134	9	9	9	1.13912e+06	3.2814e+06	1.86619e+06	1.51944e+06	2.57078e+06	1.12542e+06	927352	764327	992823	379561	144317	671666	1.08212e+06	1.43511e+06	783292	315364	200339	166573	1.32716e+06	568111	1.60998e+06	1.41624e+06	1.72208e+06	1.29412e+06	786956	1.12804e+06	1.6401e+06	796010	C16614	-	1.19083	0.0653271	0.44535
pmp001186	641.249	504.2	640.242	C36H36N2O9	[M+H]+	7-Hydroxy-1-(3,4-dihydroxyphenyl)-N2,N3-bis(4-hydroxyphenethyl)-6,8-dimethoxy-1,2-dihydronaphthalene-2,3-dicarboxamide	Alkaloids	Alkaloids	-	3	152233	186190	164092	177768	44699.6	126085	3.279e+06	2.68425e+06	2.78726e+06	1.21997e+06	1.23729e+06	741055	145350	261663	155639	283571	161999	385442	497164	1.41728e+06	577368	330185	54956.8	26357.1	127461	226482	182552	401980	294611	352249	340200	235482	366592	413222	-	-	--	--	--
pma3724	369.118	177.055	368.111	C17H20O9	[M+H]+	1-O-Feruloylquinic acid	Phenolic acids	Phenolic acids	-	3	1.26951e+06	650499	418929	502402	486225	761284	329267	706439	867346	427546	881429	316176	858741	412732	622505	344674	200148	1.07111e+06	2.217e+06	1.72165e+06	1.03413e+06	438348	397800	421281	875198	620949	439949	488703	1.23935e+06	784938	582974	547842	635274	602912	-	-	--	--	--
Lmbp000123	164.074	56.0495	163.067	C6H13NO2S	[M+H]+	L-Homomethionine	Amino acids and derivatives	Amino acids and derivatives	25148-30-5	3	443039	430359	429766	116457	378027	324988	193094	361575	160781	71009.2	46807.5	254445	258671	398426	143105	221862	246744	289700	268566	244515	227171	473813	661703	426958	308712	383667	341698	361292	370631	146760	350056	338977	358249	76480.9	C17213	ko00966,ko01110,ko01210	--	--	--
mws0744	319.046	301.035	320.053	C15H12O8	[M-H]-	Dihydromyricetin (Ampelopsin)	Flavonoids	Flavanonols	27200-12-0	3	1.09925e+07	1.02532e+07	9.0604e+06	4011418	3.89524e+06	3.98945e+06	4.08174e+06	6.20507e+06	9	1.81238e+07	1.59689e+07	1.65176e+07	6.29139e+06	6.13878e+06	6.89359e+06	1.70498e+06	1.76083e+06	6.45264e+06	1.50663e+07	9.48041e+06	6.51663e+06	9	9	9	7.55941e+06	7.98445e+06	7.69766e+06	9	8.11097e+06	7.82949e+06	8.12109e+06	7.60028e+06	7.49425e+06	7.55607e+06	C02906	ko00941,ko01110	--	--	--
pmb3074	337.093	191.056	338.1	C16H18O8	[M-H]-	5-O-p-Coumaroylquinic acid*	Phenolic acids	Phenolic acids	1899-30-5	1	9	4.36416e+07	2.93853e+07	7.46328e+06	9	6.57636e+06	3.59582e+06	1.55455e+07	1.14685e+07	9	9	9	2.80758e+07	9	1.3458e+07	7.14159e+06	1.14896e+07	3.41382e+07	6.68419e+06	3.9372e+07	3.46205e+07	1.04858e+07	2.72051e+06	1.24913e+06	1.50393e+07	1.61118e+07	1.59989e+07	1.56729e+07	9	1.69437e+07	1.66653e+07	1.64057e+07	1.64832e+07	1.62981e+07	C12208	ko00940,ko00941,ko00945,ko01110	--	--	--
pme1439	165.055	119.049	164.047	C9H8O3	[M+H]+	p-Coumaric acid	Phenolic acids	Phenolic acids	501-98-4	2	9	796095	767955	9	1.06085e+06	1.02761e+06	707938	848340	778024	9	9	9	9	953637	969790	1.14902e+06	1.02192e+06	1.18738e+06	649115	975612	9	9	9	9	849252	919795	863572	822767	909086	910772	9	887663	907520	861052	C00811	ko00130,ko00350,ko00940,ko00950,ko01100,ko01110	--	--	--
MWS5165	203.091	129.054	202.084	C9H14O5	[M+H]+	Methyloxalacetic Acid Diethyl Ester	Organic acids	Organic acids	759-65-9	2	295850	333397	339389	9	9	9	9	9	9	599068	207174	195956	385668	425338	402314	1.01235e+06	456400	490814	223407	217945	299974	236032	402216	372266	379960	739521	258070	409457	395008	399756	294825	289742	289703	375183	C07056	-	--	--	--
Lmmp000897	611.143	287.054	610.132	C30H26O14	[M+H]+	Gallocatechin-(4α→8)-gallocatechin	Flavonoids	Flavanols	-	3	99792.3	64294.6	44188.3	9	45818.1	60303.9	91046.2	110237	100710	83830.6	54487.2	33267.5	80062.4	118339	111752	62503.9	40001.7	42078.5	172118	361839	185732	9	9	9	47280.6	73277.6	59232	37923.3	85889.4	63747.1	126032	79792.4	114911	84747.7	-	-	1.46942	0.0235494	0.466169
mws0051	285.076	242.053	284.068	C16H12O5	[M+H]+	Acacetin	Flavonoids	Flavones	480-44-4	3	244583	41936.1	227578	152395	201754	107222	9	9	9	262219	346213	277583	361045	382302	375730	506244	69797.7	76839.3	214080	236824	165184	245083	393466	51216	299947	67246.1	104212	284028	310845	269094	325004	318547	287764	301203	C01470	ko00944	--	--	--
Lcpp000293	264.158	120.081	263.152	C15H21NO3	[M+H]+	(4-(furan-3-yl)-1,6,7,8,9,9a-hexahydro-2H-quinolizine-1,7-diyl)dimethanol	Alkaloids	Terpenoid alkaloids	-	2	9	9	9	9	340435	447345	241171	393938	303891	458499	572784	494578	9	374595	394195	9	9	9	493730	489682	219380	280423	359557	388734	358447	337168	339685	410303	402160	354617	332290	347317	340230	9	-	-	1.16659	0.183769	3.51197e-05
Zmdp001857	311.124	165.055	310.116	C14H18N2O6	[M+H]+	γ-Glutamyltyrosine	Amino acids and derivatives	Amino acids and derivatives	7432-23-7	3	3.79101e+06	1.36245e+07	7.83403e+06	1.26093e+06	3.92854e+06	1.51624e+06	2.31324e+06	2.42133e+06	2.55172e+06	8.13183e+06	1.47798e+07	4.57302e+06	6.6971e+06	1.63572e+07	6.59403e+06	1.15974e+06	1.75543e+06	7.20872e+06	2.4299e+06	1.22556e+06	534583	1.07739e+07	8.00258e+06	4.95646e+06	2.00115e+06	4.82827e+06	4.09372e+06	4.24074e+06	4.51116e+06	7.62214e+06	8.52364e+06	4.36457e+06	4.48417e+06	4.86023e+06	-	-	1.16984	0.175169	0.341466
ML10180524	244.095	112.054	243.085	C9H13N3O5	[M+H]+	Cytarabine	Nucleotides and derivatives	Nucleotides and derivatives	147-94-4	3	208974	9	295986	174448	121317	197670	370410	448992	442574	617679	9	506561	452664	294045	365607	491326	9	391902	595636	826331	576183	262682	211891	278190	288045	331879	368701	271985	308394	265088	316991	384150	368590	9	C02961	-	--	--	--
Lmjp003044	479.118	317.062	478.111	C22H22O12	[M+H]+	Isorhamnetin-3-O-Glucoside*	Flavonoids	Flavonols	5041-82-7	3	559635	9	388199	9	9	9	783211	691154	668138	9	9	9	9	9	9	9	9	9	1.26819e+06	1.12507e+06	398543	407084	389620	395541	494966	517575	317537	9	367923	379066	406657	434471	430160	404124	-	-	--	--	--
Hmcp002207	479.118	317.06	478.111	C22H22O12	[M+H]+	Isorhamnetin-7-O-glucoside (Brassicin)*	Flavonoids	Flavonols	6743-96-0	3	559635	9	388199	9	9	9	783211	691154	668138	9	9	9	9	9	9	9	9	9	1.26819e+06	1.12507e+06	398543	407084	389620	395541	494966	517575	317537	9	367923	379066	406657	434471	430160	404124	-	-	--	--	--
Zmdp001928	291.103	130.052	290.094	C11H18N2O5S	[M+H]+	γ-L-Glutamyl-S-(trans-1-propenyl)-L-cysteine	Amino acids and derivatives	Amino acids and derivatives	-	2	1.85523e+06	578971	2.41869e+06	4.82324e+06	1.80048e+06	1.88697e+06	3.37532e+06	3.92642e+06	3.297e+06	466753	2.24534e+06	1.05714e+06	9	9	9	2.09091e+06	2.20498e+06	749740	5.25383e+06	2.20997e+06	2.06093e+06	2.98774e+06	1.82403e+06	1.76819e+06	4.40518e+06	2.21127e+06	598686	2.16546e+06	2.22696e+06	2.14508e+06	2.23049e+06	2.40027e+06	2.27865e+06	2.32181e+06	-	-	1.6337	0.069254	186875
MWS0559	161.046	71.0136	162.053	C6H10O5	[M-H]-	1,6-anhydro-β-D-glucose	Others	Saccharides	498-07-7	3	9	9	9	13579.3	79969.2	83324.8	40960.5	9	24216.5	33848.6	110695	55493	91873	9	38336.4	9	9	9	28104.9	70271.8	50293.5	9	9	9	113387	118111	120861	21951.1	114433	108851	30674.1	106314	109619	136007	-	-	1.16523	0.244857	0.000207344
YC512114	189.102	144.08	188.095	C11H12N2O	[M+H]+	Acetylmyosmine	Alkaloids	Pyridine alkaloids	-	3	9	9	9	449991	787921	554446	9	9	9	9	9	9	9	9	9	378470	333953	396767	9	9	9	586114	518694	452503	607446	392621	611406	409261	577410	409881	483598	484333	9	586900	-	-	1.63698	0.00253541	41081.1
Hmlp002306	189.135	158.09	188.131	C12H16N2	[M+H]+	Dimethyltryptamine	Alkaloids	Plumerane	61-50-7	3	367157	385958	343788	447162	594594	504187	335519	357922	296525	273000	369281	246633	252112	316738	329273	9	9	9	9	321325	255447	320076	460664	511178	486150	410868	441673	391828	9	415714	248342	328979	461154	404735	C08302	-	1.63691	0.00631686	3.00627e-05
Lmbn001181	531.139	531.13	532.143	C22H28O15	[M-H]-	Fraxetin-7,8-di-O-glucoside	Lignans and Coumarins	Coumarins	-	2	2.94178e+06	3.11497e+06	2.53805e+06	2.75443e+06	2.89737e+06	2.79515e+06	9	9	9	874054	4.95743e+06	2.52172e+06	2.03167e+06	2.04816e+06	2.02529e+06	1.92587e+06	4.47403e+06	3.05886e+06	9	9	9	9	9	9	4.45492e+06	2.1308e+06	4.98807e+06	2.21499e+06	2.0791e+06	2.15605e+06	2.07278e+06	4.54089e+06	2.20514e+06	4.76392e+06	-	-	--	--	--
Hmbn002692	517.158	175.04	518.164	C22H30O14	[M-H]-	6'-O-Feruloyl-D-sucrose	Phenolic acids	Phenolic acids	118230-77-6	3	109025	129970	133338	119911	126665	79507.7	29357.3	18673.2	62330.6	43666.7	66332.7	16396.1	40923.1	123236	160770	124505	108335	141048	30087.1	36697.1	29576.1	137650	97662.1	143145	60608.4	66682.2	129510	42003	79634.2	90602.7	32901.6	94846	82978.6	26989.9	-	-	--	--	--
pme2710	211.134	167.144	212.141	C12H20O3	[M-H]-	Dihydrojasmonic acid	Organic acids	Organic acids	3572-64-3	3	1.66598e+06	1.78547e+06	2.08051e+06	2.31346e+06	2.74856e+06	2.7978e+06	1.30928e+06	1.61816e+06	1.40079e+06	2.63045e+06	1.18123e+06	1103103	2.1234e+06	2.51773e+06	2.29288e+06	1.7544e+06	1.85612e+06	2.22541e+06	692711	1.74556e+06	1.78249e+06	2.75808e+06	3.27587e+06	3.24899e+06	637804	1.16308e+06	1.80689e+06	2.15712e+06	1.01519e+06	2.18219e+06	794774	812851	1.32733e+06	805672	-	-	--	--	--
Hmlp003185	681.166	287.055	680.159	C30H32O18	[M+H]+	Luteolin-7-O-(6''-malonyl)glucoside-5-O-rhamnoside	Flavonoids	Flavones	-	3	165142	101107	191506	165257	56951.6	29327	52573.3	23557.1	25438	25361.9	32115.5	34614.2	84469.4	116473	126695	38968.5	75619.2	101147	688672	390141	181878	81002.6	96389.5	78229.8	30588.4	52467.6	93882.4	92709.3	55544.8	49210	15638.8	46881.4	31648.4	67730.2	-	-	--	--	--
pme1228	221.092	204.065	220.085	C11H12N2O3	[M+H]+	5-Hydroxy-L-tryptophan	Amino acids and derivatives	Amino acids and derivatives	56-69-9	3	1.32692e+06	1.38567e+06	1.65684e+06	750261	751289	649999	914443	987886	952668	3.27898e+06	2.05279e+06	2.54387e+06	632108	918029	886231	273268	626903	689755	3.18415e+06	2.44839e+06	1.66272e+06	1.12398e+06	1.23551e+06	1.30177e+06	1.1342e+06	1.25913e+06	1.12336e+06	1.14441e+06	3.2878e+06	1.2094e+06	1.1097e+06	1.12205e+06	1.14528e+06	1.24904e+06	C00643	ko00380,ko01100	--	--	--
[truncated: 17 more columns]

## Sheet: GS-sigMetabolitesSummary
Index	Quantitative ion	Qualitative ion	Molecular weight (Da)	Formula	Compounds	Class I	CAS	NIST_RI	PEF0-1	PEF0-2	PEF0-3	PEF5-1	PEF5-2	PEF5-3	LCF0-1	LCF0-2	LCF0-3	LCF5-1	LCF5-2	LCF5-3	DHF0-1	DHF0-2	DHF0-3	DHF5-1	DHF5-2	DHF5-3	YXF0-1	YXF0-2	YXF0-3	YXF5-1	YXF5-2	YXF5-3	QC01	QC02	QC03	QC04	QC05	QC06	QC07	cpd_ID	kegg_map	DHF0_vs_DHF5_VIP	DHF0_vs_DHF5_P-value	DHF0_vs_DHF5_Fold_Change	DHF0_vs_DHF5_Log2FC	DHF0_vs_DHF5_Type	LCF0_vs_LCF5_VIP	LCF0_vs_LCF5_P-value	LCF0_vs_LCF5_Fold_Change
D378	72	113	113.03	C5H7NS	1-Butene, 4-isothiocyanato-	Others	3386-97-8	983.0	64515.9	85926	55483.4	61420.6	49200.4	60220.2	37951.2	49854.2	49905.1	15646.7	18057.4	28970.3	65126.8	89401.6	71235.5	94044.6	117534	152052	35730	25584.8	18760.1	13364.3	25003.6	17400.3	49785.4	48858.1	50045.1	45683.7	52058	56135.1	53990.7	-	-	--	--	--	--	--	1.13702	0.0119001	0.455117
KMW0182	81	82	138.104	C9H14O	Furan, 2-pentyl-	Heterocyclic compound	3777-69-3	993.0	363238	482899	455120	426554	425281	574090	236163	311983	289893	116036	151869	132798	306255	406880	266082	457014	471202	426444	73271.7	54173.2	48408.7	49369	71727	83754.2	288442	341102	185953	188051	205353	183917	195834	-	-	--	--	--	--	--	1.22793	0.0117472	0.478144
XMW0689	150	107	150.079	C8H10N2O	Ethanone, 1-(3,5-dimethylpyrazinyl)-	Heterocyclic compound	54300-08-2	1174.0	69563.2	116227	90272.4	83377.7	99222.5	141885	50477.5	67345.1	67444.7	74036.9	71334.2	42416.8	40066.4	46788.3	47438.4	35210.2	32847	49815.1	43925	32421.7	29239.7	142654	234484	233062	71768.8	56829	82230.6	77330.6	68230.4	60641.4	59643.1	D81742	-	--	--	--	--	--	--	--	--
KMW0235	93	41	136.125	C10H16	1,3,6-Octatriene, 3,7-dimethyl-, (Z)-	Terpenoids	3338-55-4	1038.0	166190	220249	137121	56450.4	95925.2	59885.3	81274.8	107149	102084	193755	156321	234135	118898	221415	156874	46696.6	56792.7	119472	20410.1	74698.7	35981.5	114960	88165.9	62589.3	83395.7	83061.4	127279	126217	123762	104249	123197	-	-	1.3976	0.0764227	0.448445	-1.157	down	1.18588	0.0370139	2.011
XMW0149	83	42	98.084	C5H10N2	1H-Pyrazole, 4,5-dihydro-5,5-dimethyl-	Heterocyclic compound	4320-85-8	983.0	590157	759021	416155	418822	373550	442068	249771	449889	402404	79513	125357	190899	570871	768626	620110	930643	1136514	1576901	202591	154248	110058	45601	70809	73854	408486	440294	401421	410377	432135	424579	457014	-	-	--	--	--	--	--	1.10305	0.0400625	0.359116
XMW0771	68	67	136.125	C10H16	1,5-Cyclooctadiene, 3,4-dimethyl-	Hydrocarbons	21284-05-9	1046.0	28170.3	32600.6	30011.7	37788	34457.3	33429.3	30341.7	29644.3	28126.8	9309.03	20680.5	9371.99	26245.8	34917.2	24803.6	34452.3	46325.3	41116.6	34269.3	22668.4	23470.2	80354.8	92137.3	72715.9	34400.7	37793.9	38874.6	37352.7	48148.7	40605.4	47164.8	-	-	--	--	--	--	--	1.10637	0.0464439	0.446718
XMW1392	91	105	148.125	C11H16	2-Methyl-7-exo-vinylbicyclo[4.2.0]oct-1(2)-ene	Hydrocarbons	107914-89-6	1112.0	2.9156e+06	4.99952e+06	4.20429e+06	6.03944e+06	6.58281e+06	6.63279e+06	1.20692e+07	1.14075e+07	1.06975e+07	7.48224e+06	8.29501e+06	6.47758e+06	7.8544e+06	9.51305e+06	7.29477e+06	3.77765e+06	4.44005e+06	4.66708e+06	1.00901e+06	646650	1.25892e+06	7.55478e+06	1.76963e+07	1.27815e+07	6.69824e+06	6.4256e+06	7.71145e+06	8.83345e+06	8.96854e+06	7.98299e+06	8.69657e+06	-	-	--	--	--	--	--	--	--	--
KMW0070	91	106	106.078	C8H10	Benzene, 1,3-dimethyl-	Aromatics	108-38-3	866.0	218968	350782	270832	196710	386080	367683	324870	395441	348787	202348	132310	132054	436846	388312	240456	400170	441786	198202	217820	306670	330523	337166	314106	203724	265170	277908	217312	216362	221001	213624	225323	C07208	ko01100	--	--	--	--	--	1.20405	0.00316777	0.436547
XMW0879	67	54	110.073	C7H10O	Norbornadieone	Ketone	10218-02-7	913.0	161768	190853	178133	188628	187535	252859	236726	243822	247359	110129	108589	88184.1	138376	169318	136727	168959	189773	124724	84330.9	72836.1	55810.5	198607	268752	199027	153493	148433	170111	171991	186051	156574	183950	-	-	--	--	--	--	--	1.26494	0.000601667	0.421623
KMW0176	108	111	126.104	C8H14O	5-Hepten-2-one, 6-methyl-	Ketone	110-93-0	986.0	3.85814e+06	5.10794e+06	3.0037e+06	3.02794e+06	2.63659e+06	3.29357e+06	1.89187e+06	2.93651e+06	2.66329e+06	636122	1.01995e+06	1.30646e+06	3.80612e+06	5.22319e+06	4.18478e+06	6.33813e+06	7.59062e+06	1.06849e+07	1.42903e+06	1.11474e+06	775312	311574	399929	437938	2.77068e+06	2.89046e+06	2.70486e+06	2.76089e+06	2.9159e+06	2.85482e+06	3.03483e+06	C07287	-	--	--	--	--	--	1.1348	0.0212735	0.395443
XMW0100	71	57	156.188	C11H24	Octane, 5-ethyl-2-methyl-	Hydrocarbons	62016-18-6	986.0	859497	1.1235e+06	670599	690416	585137	740735	417003	665911	584100	147482	244496	287829	834193	1.10853e+06	919200	1.34703e+06	1.65353e+06	2.25928e+06	307044	235067	172523	81179.4	92506.7	100228	600701	644654	573493	599542	602758	606733	664969	-	-	--	--	--	--	--	1.13117	0.0270004	0.407799
KMW0241	121	122	122.084	C7H10N2	Pyrazine, 2-ethyl-3-methyl-	Heterocyclic compound	15707-23-0	1004.0	143575	166084	162121	139318	126274	159533	149429	129613	147847	98912.9	95265.8	87213.6	91472	147847	114028	121433	114052	107513	88403.7	67669.3	67867.1	139260	195100	161959	127087	115621	132666	143230	132730	136079	143918	D90495	-	--	--	--	--	--	--	--	--
WMW0061	133	134	134.073	C9H10O	BenzAldehyde, 2-ethyl-	Aldehyde	22927-13-5	1176.0	207686	292630	224785	191191	128673	171131	90653.2	86765.2	76979.6	152759	86140.5	146071	239189	294369	246118	224441	211263	208144	18110	19545.1	20881.2	75562.3	88670.9	76655.5	143942	139647	143399	163858	162309	143671	159599	-	-	--	--	--	--	--	--	--	--
NMW0012	105	120	120.094	C9H12	Benzene, 1,2,3-trimethyl-	Aromatics	526-73-8	1013.0	161357	128501	154380	160904	111761	52479	83377.7	132988	95784.7	161293	156612	165190	246935	331040	340997	233340	216461	267965	517769	214717	282815	126749	74094.3	62585.1	145521	190667	185263	150680	153219	92981.4	122088	-	-	--	--	--	--	--	--	--	--
XMW1130	99	55	177.999	C6H11BrO	6-bromo-2-Hexanone	Ketone	10226-29-6	1050.0	160071	206233	204927	198157	215970	216511	270291	235492	253611	250205	220568	177496	252678	277470	201379	234717	272475	224636	103252	96893.8	76691.4	171291	214768	173703	223702	287077	249707	233445	271810	267097	261660	-	-	--	--	--	--	--	--	--	--
KMW0140	113	71	113.03	C5H7NS	Thiazole, 4,5-dimethyl-	Heterocyclic compound	3581-91-7	935.0	6794.12	8035.18	6166.6	6155.89	7848	5360.93	4482	6667.28	6235	2111	3106.82	2315.08	7357	11822	8941.21	16996	18486	13672	6018	5325	2378	2394	6521	5616	9881.71	10226	10908	10941	13224	9489.3	15336	-	-	--	--	--	--	--	1.19363	0.0241779	0.433317
D335	94	41	136.1	C8H12N2	Pyrazine, (2-methylpropyl)-	Heterocyclic compound	29460-92-2	1074.0	69433.7	107666	87510.6	143806	115796	149926	100337	109134	96952.8	44861.8	56523.5	69350.9	115261	184445	116684	174352	224139	227967	63793.2	47111.8	46927.9	98195.7	109650	125513	110796	123850	121013	141902	129433	121969	140700	-	-	--	--	--	--	--	--	--	--
KMW0337	139	111	154.136	C10H18O	4-Isopropyl-1-methylcyclohex-2-enol	Terpenoids	619-62-5	1126.0	140258	246111	133768	428830	534979	574751	181414	214395	200715	127015	137154	187277	226309	342555	212957	351221	411124	443578	18434.1	9967.22	4061.41	11391	17337	17251.1	215820	203251	261691	267383	280748	264912	274168	-	-	--	--	--	--	--	--	--	--
KMW0102	56	43	102.104	C6H14O	1-Hexanol	Alcohol	111-27-3	868.0	287058	278737	240944	147464	172750	166867	88910.8	191271	161929	273107	384722	233431	441262	398943	535681	95736.7	374056	332501	188944	224139	182063	66184.3	96468.9	53024.1	291909	274919	236154	261161	248058	213834	273150	C00854	-	--	--	--	--	--	1.0091	0.059908	2.01592
XMW0648	57	71	128.12	C8H16O	3-Hexanone, 2,2-dimethyl-	Ketone	5405-79-8	868.0	20373	18027	17060	10953	10111	18736.5	5746.63	16306	17003	17886	28044	19327	35997	29945	35958.7	8367	22436	24646	12824.4	17500	18685	8484.03	5916.55	6393.94	21236	23763	20307	19417	19395	16846	18055	-	-	--	--	--	--	--	--	--	--
KMW0147	106	107	107.073	C7H9N	Pyridine, 2-ethyl-	Heterocyclic compound	100-71-0	906.0	336942	393532	337652	524385	440534	549938	75580.7	87645.7	82341.7	234018	179932	131573	452794	603548	474595	870453	702020	630487	49297.7	38928	33088.5	54177.5	55957	47054.9	299631	283676	300216	320098	325794	304387	330664	-	-	--	--	--	--	--	1.16494	0.075572	2.22147
KMW0250	59	41	156.151	C10H20O	7-Octen-2-ol, 2,6-dimethyl-	Terpenoids	18479-58-8	1064.0	57082	77701	72883	142236	118064	132399	76071	82719	74567	30957	32786	49422	86350.6	161712	95096	146798	179593	178592	58505	47274	45556	104659	110118	110602	91187	96908	91543	94735	99951	81550	106077	-	-	--	--	--	--	--	1.18215	0.0110489	0.484944
XMW0659	91	92	134.11	C10H14	Benzene, n-butyl-	Aromatics	104-51-8	1054.0	1.07012e+07	1.34955e+07	7.10904e+06	3.03812e+06	3.85063e+06	3.76756e+06	4.76952e+06	6.70138e+06	6.26103e+06	1.16682e+07	9.43381e+06	1.42821e+07	5.71678e+06	9.63639e+06	6.93179e+06	1.59007e+06	1.76956e+06	5.03086e+06	2.0899e+06	5.82584e+06	3.33477e+06	7.30803e+06	5.5641e+06	4.67415e+06	5.66947e+06	5.31146e+06	7.2004e+06	6.96482e+06	6.81166e+06	6.09942e+06	6.76027e+06	C18150	-	1.44509	0.0452352	0.376509	-1.40924	down	--	--	--
D112	91	150	150.068	C9H10O2	Benzeneacetic acid, methyl ester	Ester	101-41-7	1178.0	162910	308799	249165	228852	260732	339628	143924	187607	181860	182761	172835	126020	147801	180141	161662	129369	116037	172772	131235	105857	84214.7	337565	556063	534209	185645	171110	228995	214195	210165	182439	194014	D77850	-	--	--	--	--	--	--	--	--
XMW0671	70	69	98.084	C5H10N2	1,7-Diazabicyclo[2.2.0]heptane	Heterocyclic compound	279-42-5	939.0	197104	210319	220329	143353	134024	171588	172560	197294	180705	280341	318826	211742	356598	332964	359139	183660	340709	292621	119432	109918	111453	369261	482410	330249	266041	289865	290808	366252	413632	365296	475415	-	-	--	--	--	--	--	--	--	--
NMW0793	103	85	118.063	C5H10O3	Butanoic Acid, 3-hydroxy-3-methyl-	Acid	625-08-1	980.0	484675	588313	565354	503283	691937	641237	167306	239952	234901	271338	382534	292241	287614	475366	336954	172570	207447	427182	89214.2	81388.3	70532.3	172655	284793	213703	298937	316565	340072	335545	367254	356344	369665	C20827	ko00280,ko01100	--	--	--	--	--	--	--	--
XMW0228	83	70	126.104	C8H14O	Cyclohexanol, 1-ethenyl-	Alcohol	1940-19-8	1020.0	4847	5396	6908	4822.17	4436	6004	6829	4281	6396.77	9410	4071	5490	3960.72	2478.06	3392.27	14892	13006	12174	17718	14680.6	7497.46	4607.71	5644	12763	9019	8036	7804	5985	5474.32	7816	8601.32	-	-	1.70515	0.00144072	4.07606	2.02718	up	--	--	--
KMW0323	79	108	108.058	C7H8O	Benzyl Alcohol	Alcohol	100-51-6	1036.0	475504	778508	467076	1.31466e+06	1.42845e+06	1.22571e+06	1.82827e+06	1.37295e+06	1.46341e+06	840114	813223	911672	1.6908e+06	1.97523e+06	1.64394e+06	1.73445e+06	1.95488e+06	2.01519e+06	595670	719038	1.15372e+06	1.07313e+06	1.52627e+06	1.12304e+06	1.29687e+06	1.26171e+06	1.69057e+06	1.81518e+06	1.91326e+06	1.62224e+06	1.91503e+06	C03485	-	--	--	--	--	--	--	--	--
KMW0199	41	93	136.125	C10H16	.beta.-Myrcene	Terpenoids	123-35-3	991.0	897028	1.17692e+06	710639	748103	644843	813214	458642	733619	657625	156667	254539	297769	839195	1.19121e+06	940124	1.38643e+06	1.68972e+06	2.28027e+06	275434	213984	141465	63499.1	137552	83586.9	635027	697967	587602	628720	665162	642096	689280	C06074	ko00902,ko01110	--	--	--	--	--	1.15065	0.0261648	0.383253
XMW0312	91	106	106.078	C8H10	Ethylbenzene	Aromatics	100-41-4	855.0	79832.6	132323	105837	75884.5	149854	140607	130978	152764	133506	81276.5	58245.2	53545.6	168216	154242	93171.7	163272	170385	72830.6	356581	483530	479846	370990	435492	251934	154238	166239	127700	121280	130978	126146	130455	C07111	ko01100	--	--	--	--	--	1.21081	0.00287713	0.462715
XMW0607	104	91	150.068	C9H10O2	Formic acid, 2-phenylethyl ester	Ester	104-62-1	1178.0	37527	62615	46123	31954	23344	31683	63102	64258	58816.1	28365	33765	26605	47611	58789	50629	29990	28784	56252	23277	13908	20396.7	10380	32141	24611	40109	40046.6	53158	56390	47841	44551.5	47960	-	-	--	--	--	--	--	1.25882	0.000401216	0.476619
WMW0105	41	69	152.157	C11H20	1,7-Nonadiene, 4,8-dimethyl-	Hydrocarbons	62108-28-5	1026.0	26976.4	31935.5	35482	36557.8	26237.5	33089.5	68010.4	63661.1	69757.4	17895.8	18651.2	22488.8	25714.3	28569.9	29765.4	29530.9	27647.4	32551	18602.3	16849.8	22176.7	14469.5	16396.1	13394.9	33838.2	35138.6	29878.6	31385.2	27212.7	26693.7	28933.8	-	-	--	--	--	--	--	1.26827	4.99786e-05	0.293085
KMW0085	94	67	94.053	C5H6N2	Pyrazine, methyl-	Heterocyclic compound	109-08-0	829.0	774010	888844	969829	467993	497360	491513	471448	470828	469955	443313	535167	509810	599222	646284	556014	377914	452656	576115	151050	97372.7	106379	868679	1.15142e+06	890071	515520	538827	684726	694806	734524	668270	750029	D73175	-	--	--	--	--	--	--	--	--
KMW0126	108	42	108.069	C6H8N2	Pyrazine, 2,6-dimethyl-	Heterocyclic compound	108-50-9	917.0	702748	780270	804536	693001	627251	821552	714427	752288	805262	498930	461595	363688	540777	618961	530011	655125	698321	514056	418998	290620	290139	896647	1.14451e+06	848409	606168	575045	680360	697869	751169	703989	759299	-	-	--	--	--	--	--	--	--	--
KMW0306	57	71	156.188	C11H24	Undecane	Hydrocarbons	1120-21-4	1100.0	592217	909076	895221	704350	939507	831854	2.00532e+06	1.28212e+06	1.33137e+06	701374	502270	509798	936399	827037	503299	630505	696366	594462	213199	224668	236598	223103	323443	328359	643678	872240	482222	466304	533990	459176	474986	-	-	--	--	--	--	--	1.19863	0.0448491	0.37097
XMW1286	97	98	98.048	C4H6N2O	1H-Imidazole-4-methanol	Heterocyclic compound	822-55-9	1080.0	4157.44	8538.09	5646.51	10740.3	6397.38	8934.99	14077.8	12468.1	11333.1	9669.18	7630.93	7037.51	9728.81	7346.44	8595.09	10688.1	12257	15774.1	2051.06	2637.68	2823.7	5413.89	8767.78	10454	7026.36	9897.97	6555.37	5928.65	9885.84	9869.68	9072.57	C05562	-	--	--	--	--	--	--	--	--
XMW0282	113	85	170.203	C12H26	2,6-Dimethyldecane	Hydrocarbons	13150-81-7	1112.0	45805	65392	55197	71814	70339	76359	10479	13954	12769	20809	10072	16640	38085	69201	43131	58152	56640	60856	7519	307.374	2345.06	32246	35682	30809	28184	28156	31327	34101	41673	31860	40333	-	-	--	--	--	--	--	--	--	--
KMW0267	105	77	136.052	C8H8O2	Benzoic acid, methyl ester	Ester	93-58-3	1094.0	119484	156145	142349	167392	140677	164549	123175	112434	121485	76964.9	67832.1	81005.2	94501.5	111915	101196	91219.1	87129.7	116948	66675.1	66671.6	75552.1	155758	509827	494730	117214	98676.7	132956	136309	118160	117662	112310	C20645	-	--	--	--	--	--	--	--	--
WMW0194	110	81	152.12	C10H16O	Thujone	Terpenoids	546-80-5	1103.0	321855	852279	323325	411701	313643	435730	162973	275693	203149	47618.1	72076.4	76709.1	389551	654221	444369	654956	695392	1.20513e+06	9	9	9	8293.06	23573.1	21266.1	309239	305855	289161	317928	317849	287153	318597	C09906	-	--	--	--	--	--	1.2072	0.0381032	0.306013
D272	70	85	172.146	C10H20O2	Butanoic acid, 3-methyl-, 2-methylbutyl ester	Ester	2445-77-4	1107.0	40763	62002	61853	80549	79621	87639	15980	17512	16284	23512	16029	26182	50489	80924	54515	72764	68010	81864	11890	7114	6308	38203	51664	47737	31211	33287	42002	54843	48624	41157	48777	-	-	--	--	--	--	--	--	--	--
KMW0313	112	41	154.136	C10H18O	Cyclohexanone, 5-methyl-2-(1-methylethyl)-, trans-	Terpenoids	89-80-5	1154.0	635052	261645	24569.6	37637.5	45216.2	26575.9	25790.9	49813.4	42137.8	100228	69413.4	69587.8	378556	227830	156748	77040.4	136621	107725	2629.25	4134.57	4037.64	12407.9	22320.6	22934.8	83976.5	83736.5	83117.3	84998.5	98572	81138.8	99701.7	-	-	1.39885	0.145746	0.421139	-1.24763	down	1.07669	0.0371359	2.03181
XMW0775	70	55	168.188	C12H24	1-Undecene, 9-methyl-	Hydrocarbons	74630-41-4	1152.0	159595	82404.5	36003.3	40342.8	36512.8	36375.2	37159.5	36740.3	35371	76164.4	75561.7	90796.2	92083.9	74191.3	52406.2	46143.8	54949.6	43956.8	80120.9	81110.2	75073.4	32518.3	48359	43796.4	52847.8	58557.5	41602.8	44652.7	49095.7	51248.8	58910.9	-	-	--	--	--	--	--	1.26718	0.0116115	2.21946
KMW0148	93	91	136.125	C10H16	.alpha.-Pinene	Terpenoids	80-56-8	937.0	40691.3	68642.7	49169.7	40747.6	79438.3	76786.5	43976.2	81100	72627.8	27893	18827.1	15908	84004.8	87342.7	46532	74886.4	94831.6	46941	2.27086e+06	892182	688525	362821	503508	468207	327579	404092	231768	230699	261902	243759	231151	C09880	ko00903,ko01110	--	--	--	--	--	1.17541	0.0460959	0.316777
XMW0519	91	106	134.11	C10H14	Cyclobutanespiro-2'-bicyclo[1.1.0]butane-4'-spirocyclobutane	Hydrocarbons	76308-11-7	930.0	29867	61360.2	32803.3	26579.6	53901.1	49991.4	25607.7	44666.3	38516.5	13660.2	10037.8	10753.5	53317.9	58570.8	33083.4	54098.6	59178.5	55853.3	861287	339084	259133	131991	187285	175026	132579	161054	97561.6	99700.2	118773	103921	109181	-	-	--	--	--	--	--	1.21444	0.0431744	0.316677
XMW1300	41	69	126.141	C9H18	Cyclopentane, butyl-	Hydrocarbons	2040-95-1	937.0	13616.4	21903	10745.8	10214.7	47313.9	14177	4373	11336	6596	2710.2	8476	4135	17000.8	19473	20393.3	9137.11	11245	10378	75203	26718	22940	15352	15408	15284	19586	21224.2	13041.3	15509	20893	13038	17088.6	-	-	--	--	--	--	--	--	--	--
XMW0521	68	79	136.125	C10H16	1,7-Octadiene, 2-methyl-6-methylene-	Terpenoids	1686-30-2	984.0	775832	1006473	613255	578755	527223	621768	356617	610768	527837	146743	214125	278798	732748	1038387	817228	1232764	1495134	2051063	284556	196464	141494	72684.3	108307	80294	553097	577003	505389	530004	548067	564529	614573	-	-	--	--	--	--	--	1.11178	0.0431814	0.427806
KMW0125	42	108	108.069	C6H8N2	Pyrazine, 2,5-dimethyl-	Heterocyclic compound	123-32-0	917.0	50916	49880.5	58057.3	39106	44811.7	55661.6	56664.8	65192.6	64647	55949.4	54849.1	49019.1	46804	39360.2	47821.4	49580	58235	43271.9	45291.6	27813.8	24313.6	63706.3	101946	63164.2	41887.1	44882.1	59688.3	58571.4	53738.9	46000.9	82590	-	-	--	--	--	--	--	--	--	--
NMW0766	55	56	128.084	C7H12O2	2-Propenoic acid, butyl ester	Ester	141-32-2	861.0	118814	119387	102800	46118	59656.4	53657	20014	43459	41820.8	94090	157944	86026	175848	165082	223712	27966	144517	143123	70906.7	71116	75604	21649.7	23359.1	14700.5	122480	88876	80483	99683	116674	69760	82656.9	-	-	--	--	--	--	--	1.12108	0.0641374	3.21063
KMW0112	91	106	106.078	C8H10	o-Xylene	Aromatics	95-47-6	888.0	85178.5	123837	99048.1	69410.7	130391	126258	105262	134860	122964	77929.2	50602.5	47701.6	165971	149245	101598	151867	187296	95088.7	98996.9	138531	151338	119945	155788	97859.5	103802	109599	84678.9	90935.8	98261.7	89207.8	91095.9	C07212	ko01100	--	--	--	--	--	1.16423	0.00876659	0.485376
KMW0129	81	39	96.058	C6H8O	2,4-Hexadienal, (E,E)-	Aldehyde	142-83-6	910.0	37353.9	41752	54817	25378.6	27990.9	24774.9	16730.4	20964.3	20115	20687.4	20442.9	18378.4	16239.5	20278.3	23472.9	18632	18192.3	26903.9	21575.4	11027	5590.26	41004.5	55256.8	38368.3	22430.6	30795.2	29375.7	31065.4	32969.6	25116.5	29705.4	C19249	-	--	--	--	--	--	--	--	--
WMW0085	122	66	122.022	C4H10S2	Diethyl diSulfur compounds	Sulfur compounds	110-81-6	927.0	413258	1.1032e+06	457256	365350	493139	536987	228849	400391	348479	64808.3	90844.6	76497.1	411719	539741	438664	678608	638101	924546	105233	68187.5	48409.5	36787.3	56901.7	70932.5	428102	417264	275297	286429	296085	278306	306454	D89662	-	--	--	--	--	--	1.23874	0.0368313	0.237441
XMW0600	71	70	142.172	C10H22	Octane, 3,3-dimethyl-	Hydrocarbons	4110-44-5	932.0	15577.5	18021.8	22986.5	16913.2	27249	17960.3	10831.1	13655.7	19173.4	6608.93	7110.78	5504.62	24638.2	44568.2	27255.9	29975.3	42090.3	33376.7	16811.2	18290.4	20825.2	11141.8	18885.1	13611	21410.6	24682.3	22724.2	25722.4	29066.5	20323.2	31632.9	D89812	-	--	--	--	--	--	1.16706	0.0747976	0.440317
NMW0789	105	120	120.094	C9H12	Benzene, 1-ethyl-3-methyl-	Aromatics	620-14-4	957.0	2.57803e+07	2.50531e+07	3.12326e+07	1.42503e+07	2.08939e+07	1.88947e+07	6.29615e+06	8.01352e+06	7.84191e+06	7.12356e+06	5.70703e+06	9.66822e+06	1.15522e+07	2.08138e+07	1.32951e+07	9.52785e+06	8.92316e+06	1.21777e+07	2.84993e+06	4.42405e+06	3.85364e+06	5.64618e+06	8.49541e+06	8.96312e+06	9.86741e+06	1.13003e+07	1.15357e+07	1.276e+07	1.38715e+07	1.48504e+07	1.54369e+07	-	-	--	--	--	--	--	--	--	--
KMW0158	77	106	106.042	C7H6O	BenzAldehyde	Aldehyde	100-52-7	960.0	1.64381e+07	1.61095e+07	2.08928e+07	9.57955e+06	1.48541e+07	1.33166e+07	4.3039e+06	5.54301e+06	5.36594e+06	4.83055e+06	3.8377e+06	6.21614e+06	7.73136e+06	1.381e+07	8.87464e+06	6.53932e+06	5.92124e+06	7.98232e+06	1.89651e+06	2.97397e+06	2.54686e+06	3.87615e+06	5.5965e+06	6.09845e+06	6.80397e+06	7.51305e+06	7.29897e+06	8.34858e+06	9.19824e+06	9.35491e+06	1.02232e+07	C00261	ko01100	--	--	--	--	--	--	--	--
KMW0193	93	41	136.125	C10H16	.beta.-Pinene	Terpenoids	127-91-3	981.0	994694	1.309e+06	773055	774733	749670	832492	472143	752660	667661	173115	265576	324388	1.00627e+06	1.38822e+06	1.10795e+06	1.75931e+06	2.13205e+06	2.93914e+06	343261	276895	185081	78255.5	109983	112444	688887	719176	703206	716740	759210	739408	811838	C09882	-	--	--	--	--	--	1.14499	0.0272012	0.40322
KMW0173	57	72	128.12	C8H16O	1-Octen-3-ol	Alcohol	3391-86-4	982.0	50662.4	61588.8	38888.8	43408.3	37881.6	41058.3	21631.9	40091.8	32388.8	5730.69	10870.9	13370.3	42904.4	62043.5	51174.3	79909	93709.3	130044	16330.3	13302.7	6928.78	1897.52	7655.04	5833.13	32078.3	34561.8	30491.2	33384.1	29877.2	31125.9	35981.1	D91822	-	--	--	--	--	--	1.13194	0.0417326	0.318469
XMW0202	69	41	138.141	C10H18	cis-2,6-Dimethyl-2,6-octadiene	Hydrocarbons	2492-22-0	985.0	1735446	2245669	1365652	1378906	1125983	1399939	762203	1354970	1212023	302583	429680	580428	1602158	2251394	1756303	2676795	3145089	4384768	508512	394601	274557	106716	160992	154429	1103966	1176005	1087899	1160740	1266246	1157990	1235986	-	-	--	--	--	--	--	1.12197	0.0466382	0.394297
XMW1454	111	126	126.032	C6H6O3	Isomaltol	Heterocyclic compound	3420-59-5	989.0	1.27176e+06	1.61735e+06	954699	990066	859178	1.06369e+06	608730	942999	866653	207151	353299	436331	1.23873e+06	1.72241e+06	1.37043e+06	2.08227e+06	2.52992e+06	3.51746e+06	457820	350459	244094	94297.1	131996	144684	890387	925615	907816	886721	942985	952182	997119	-	-	--	--	--	--	--	1.11536	0.0227859	0.412169
XMW0902	69	41	138.141	C10H18	2,6-Dimethyl-2-trans-6-octadiene	Terpenoids	2609-23-6	993.0	1.69059e+06	2.17646e+06	1.33149e+06	1.3394e+06	1.1611e+06	1.42469e+06	867054	1.32001e+06	1.13565e+06	292554	430499	564034	1.60819e+06	2.17175e+06	1.70645e+06	2.58616e+06	3.1407e+06	4.29195e+06	511732	405749	256388	108020	186370	159921	1.11024e+06	1.16101e+06	1.03168e+06	1.06313e+06	1.1399e+06	1.12734e+06	1.19218e+06	-	-	--	--	--	--	--	1.15995	0.0178747	0.387359
KMW0181	109	79	152.12	C10H16O	2,3-Dehydro-1,8-cineole	Terpenoids	92760-25-3	992.0	35322.9	54457.6	41242.7	37585.6	36394.7	36718.5	62390.8	72364.8	75535.4	10614.6	24831.3	15425.5	34947.4	39934.4	34683	41102.6	43912.4	57779.2	27327.1	14507.5	15408.7	16529.7	42315.3	39213.5	36444.5	42346.2	23188.2	23710.3	39027.2	31041	28693.3	-	-	--	--	--	--	--	1.21621	0.00077437	0.24191
XMW0236	125	97	125.03	C6H7NS	Thiazole, 5-ethenyl-4-methyl-	Heterocyclic compound	1759-28-0	1027.0	9181	21944	9673	9890	9028	11758	3751	5637	5020	3584	4154	3894	9653	12098	9288	11367	9212	10417	1970	1451	2084.96	3900	4664	4029	8019.96	9512.58	10788	10855	10540	10701	11215	D70107	-	--	--	--	--	--	--	--	--
KMW0213	69	41	148.056	C6H12O2S	3-Mercapto-3-methylbutyl formate (ester)	Ester	50746-10-6	1023.0	26313.7	36776.1	38566.3	34734.5	31867.1	29011.8	65485.3	60896.4	66178.1	18316.4	15017.8	25525.3	31787	34474.7	30594	31969.8	32097.5	32250.5	25122.9	15480.6	18236.5	22260.1	28197.9	13960	42555.7	29011.1	28097.8	32398.6	31947.3	24711.5	28985.7	D70907	-	--	--	--	--	--	1.23311	0.000968184	0.305669
KMW0230	55	111	126.104	C8H14O	3-Octen-2-one	Ketone	1669-44-9	1040.0	43763.1	56163.3	43814.9	108166	107743	115806	35501.5	33280.9	39507.3	30821.8	32223.9	41946.6	73411.7	98963.9	60532.1	134052	150351	108057	26678.6	30524.2	24547.8	49086.6	51598.2	51423.5	55746	63171.7	72817.4	72210.3	67098.5	74800.4	80812.3	-	-	--	--	--	--	--	--	--	--
KMW0233	105	77	120.058	C8H8O	Acetophenone	Ketone	98-86-2	1065.0	2.10454e+06	2.48106e+06	2.56344e+06	2.50143e+06	2.68635e+06	2.5537e+06	1.15873e+06	1.3448e+06	1.39287e+06	1.02118e+06	995085	844038	1.07894e+06	1.59514e+06	1.29621e+06	795550	872051	1.5022e+06	1.91604e+06	1.42236e+06	1.32794e+06	3.37536e+06	4.47054e+06	2.96071e+06	1.58997e+06	1.56848e+06	1.72387e+06	1.77577e+06	1.84966e+06	1.79508e+06	1.93352e+06	C07113	-	--	--	--	--	--	--	--	--
XMW0126	119	134	134.11	C10H14	Benzene, 1-methyl-3-(1-methylethyl)-	Terpenoids	535-77-3	1022.0	37500.9	47325.7	44939.1	25592.2	34420.7	37035.8	52314.6	53341.9	54839.2	23098.9	26885.6	18259.6	35480.4	36526.2	32770.3	34291.7	37075.1	36473.5	115948	60173.9	59263.2	44986.6	53070	50736.2	59887.2	56342	38800.1	38616.2	48271.7	39239.9	38720.6	-	-	--	--	--	--	--	1.24361	0.00385453	0.425209
XMW0076	92	65	92.037	C5H4N2	1H-Pyrrole-3-carbonitrile	Heterocyclic compound	7126-38-7	1044.0	2.59941e+06	3.30583e+06	1.82142e+06	758290	972193	938645	1.18445e+06	1.63887e+06	1.5626e+06	2.84335e+06	2.30499e+06	3.47399e+06	1.43661e+06	2.41619e+06	1.71858e+06	400777	446871	1.25171e+06	514486	1.40535e+06	816467	1.80127e+06	1.38062e+06	1.16218e+06	1.40268e+06	1.29532e+06	1.79765e+06	1.74032e+06	1.71025e+06	1.52382e+06	1.67627e+06	-	-	1.44832	0.0450014	0.37681	-1.40809	down	--	--	--
NMW0022	79	107	122.073	C8H10O	Benzenemethanol, .alpha.-methyl-	Alcohol	98-85-1	1061.0	64030.8	91731.3	76302.6	112084	78435.1	119311	95065.7	98601.9	107928	144330	119614	104327	140167	157009	127902	120367	147688	118913	93676.8	82064.5	77439.3	165918	216045	163148	105651	100938	119406	130311	125948	119954	127177	C07112	-	--	--	--	--	--	--	--	--
NMW0023	91	119	120.058	C8H8O	BenzAldehyde, 2-methyl-	Aldehyde	529-20-4	1064.0	149334	173684	143763	98110.3	84849	95323.4	56358.9	72784.5	62486.9	49589.3	50943.2	64938.6	96300.2	142293	114086	123637	117356	130855	30967.8	14246.7	16320.4	44167.8	54271.2	28878.8	94090.4	91003	93238.3	83909.9	93472.4	84867.4	102878	C07214	ko01100	--	--	--	--	--	--	--	--
XMW0186	95	43	124.089	C8H12O	3,5-Octadien-2-one, (E,E)-	Ketone	30086-02-3	1073.0	187440	288393	170511	214512	145647	202989	108477	163154	144172	70268.1	90182.3	203563	231410	402591	286227	505951	514284	429766	38500.7	50245	57106.2	75980.4	107023	115175	180595	196855	169154	182392	176043	180141	201275	-	-	--	--	--	--	--	--	--	--
D98	124	109	124.035	C7H8S	Benzene, (methylthio)-	Sulfur compounds	100-68-5	1106.0	877219	2.28645e+06	904474	1.04412e+06	839876	1.16559e+06	432648	631532	558103	150391	210133	251677	997907	1.67131e+06	1.15517e+06	1.57529e+06	1.68797e+06	3.15986e+06	63924.8	58116.2	46091.9	91267	127385	129826	770427	734859	739618	797818	765897	692796	764606	D72508	-	--	--	--	--	--	1.19733	0.0144623	0.377369
XMW0909	80	79	150.104	C10H14O	2,6,6-Trimethylbicyclo[3.2.0]hept-2-en-7-one	Ketone	4613-37-0	1108.0	128038	336301	136777	166076	135773	193024	62168.8	95467	82546.9	17254.5	23517.1	25248.4	158458	263307	170902	250475	277212	486964	4825.4	4003.07	9	5567.3	4571.24	3862.2	116276	110002	112618	121016	120063	108253	123153	-	-	--	--	--	--	--	1.23884	0.0214549	0.274874
XMW0690	93	150	150.141	C11H18	Cyclohexene, 2,4-dimethyl-1-(1-methylethenyl)-	Hydrocarbons	56763-60-1	1108.0	122577	213996	188951	242371	274281	282043	508673	505819	457850	307198	330088	259091	351771	428394	311500	149642	183929	196191	53800.6	27613.7	37611.2	315069	814262	574403	295140	268584	316479	380709	376999	313511	377633	-	-	1.65701	0.0200814	0.485279	-1.04311	down	--	--	--
KMW0301	93	43	154.136	C10H18O	Bicyclo[3.1.0]hexan-2-ol, 2-methyl-5-(1-methylethyl)-, (1.alpha.,2.alpha.,5.alpha.)-	Terpenoids	17699-16-0	1070.0	34916	51557	46060	88399	65335	79085	36655	49285	41108	13794	21425	17710	50019	99989	61542	106462	134489	141399	31061	24051	17068	57488	72201	71529	59325	66234	53470	70324	68579	56413	66947	-	-	--	--	--	--	--	1.21475	0.0083313	0.416606
XMW1311	65	122	122.037	C7H6O2	2-Propenal, 3-(2-furanyl)-	Heterocyclic compound	623-30-3	1111.0	224121	384408	354171	504441	554720	555951	976012	1.00604e+06	909314	696248	689019	596458	692366	838696	638553	305407	379605	355611	69866.1	53342.9	80635.4	601764	1.57718e+06	1.1278e+06	605059	552771	666202	767559	784481	667727	749158	-	-	1.67555	0.0154273	0.479635	-1.05999	down	--	--	--
D192	81	80	154.136	C10H18O	Fenchol	Terpenoids	1632-73-1	1113.0	24187	36366	16792	17672	25278	21840	15192.8	25219.1	16253.7	6782	3887.47	10453	18765	21015.1	20074.8	32808	36025	31569.8	112571	51437	39863	24707	31910	22957	23316	27471	25091	22723	23245	22841	26267	C02344	ko00902,ko01110	--	--	--	--	--	1.07628	0.043859	0.372756
XMW0366	119	134	134.11	C10H14	Benzene, 1,2,3,5-tetramethyl-	Aromatics	527-53-7	1117.0	74572.4	115517	112837	87112.1	109467	119953	89556.8	89607.4	73950.6	71037.8	79554.1	71822.1	82964.7	86162.3	78462.6	86357.2	100674	101338	33747.3	25873.6	32384.1	75984.4	115478	133373	102887	111520	94381.5	96014.6	106636	86082.5	93412.1	-	-	--	--	--	--	--	--	--	--
WMW0015	71	111	154.136	C10H18O	Terpinen-4-ol	Terpenoids	562-74-3	1177.0	15087.2	17412.8	16178.4	19569.4	21089	22968.8	27695.6	30384.1	27432.8	12804.5	13675.2	13660.7	12090.1	15596	9876.07	9441.82	8670.34	12086.5	102794	53009	59505.4	87783.9	90019	57212.5	25905.5	26975.2	25292.3	24065.1	27901.8	23504.1	28093.4	C17073	-	--	--	--	--	--	1.27457	0.00199576	0.469409
XMW0654	109	67	152.12	C10H16O	Ethanone, 1-(1,4-dimethyl-3-cyclohexen-1-yl)-	Terpenoids	43219-68-7	1149.0	29913.9	30774.6	25739.7	54338.9	73354.3	78342.3	12945.1	20203	17847.4	27737.6	20793.7	27513.4	36087.5	40874.5	25983.1	23408.2	28014.2	30267.9	10050.4	10140.9	10336.2	27758.9	47675.3	35218.3	32231.5	30922.1	27743.6	38404.4	38646	30383.1	33720.7	-	-	--	--	--	--	--	--	--	--
XMW0801	93	108	162.141	C12H18	Cyclohexene, 3,4-diethenyl-1,6-dimethyl-	Hydrocarbons	61142-14-1	1153.0	57052.8	56593.3	38813.3	46597	48453	59933.2	15325.2	22154.9	19383.6	54051.8	35916.4	60707.6	44300.9	43796.9	36756.7	17593.6	31040.8	41022.8	6679.22	15670.4	15769.2	27914.3	35067.2	24158.5	36280.5	36433.1	40851.6	40725.9	42298.4	34540.2	42101.8	-	-	--	--	--	--	--	1.19297	0.0438744	2.64977
KMW0345	41	70	138.104	C9H14O	2,6-Nonadienal, (E,Z)-	Aldehyde	557-48-2	1155.0	80373.6	37051.6	14865.3	16315.4	25095.3	22982.3	7884.8	11193	8837.28	26171.1	20251	25348.3	46643.2	37384.7	21830.5	9601.73	14306.5	16117.2	16379.9	19206.3	17407	11132.4	18847.8	12574.5	19186.4	22469.9	14307.3	18738.6	16424	17284.6	19293.9	C08499	-	1.52436	0.0849705	0.378103	-1.40315	down	1.23424	0.00576621	2.57102
D412	95	67	152.12	C10H16O	5,7-Octadien-4-one, 2,6-dimethyl-, (Z)-	Terpenoids	3588-18-9	1155.0	139515	93417.7	52417.8	110683	175020	164406	42250.6	47643.7	44106.6	54475.7	48425.4	52593.6	101520	88832	61493.2	49998.5	64892.9	53662.7	24081.5	25326.8	20719.6	67160.6	104563	76293.9	77087.3	83794.6	65190.9	73667.3	73938.7	70126.4	74634.2	-	-	--	--	--	--	--	--	--	--
KMW0297	59	94	170.131	C10H18O2	trans-Linalool oxide (furanoid)	Heterocyclic compound	34995-77-2	1086.0	56554.7	91869.4	92278.2	140574	122652	146357	81370.1	88752	77990.9	41090.3	39582.1	47303.4	94619.4	154361	101550	143660	179375	158685	73661.3	63420	66976.4	130211	165122	150242	103351	107249	102734	112432	114304	92076.9	115936	-	-	--	--	--	--	--	--	--	--
KMW0368	81	53	156.025	C7H8O2S	Ethanethioic acid, S-(2-furanylmethyl) ester	Heterocyclic compound	13678-68-7	1172.0	33192	27713	9372	13165	16940	15860	15616	15564	12480	10797	3755.72	7283	67081.1	22453.3	17979	10686	12033	10044	16521	15012	16612	10369	10977.8	10257	18405	20348	14547	22699.3	25225	22094.1	20095	-	-	1.35702	0.252772	0.304734	-1.71438	down	--	--	--
KMW0462	105	122	122.037	C7H6O2	Benzoic acid	Acid	65-85-0	1177.0	128281	200920	159459	148373	102107	134015	78486.9	74173.7	71028.3	103926	67728.2	106792	169215	195753	162729	150397	139855	141220	43303.4	26281.6	22119.2	90349.5	162597	117119	100390	98080.7	104267	112566	112630	112590	118773	C00539	-	--	--	--	--	--	--	--	--
XMW3734	122	121	122.037	C7H6O2	2-hydroxy-BenzAldehyde	Aldehyde	90-02-8	1047.0	156591	220423	305802	217682	225508	197820	156566	160533	169201	161355	127677	165819	268205	551626	358087	183146	235592	315310	29500.9	35146.9	25602.9	115463	96210.1	91787.6	171758	179153	197064	223898	232030	198548	226220	C06202	ko01100	--	--	--	--	--	--	--	--
XMW0555	145	160	160.052	C10H8O2	2-Acetylbenzofuran	Heterocyclic compound	1646-26-0	1395.0	19698	25782.7	27606.8	63601.9	44361.5	53075.2	51530.8	52611.2	57831.2	22001.8	18711.2	18413.2	26225.1	20046.7	13731.5	28022	40525.7	39229.2	40658.5	41487.5	34401.2	22610.7	21284.3	14283.9	31144.3	37234.2	29292.9	29959.4	33309.1	29856	24734.1	-	-	--	--	--	--	--	1.26825	0.000399967	0.365037
XMW0285	121	122	122.037	C7H6O2	BenzAldehyde, 4-hydroxy-	Aldehyde	123-08-0	1364.0	3.47785e+06	5.20159e+06	4.97206e+06	5.46332e+06	4.88875e+06	6.2433e+06	7.93671e+06	9.32887e+06	8.3334e+06	2.46084e+06	2.93893e+06	2.31469e+06	8.63629e+06	8.62528e+06	7.4644e+06	7.75263e+06	1.07783e+07	1.09885e+07	8.27504e+06	6.80237e+06	6.21149e+06	1.43879e+07	2.18502e+07	1.8548e+07	1.10406e+07	1.1505e+07	8.46165e+06	9.56169e+06	9.80871e+06	9.06788e+06	9.2612e+06	C00633	ko01100	--	--	--	--	--	1.27068	0.00136084	0.301358
w08	142	141	142.078	C11H10	Naphthalene, 1-methyl-	Aromatics	90-12-0	1307.0	38959.9	43048.1	47790	58364.2	68865.3	60098.8	38920.2	37914.5	42412.6	46690.3	34841.1	48427.7	157000	195333	176639	227073	244101	195342	27489.1	27147.8	39389.3	75939	103818	62925.8	68322.9	78920.2	97265	99572.9	107343	90065.5	92217.7	C14082	-	--	--	--	--	--	--	--	--
NMW0129	93	68	196.146	C12H20O2	Cyclohexanol, 1-methyl-4-(1-methylethenyl)-, acetate	Ester	10198-23-9	1317.0	5122.1	17960.7	6946.63	16905.4	10144.1	12674.3	12243.1	13903	13707.2	4853.21	4438.44	4892.98	5512.66	10527.4	10160	20909.6	15339.5	22182	14096.7	5889.25	8712.68	8449.79	10873.4	11251.3	8613.54	12364.1	9800.85	8207.76	11012.2	7451.79	6964.55	-	-	1.48772	0.0175229	2.23019	1.15717	up	1.27314	0.00213209	0.355922
XMW1455	124	139	139.063	C7H9NO2	5-Amino-2-methoxyphenol	Phenol	1687-53-2	1402.0	15280	28539	21049	47028	57594	66592	35245	30908	29320	10928.6	12184	13000	14129	24766	14471	29695	32733	19891	16360	13285	6194	14193	25193	22151	54706	59085	46624	50376	53978	58610	56148	-	-	--	--	--	--	--	1.2643	0.00414224	0.378249
KMW0482	81	41	152.12	C10H16O	2,4-Decadienal, (E,E)-	Aldehyde	25152-84-5	1317.0	23811.8	52720.9	25779.6	49730.3	39742.4	52957.3	39342.4	34483.6	38587.4	10805.3	8226.59	14931.1	31290.7	36922.3	31172.8	55268.9	56839.5	74838.6	33881.2	21324.4	17509	25293.4	33526	39885	33299.2	31771.9	27871.3	28943.8	28952.8	24603.7	26757.1	-	-	--	--	--	--	--	1.22286	0.000615887	0.302126
KMW0435	41	55	154.136	C10H18O	2-Decenal, (Z)-	Aldehyde	2497-25-8	1252.0	204097	254256	237659	657448	375764	526517	505823	590857	483331	165116	117670	176885	357415	327346	298359	176993	336274	296740	316344	487393	606492	293081	333500	229914	343308	418598	295431	391110	488729	427705	459848	-	-	--	--	--	--	--	1.24588	0.00181332	0.290929
XMW0961	95	93	196.146	C12H20O2	Bornyl acetate	Terpenoids	76-49-3	1285.0	1718	1476	3209	3143	5156	6885	4458	2160.7	1975.33	6867	2822	4389.82	931.953	1453.13	1818.22	1347.96	6207	6213	359545	108045	178099	290157	262722	111243	28243	27319	16437	21516	17028	18907	15688	-	-	1.206	0.185366	3.27551	1.71172	up	--	--	--
D266	83	55	182.203	C13H26	1-Tridecene	Hydrocarbons	2437-56-1	1292.0	32533.8	50154.1	42544.7	56376.5	63068.3	65438.7	70806.5	61638.6	63953	26229.9	21848.3	23910	31312.1	43417.3	28999.3	34059.5	45215.5	38492	7584.91	9728.94	12430.3	13337.4	26473.1	28982.2	49370.8	58303.2	41280.1	40395.7	44203.5	38968.1	32758.2	D92374	-	--	--	--	--	--	1.26637	0.00117539	0.366542
XMW0258	57	71	198.235	C14H30	Tridecane, 2-methyl-	Hydrocarbons	1560-96-9	1364.0	173000	263457	218589	320791	334175	408600	283850	276932	268516	110447	107196	84692.8	177080	171060	164690	177931	189967	211825	212700	207265	212712	260522	354296	321477	306363	326815	213993	215651	224423	203311	202842	-	-	--	--	--	--	--	1.2647	0.000258552	0.364569
D188	80	123	123.043	C5H5N3O	Pyrazinamide	Heterocyclic compound	98-96-4	1250.0	112236	127177	124717	268086	145534	217170	218972	256924	200464	93066.5	73249.5	96619.9	182564	161065	173301	88709.6	151231	147358	227642	302510	385385	161845	191933	124212	179380	202889	184049	230076	279389	254137	263274	C01956	-	--	--	--	--	--	1.243	0.00645375	0.388751
XMW0535	105	150	150.068	C9H10O2	p-Tolylacetic Acid	Acid	622-47-9	1363.0	335733	505342	464700	519371	623561	635600	781798	917357	784711	459862	550477	461172	1.24461e+06	1.42408e+06	1.20233e+06	1.45808e+06	1.70271e+06	1.73731e+06	724197	698617	633739	1.38554e+06	2.04116e+06	1.72498e+06	1.1323e+06	1.18661e+06	1.02506e+06	1.14544e+06	1.19273e+06	1.26332e+06	1.27018e+06	-	-	--	--	--	--	--	--	--	--
NMW0156	91	149	149.03	C8H7NS	Benzene, (isothiocyanatomethyl)-	Sulfur compounds	622-78-6	1367.0	1.0428e+06	1.54407e+06	1.49011e+06	1.75667e+06	1.4843e+06	2.00366e+06	2.41099e+06	2.82628e+06	2.50337e+06	759764	891614	752382	2.71245e+06	2.75914e+06	2.38588e+06	2.50332e+06	3.44896e+06	3.36086e+06	2.49124e+06	2.02343e+06	1.83276e+06	4.3327e+06	6.55829e+06	5.55875e+06	3.23104e+06	3.41621e+06	2.53859e+06	2.8182e+06	2.98087e+06	2.74369e+06	2.81222e+06	C03098	-	--	--	--	--	--	1.2732	0.0021693	0.310538
D219	135	136	136.052	C8H8O2	BenzAldehyde, 4-methoxy-	Aldehyde	123-11-5	1251.0	6396.49	9530.59	10384.4	17962.8	20724.7	22684.3	13253.2	13667.9	10489.3	9630.52	7023.9	8248.35	11663.2	16240.3	15593.8	15127	20434.5	16748.2	13244.2	20053.3	18730.4	16557.3	19432.5	12178.2	14506	14530.8	11473.5	14786.3	16115.6	19523.6	18813.6	C10761	-	--	--	--	--	--	--	--	--
XMW0693	69	41	182.131	C11H18O2	2,6-Octadienoic acid, 3,7-dimethyl-, methyl ester	Ester	2349-14-6	1323.0	235372	418797	291243	433825	370626	470742	492489	381439	407489	145400	110165	139211	279699	322260	217090	362569	431963	411130	191613	138047	129139	114753	149686	152849	292766	313801	196454	211079	213605	190707	195694	-	-	--	--	--	--	--	1.25206	0.00767081	0.308078
D394	69	109	186.108	C10H18OS	Cyclohexanone, 2-(1-mercapto-1-methylethyl)-5-methyl-, (2S-trans)-	Ketone	35117-85-2	1366.0	235273	365826	351052	453057	425756	522396	516816	588874	531884	187731	214192	179259	530911	548331	457477	487059	672351	687831	493792	418369	366854	851503	1.20192e+06	1.04871e+06	650418	695281	515573	574273	601674	532910	561746	-	-	--	--	--	--	--	1.27287	0.000897452	0.354905
NMW0157	93	135	135.068	C8H9NO	Acetamide, N-phenyl-	Amine	103-84-4	1366.0	7.17968e+06	1.0696e+07	1.02477e+07	1.14375e+07	1.02811e+07	1.30035e+07	1.65297e+07	1.94769e+07	1.73188e+07	5.04325e+06	6.05546e+06	4.74032e+06	1.77569e+07	1.77299e+07	1.51472e+07	1.57543e+07	2.19987e+07	2.22522e+07	1.6616e+07	1.37201e+07	1.25527e+07	2.94825e+07	4.47513e+07	3.822e+07	2.23485e+07	2.36541e+07	1.7113e+07	1.9193e+07	1.97093e+07	1.82705e+07	1.88615e+07	C07565	-	--	--	--	--	--	1.27042	0.00144148	0.297026
D402	123	67	166.099	C10H14O2	Piperitenone oxide	Ketone	35178-55-3	1368.0	694903	1.05696e+06	984147	1.09473e+06	1.01105e+06	1.27703e+06	1.5514e+06	1.8215e+06	1.62357e+06	483195	577409	452362	1.69028e+06	1.68656e+06	1.46236e+06	1.51208e+06	2.08865e+06	2.1483e+06	1.61719e+06	1.33415e+06	1.22367e+06	2.76315e+06	4.17939e+06	3.5889e+06	2.14609e+06	2.23922e+06	1.65238e+06	1.87006e+06	1.90988e+06	1.75657e+06	1.80195e+06	-	-	--	--	--	--	--	1.27034	0.0013015	0.302807
XMW0303	67	82	198.162	C12H22O2	Hexanoic acid, 5-hexenyl ester	Ester	108058-81-7	1371.0	15251.4	40398.1	23202.8	51216.8	83047.9	76853	22295.4	26289.3	23139.4	2715.96	2406.08	4217.72	18834.7	34484	20349.8	38358.7	42314.9	35193.7	14611.9	7966.88	8289.67	8475.44	32482.9	26411.6	37926.7	42154.6	38160.6	40310.4	41957.8	38985.3	39190.6	-	-	--	--	--	--	--	1.25893	0.000822861	0.130218
D457	97	69	200.178	C12H24O2	1-Hexanol, 5-methyl-2-(1-methylethyl)-, acetate	Ester	40853-55-2	1265.0	59336.8	96017.3	80269.8	111239	126861	121271	107806	108952	92226.5	73102.9	75288.7	68851.3	115423	154384	119827	154096	196738	163880	66322.2	66180.9	59234.5	140566	159923	127963	122529	118531	131605	136519	133416	119973	124862	D88387	-	--	--	--	--	--	--	--	--
KMW0446	69	41	152.12	C10H16O	Citral	Terpenoids	5392-40-5	1273.0	321095	549835	473615	819522	677730	1.07348e+06	288098	282824	269352	85809.3	71003.9	141431	267577	397258	266993	392268	483977	459100	154338	152223	140772	157880	220522	159092	362974	394049	264270	325557	330293	285642	321438	C01499	ko01110	--	--	--	--	--	1.18838	0.00999638	0.354937
XMW1236	161	176	176.157	C13H20	1-Isopropyl-3-tert-butylbenzene	Aromatics	20033-12-9	1255.0	48659.2	69007.5	76991.5	150995	121394	181987	106555	77828.4	82679.9	53353.9	32141.3	47383.5	65850.8	49811.8	60951.8	79747	81956.4	62119.2	20781.3	17395.6	19485.7	145793	132839	117855	68843.9	55355.6	57290.2	57038.2	58318.3	56968.4	63438.9	-	-	--	--	--	--	--	1.13147	0.0181825	0.497555
XMW0662	142	141	142.078	C11H10	Naphthalene, 2-methyl-	Aromatics	91-57-6	1297.0	218620	329163	282229	418874	345694	407356	367455	568028	468296	153809	111912	136428	172552	219119	175568	180748	215876	194556	305151	246072	204797	106111	116401	118198	294111	290700	245742	285339	271641	243776	239690	C14098	-	--	--	--	--	--	1.24115	0.024714	0.286477
XMW1113	99	55	210.118	C9H20FO2P	2-Octyl methylphosphonofluoridate	Ester	22925-97-9	1306.0	130915	146808	176525	194090	256984	215296	144019	122812	108303	197215	134150	217574	800566	1.0102e+06	852439	1.17524e+06	1.28504e+06	961538	129584	161788	160953	378990	516852	312107	302851	324475	402506	458424	452317	407135	443432	-	-	--	--	--	--	--	--	--	--
NMW0160	136	52	154.027	C7H6O4	Benzoic Acid, 2,3-dihydroxy-	Acid	303-38-8	1372.0	3.51501e+06	5.23137e+06	5.00521e+06	5.48308e+06	4.8978e+06	6.25302e+06	7.97142e+06	9.34108e+06	8.31592e+06	2.43499e+06	2.94351e+06	2.29665e+06	8.62348e+06	8.59309e+06	7.37778e+06	7.74236e+06	1.0727e+07	1.08886e+07	8.20271e+06	6.76021e+06	6.19193e+06	1.43998e+07	2.19145e+07	1.85859e+07	1.1149e+07	1.15486e+07	8.53547e+06	9.628e+06	9.81691e+06	9.12485e+06	9.23863e+06	C00196	ko01110	--	--	--	--	--	1.27017	0.00119269	0.299478
NMW0161	118	117	178.099	C11H14O2	3-Phenyl-1-propanol, acetate	Ester	122-72-5	1373.0	8104.69	16774.3	12232.3	13501.6	6660.61	21524.5	27330.5	22617.5	19844.2	4255.74	11972.2	8938.01	27875.1	30796.4	33240.6	26511.4	32936.6	38295.3	28682.9	25149.8	21206.8	36552.2	62579.8	41152.6	28739.4	25577.8	19806.3	40563.7	27113.4	29238.9	34792.9	C17663	-	--	--	--	--	--	1.1089	0.00899463	0.360583
XMW1433	128	71	170.094	C9H14O3	2,6-Heptanedione, 3-acetyl-	Ketone	29214-57-1	1260.0	13601.4	22682.7	24400.3	28577.4	41301.3	35803.5	26121.8	29205	23381.8	18737.9	20108.7	21135.2	27495	33770	28613.1	38838.6	53794.9	43768.2	15612.4	11543.5	16060.3	35023.4	39579	25796.4	24653.1	28608.8	27822.4	29656.2	36607.6	27808	35716.4	-	-	--	--	--	--	--	--	--	--
NMW0105	107	136	136.089	C9H12O	Phenol, 4-propyl-	Phenol	645-56-7	1260.0	33926.2	58393.1	49663.3	36839.3	40917.8	46422.2	28734.8	34996.3	25962.4	25671.3	28507.4	29447	29540.2	41261.3	35094.1	28591.7	35617.2	39444.9	10319.9	6914.87	8860.54	26136.2	22104.6	15262.5	37564.8	42924.8	48454.5	45769.1	48892.6	46205.6	50085.2	C14311	-	--	--	--	--	--	--	--	--
D356	138	109	138.068	C8H10O2	3-Methoxy-5-methylphenol	Phenol	3209-13-0	1318.0	21000	32404	21893	19975	17118	23643	36240	37543	34844	11018	11589	14186	13791	15325	14312	9739	11002	14402	17533	12107	11855	19409	28770	29857	25055	27205	16112	24236	27214	22849	24194	-	-	--	--	--	--	--	1.26481	6.17561e-05	0.33871
NMW0163	123	95	138.068	C8H10O2	p-Hydroxyphenyl methyl carbinol	Alcohol	2380-91-8	1374.0	5029	9693	3475	6044	15517	16685	9	9	9	577.943	600.943	482.933	9129	8710	6340	9040	10983	9031	4807	1694	3850	835	4658	5072	8363	9095	9895	8192.18	10871	7458	9331	C13638	-	--	--	--	--	--	1.27865	0.00436436	61.5489
NMW0165	124	123	124.052	C7H8O2	Orcinol	Phenol	504-15-4	1369.0	131770	202818	178682	201623	195818	234140	272712	325675	299446	103954	122817	84323.3	310757	305710	264380	284124	386634	401104	303186	248741	230614	519748	762029	652120	397923	410083	312054	342552	368619	335246	336381	C00727	-	--	--	--	--	--	1.25413	0.000776903	0.346494
D175	91	73	178.136	C12H18O	.beta.-Phenylethylmethylethylcarbinol	Alcohol	10415-87-9	1382.0	172786	252658	244255	412509	336466	440034	428387	440149	381517	190267	193023	158807	531755	476921	427468	490441	646027	548164	340945	318488	282358	372168	528048	478096	385180	388093	378417	446786	445475	385142	415242	D91563	-	--	--	--	--	--	1.26261	0.00094029	0.43366
XMW0099	57	43	184.219	C13H28	Decane, 2,3,5-trimethyl-	Hydrocarbons	62238-11-3	1411.0	107057	153783	110697	129989	146463	179656	180478	145897	135173	77994.3	57892.3	55629.5	89166.8	94505.7	82113.2	80086.2	88991.9	80007.2	168991	138676	184392	168463	201291	192581	193241	211277	117877	118680	129368	115446	123897	-	-	--	--	--	--	--	1.2212	0.00992166	0.414943
KMW0453	93	80	196.146	C12H20O2	Linalyl acetate	Terpenoids	115-95-7	1257.0	489054	540117	506785	1.08317e+06	576616	832852	890766	1.01002e+06	831584	320567	208568	334170	668740	608032	630447	343060	642694	622273	756889	1.10579e+06	1.44404e+06	525781	589415	385559	706093	716481	692848	967772	1.14374e+06	1.11404e+06	1.07382e+06	C09863	-	--	--	--	--	--	1.22998	0.000970029	0.315955
KMW0456	70	55	158.167	C10H22O	1-Decanol	Alcohol	112-30-1	1272.0	48279.4	81867.5	62248.1	88915.7	84054.1	112763	66982.9	53032.9	65439.2	30539.2	20514.7	30664.3	52217.3	60693.2	47506.1	58742.5	70380.9	55282.2	20006.1	24102.5	24180.1	13667.3	31975.7	22835.3	59677.7	63198	43285.3	47669	49212.5	44259	46459.4	C01633	-	--	--	--	--	--	1.19285	0.00422883	0.440636
w02	41	55	154.136	C10H18O	2,4-Decadien-1-ol	Alcohol	14507-02-9	1274.0	173006	264445	222953	220604	240967	254976	331650	252369	273348	135527	100246	124497	184040	219419	136472	193865	200732	151430	41462.4	51979.7	54856.5	71175.1	97144.4	93523.2	199889	229914	125132	122079	140501	128826	129850	-	-	--	--	--	--	--	1.2275	0.0100729	0.420205
XMW1182	119	120	204.188	C15H24	Di-epi-.alpha.-cedrene-(I)	Terpenoids	21996-77-0	1382.0	1098.25	3993.91	4076.77	8619.23	10085.4	17689	7122629	2140262	3669626	67735	58314	83145	9	582.986	2742	3126	7133	2911	11200	7125	18304	8635.73	15220.5	12143.1	88018.9	88448.3	53370	47719	61530	52475	56602	-	-	1.1269	0.125549	3.95023	1.98194	up	1.25648	0.102493	0.0161758
D301	174	103	174.104	C12H14O	BenzeneacetAldehyde, .alpha.-(2-methylpropylidene)-	Aldehyde	26643-91-4	1383.0	20116.2	20047.5	19090.1	23101.7	15457.1	23691.4	46733.5	48875.3	48557.2	18315.4	24836.6	15248.9	36650.2	28792.1	26061.5	26404.4	33398.3	32641.8	40848.9	35774.5	30904.3	19721.2	25989.8	31582.2	40009.3	42099.7	48760	53719.8	49825.7	42599.7	45587.6	-	-	--	--	--	--	--	1.22952	0.00709891	0.405094
XMW0372	57	41	212.25	C15H32	Tridecane, 4,8-dimethyl-	Hydrocarbons	55030-62-1	1384.0	54269.5	83744.4	89557	107460	92961.6	116910	126531	165608	137183	50195	52799.7	53528.8	128467	129825	104834	140531	189663	166877	158858	117234	106997	120918	144321	142071	112585	126358	94933.1	102998	103201	86884.1	101942	-	-	--	--	--	--	--	1.26524	0.0154976	0.364583
XMW1331	121	164	164.084	C10H12O2	2-Propanone, 1-(4-methoxyphenyl)-	Ketone	122-84-9	1385.0	326150	449726	413942	683110	566117	756333	1.1579e+06	1.30177e+06	1.11143e+06	417165	405929	378080	1.1888e+06	1.02588e+06	893174	969988	1.27216e+06	1.07488e+06	467215	492350	407569	471950	621928	574433	755308	757075	702628	821552	822087	737289	762287	-	-	--	--	--	--	--	1.27513	0.00395413	0.33636
NMW0169	126	52	126.032	C6H6O3	1,2,3-Benzenetriol	Phenol	87-66-1	1385.0	49619	74812.7	82173.9	146221	161126	193352	126116	132323	109704	71099.4	67570.6	72492.7	184616	208084	177282	244837	323196	285791	127023	117396	106402	210674	278546	242223	138301	138144	149347	177928	173804	148185	157485	C01108	-	--	--	--	--	--	--	--	--
KMW0526	69	121	190.136	C13H18O	2-Buten-1-one, 1-(2,6,6-trimethyl-1,3-cyclohexadien-1-yl)-, (E)-	Terpenoids	23726-93-4	1386.0	303473	469197	446979	731271	649816	834398	1.1159e+06	1.31869e+06	1.12374e+06	423334	426516	411990	1.20548e+06	1.15161e+06	970817	1.15415e+06	1.53208e+06	1.34757e+06	659511	618964	525532	968187	1.24851e+06	1.11115e+06	840163	879446	813490	935536	910172	798772	864669	-	-	--	--	--	--	--	1.2745	0.00722354	0.354616
XMW1097	82	67	198.162	C12H22O2	Hexanoic acid, 3-hexenyl ester	Ester	84434-19-5	1386.0	67596	100366	100874	158508	167047	202689	149737	166537	135217	54628.5	59333.6	63735.1	201329	228479	166896	241338	322326	286770	163106	146522	120719	201862	277596	249937	156359	169556	153906	169259	166091	142157	163806	-	-	--	--	--	--	--	1.26465	0.00616812	0.393579
XMW0443	82	71	170.131	C10H18O2	(E)-2,6-Dimethylocta-3,7-diene-2,6-diol	Alcohol	51276-34-7	1191.0	137032	174049	163640	242598	211278	244792	180086	165404	158564	226678	234067	234676	335539	445292	335370	275533	372833	401846	151656	172792	150530	406950	527827	373287	227596	234698	322713	354325	356787	294860	339780	-	-	--	--	--	--	--	--	--	--
XMW0423	93	136	194.167	C13H22O	6,8-Nonadien-2-one, 8-methyl-5-(1-methylethyl)-, (E)-	Ketone	54868-48-3	1373.0	13621.3	23202.3	11964.7	23558.7	43719.4	36743.7	2878.54	10938.4	5561.91	482.883	1864.32	2425.79	16771.7	27587.1	14757.5	25883.3	28362.1	29745.8	13939.7	10891.4	7041.4	11329.1	15002.8	16528.8	14938.8	21937	20418.4	20868.7	17973.8	18619.1	18932.3	-	-	--	--	--	--	--	--	--	--
NMW0122	69	41	182.131	C11H18O2	Geranyl formate	Ester	105-86-2	1301.0	159725	231344	214839	237257	305026	269641	327627	253519	268323	175512	128078	161853	503045	620286	506779	687456	704508	583976	64157.2	73944	66518.4	196586	286372	164891	257614	283861	258366	275833	291431	244900	267246	C12294	-	--	--	--	--	--	--	--	--
NMW0170	148	120	148.052	C9H8O2	Hydrocoumarin	Heterocyclic compound	119-84-6	1387.0	24264.3	42623.3	33134.2	43476	49178.7	54025.5	54416.7	58259.1	51532.7	17105.7	23484.2	14525.2	45397.3	43475.4	36932.9	47932.5	55706	51169.5	42483.5	28225.4	33735.6	52077.2	58366.9	56771.2	46808.7	49931.1	49425	53438.7	51878.5	51302.9	45590.1	C02274	ko00999	--	--	--	--	--	1.24441	0.000609798	0.335641
KMW0534	56	57	200.178	C12H24O2	Butyl caprylate	Ester	589-75-3	1389.0	38463.1	56504.5	73170.3	80696.2	71193.7	88801.7	100218	138490	118185	33332.3	39989.2	40953.2	78837	88075.7	64179.9	82545.2	115112	101633	100951	59689.9	47368.4	66435.2	83574.7	83610.5	81256.3	88231.2	58936.3	62695.1	65356.6	57352	60740.6	D91788	-	--	--	--	--	--	1.25711	0.0148485	0.320193
NMW0171	77	107	152.047	C8H8O3	Acetic Acid, phenoxy-	Acid	122-59-8	1389.0	95005.1	138808	135671	212585	186626	260050	257160	257425	186791	111584	102937	106805	331649	291001	281378	333608	433795	393852	233540	215487	182450	278994	346989	327125	228325	240140	240648	257003	265307	234358	237862	C02181	-	--	--	--	--	--	1.23239	0.0315159	0.458138
NMW0113	69	41	184.146	C11H20O2	6-Octen-1-ol, 3,7-dimethyl-, formate	Terpenoids	105-85-1	1275.0	340883	546046	447294	498287	541577	581384	583720	459006	481976	269168	185923	274920	386872	554687	363866	471015	455962	343891	94057.4	104906	106648	240149	311291	274334	402261	419364	311693	310367	339751	314358	330646	C12295	-	--	--	--	--	--	1.18283	0.00650021	0.478789
KMW0474	58	59	170.167	C11H22O	2-Undecanone	Ketone	112-12-9	1294.0	60368	80119.6	77356.6	80640.1	136425	110880	73774.1	61934.5	60583.4	104457	64989	96094.9	45194.6	56905.6	45179.5	30069	37092.8	38116.4	119339	60768	52706.2	123588	188361	241024	62718	72445.8	82361.1	83965	98979.2	88475.6	108777	C01875	-	--	--	--	--	--	--	--	--
KMW0537	81	68	204.188	C15H24	Cyclohexane, 1-ethenyl-1-methyl-2,4-bis(1-methylethenyl)-, (1.alpha.,2.beta.,4.beta.)-	Terpenoids	33880-83-0	1398.0	19110	26426	29186	47899	62740	70553	37884	40547	33320	9672	8173	7913	15765	24354	9950	22493	26180	20694	8188.11	4681.61	3483.38	13318	19866	23406	46372	52486	31192	35033	40379	31711	31623	-	-	--	--	--	--	--	1.27227	0.0034501	0.230495
XMW0980	119	121	204.188	C15H24	(1R,3aR,4aR,8aR)-1,4,4,6-Tetramethyl-1,2,3,3a,4,4a,7,8-octahydrocyclopenta[1,4]cyclobuta[1,2]benzene	Terpenoids	94482-89-0	1395.0	21281.8	29371	23358.2	27346.6	32227.4	34868.3	268127	145442	173451	37146.9	35408	36148.3	52959.4	49438.3	45349.6	68091	87358	73043.1	170877	207534	219945	88550.8	88111	65752.9	65622.2	70698	64385.7	63515.9	67753	56848.2	65871.1	-	-	--	--	--	--	--	1.24745	0.0501312	0.185178
XMW0463	91	108	192.115	C12H16O2	Pentanoic acid, phenylmethyl ester	Ester	10361-39-4	1396.0	25376.2	25757.8	26909.2	29316.6	36739.1	40012.1	259220	142671	156543	44866.7	39881.6	44245.7	94758.5	103841	89770.9	99895.6	106194	109982	161207	224376	238452	132970	101049	78996.8	59473.2	64628.4	74748.6	69721.5	92290.9	70822.9	84925.6	D81803	-	--	--	--	--	--	1.23416	0.0598043	0.230992
KMW0508	135	150	150.104	C10H14O	p-Cymen-7-ol	Alcohol	536-60-7	1289.0	12265.7	18326.4	14702.9	26228	23983	27129.6	47634.3	42538.6	39781.6	17791.1	18222.7	15767.8	28855.6	32772.6	28123.4	26572.7	35470.6	26166.4	21153.7	15173.8	17893.4	20682.6	15433.5	16790.1	26697.4	26523.4	30442.7	40894.2	39009	34932.5	39485.6	C06576	ko01100	--	--	--	--	--	1.2673	0.00416484	0.398459
WMW0172	148	147	148.089	C10H12O	TRANS-ANETHOLE	Aromatics	4180-23-8	1283.0	11465.8	16562.6	17647.7	22723.2	20635.9	21030.2	27431.1	51995.2	43267.3	11032	9741.96	7896.96	15272	16862.2	12503.6	13613.6	22376.4	21413.2	27372.7	27302.7	29863.2	11876.7	13873.6	11064	53567.4	49216.8	50268.2	61781.4	62048	55393.9	59824.6	C10428	ko00940,ko01110	--	--	--	--	--	1.23028	0.0468019	0.233679
KMW0551	57	71	198.235	C14H30	Tetradecane	Hydrocarbons	629-59-4	1400.0	35321.8	54444.5	49249	88964.1	116051	126130	61786.2	60703.4	53473.7	22511.8	16372.9	19237.6	32865.7	46069.6	27541.7	49773.7	57879.5	42386.3	25909.4	24431.9	24639.4	26021.8	45705	35109.1	78407.8	89060.9	51722	57592.1	61851.1	46964.2	56575.2	-	-	--	--	--	--	--	1.25687	0.000488663	0.330309
XMW0964	137	121	204.188	C15H24	Petasitene	Terpenoids	443124-67-2	1402.0	19694.2	33638.6	30383.5	41796.4	49816.1	54092.6	40445.3	40937.9	42080.1	10717.7	20472	21278.5	25115.2	47303.4	34273.5	43682.2	60714.3	43685.1	21067.8	34014.5	9	37861.1	66457	34834.2	47270.6	47354.3	44779.9	49278.1	51019.4	44093.4	49351	-	-	--	--	--	--	--	1.14858	0.0183053	0.42497
XMW0663	109	96	152.131	C9H16N2	3,5-Dimethyl-1-butylpyrazole	Heterocyclic compound	2655-37-0	1192.0	77707.1	104964	91355.8	140756	117080	143318	106909	95941.9	94065.1	118472	120244	129732	186411	252789	183480	167795	202283	237075	91952.8	91100.9	86066.4	230384	286862	206431	141034	133840	173331	189538	187600	157392	185303	-	-	--	--	--	--	--	--	--	--
KMW0430	69	41	156.151	C10H20O	Citronellol	Terpenoids	106-22-9	1228.0	34575.4	53280.5	41506.3	48037.9	58056.8	51085.7	92882.9	56800.3	64262.7	29223.8	25143.1	33244.5	40116.4	44440.5	36224.6	25284.1	34713.9	46030.9	80603.4	32334.6	43295.1	22081.2	27267.4	34841.6	49631.9	45757	32370.7	37669.2	48174.6	41943.7	37473.8	C09849	ko01110	--	--	--	--	--	1.188	0.0563004	0.409502
XMW0304	71	67	170.131	C10H18O2	Butanoic acid, 5-hexenyl ester	Ester	108058-75-9	1183.0	24111	35596	36596	54938	33781	57619	43001	38228	37185	19196	19450	20851	34019	55326	37352	32470	40711.4	34954.8	13601	11808	10250	89787	112997	74477	22710	31601	30904	30381	29343	31589	42413	-	-	--	--	--	--	--	--	--	--
XMW0542	109	41	152.12	C10H16O	1-Cyclohexene-1-carboxaldehyde, 4-(1-methylethyl)-	Terpenoids	21391-98-0	1276.0	117638	249297	212299	332140	327744	357878	241969	198745	191389	117797	77166.5	150554	185722	398142	239439	289358	287355	203225	25488.8	20064.9	17032.5	222165	305058	244778	147232	153062	186415	217012	211092	185610	200791	-	-	--	--	--	--	--	--	--	--
XMW0080	110	54	170.131	C10H18O2	3-Octen-1-ol, acetate, (Z)-	Ester	69668-83-3	1195.0	57541.6	72282.1	59828.8	91715.6	74070	96604.7	70919.4	63438.7	53225.2	72718.4	95633.3	72564.5	119812	164183	116854	106712	125695	162584	53922.9	54205.1	51725.3	129554	162906	120903	80009.2	89050.4	100092	116551	116477	106845	113288	D93562	-	--	--	--	--	--	--	--	--
XMW0124	117	89	117.058	C8H7N	m-Aminophenylacetylene	Amine	54060-30-9	1203.0	30568.8	42065.6	29395.9	27948.6	25062.8	29350.3	8331.52	11311.3	8007.81	18758.3	18404	20630.7	21347	29442.9	23530.2	17069.4	13394.1	21837.2	9087.99	6752.24	7516.43	7350.94	9124.92	10326.2	15580.1	14674.1	20399.1	18059.4	19080.9	17508.3	18167.4	-	-	--	--	--	--	--	1.22154	0.0024074	2.09011
D290	148	105	148.089	C10H12O	2-Butanone, 4-phenyl-	Ketone	2550-26-7	1236.0	3651.92	4019.26	6486.67	8844.21	7752.49	14047.2	4039.7	4651.24	3450.48	2265.45	2816.65	2556.85	7128.09	7113.7	5875.24	6167.39	6705.83	12950.8	5079.91	5638.79	6466.16	10845.2	8992.91	5950.83	5195.02	6768.54	4877.72	5563.76	5882.12	6075.32	6098.3	-	-	--	--	--	--	--	--	--	--
NMW0099	129	102	129.058	C9H7N	Quinoline	Heterocyclic compound	91-22-5	1238.0	252162	366376	330121	686291	549419	743674	385809	319088	282782	302481	276601	301515	536945	620097	568096	668522	832138	756549	698693	578271	570281	1.25539e+06	1.65205e+06	1.20918e+06	513809	483699	691233	813827	747632	698400	827932	C06413	-	--	--	--	--	--	--	--	--
D359	136	135	164.131	C10H16N2	Pyrazine, 2,3-dimethyl-5-(1-methylpropyl)-	Heterocyclic compound	32263-00-6	1229.0	37099.4	91016.6	40555.7	50810.5	38089.3	70071.8	55658.6	74319.8	50788.6	16557.3	24617	22953.7	61824.4	108416	64010.4	80495.5	102890	192178	32399.9	19519.2	21404.5	13190.6	18423.4	23893.9	60465	70222.7	72013.2	86964.1	80775.1	75861.1	79112.5	-	-	--	--	--	--	--	1.22247	0.0228644	0.354755
D430	155	140	155.04	C7H9NOS	5-Acetyl-2,4-dimethylthiazole	Heterocyclic compound	38205-60-6	1270.0	122956	186872	176970	249571	232002	271345	225521	232433	214265	153494	144836	153761	248572	309158	245922	318572	406601	349205	150974	125704	126441	261196	321338	255260	246243	256994	264048	276785	292337	268476	279735	-	-	--	--	--	--	--	--	--	--
XMW0776	105	77	162.068	C10H10O2	Benzoic acid, 2-propenyl ester	Ester	583-04-0	1254.0	80257.3	93333.9	110008	177292	127775	169477	143719	169612	133767	66005.3	57584.4	74465.8	110785	116060	105644	74568.8	118874	111568	178808	206231	226796	188420	215246	148372	122447	134749	111174	136851	167423	156588	145467	D88886	-	--	--	--	--	--	1.2398	0.0072915	0.442979
XMW1469	135	164	164.12	C11H16O	Benzene, 1-methoxy-4-(1-methylpropyl)-	Ether	4917-90-2	1254.0	6026	11752	12684	9773	7920	9816	26551	34026	29737	5150	6232	3729	5494	10055	8304	10436	12944	6688	6947	7084	4921	8953	11721	10737	17853	19340	15490	18279	20836	18275	22745	-	-	--	--	--	--	--	1.2632	0.00387898	0.167316
XMW1444	110	95	152.12	C10H16O	Carvenone	Terpenoids	499-74-1	1257.0	3409.91	5794.02	5308.1	3334.6	5662.01	6238.39	4745.93	6810.68	7438.67	7080.42	7137.71	5647.14	7023.96	6880.91	9928.97	10064.2	14181.8	11401.4	10408.5	4298.29	2718.94	15091.6	16144.5	11516.1	8256.5	8471.76	6777.89	7279.27	11832.5	7894.55	6915.89	-	-	--	--	--	--	--	--	--	--
XMW0937	119	109	194.131	C12H18O2	(1R,5S,6R)-2,7,7-Trimethylbicyclo[3.1.1]hept-2-en-6-yl acetate	Ester	67999-48-8	1262.0	10479.5	10653.2	18381.4	26076.8	55306.7	31230.1	23539.6	23448.9	20719.4	19184.7	14274.8	19202.8	22460.9	33465.8	21633.8	18047	25813.5	24333.4	11774.9	9865.05	5691.74	14220.7	16222.3	14129	21761	27103.8	26305.4	37999.4	35739.9	31694.7	33477.7	-	-	--	--	--	--	--	--	--	--
KMW0454	68	79	150.104	C10H14O	1-Cyclohexene-1-carboxAldehyde, 4-(1-methylethenyl)-	Aldehyde	2111-75-3	1274.0	62336.1	101594	87435.7	80223.9	88888.9	94833.2	126084	97898.2	112215	55040.2	38458.6	50615.3	78977.3	87236.8	51202.2	74309.2	78193.5	66451.1	21351.7	19058.6	22912.2	28174.2	38852	45489.2	80297.1	87565.3	50176.2	50734.8	59735.9	45972.1	50385	C02576	ko00903	--	--	--	--	--	1.21725	0.00492377	0.428659
KMW0458	136	121	196.146	C12H20O2	p-Menth-8-en-3-ol, acetate	Ester	89-49-6	1259.0	14228.8	21210.4	17244.3	15300.3	8685.51	22619.3	38521.6	38384.2	33254.8	11878.8	15963.9	11490	7424.45	11690.3	10724.6	10227.2	8784.99	10599.6	9650.15	16201	7487.56	15192.6	13015.2	12984.1	66200.4	65241	69626.6	103001	97835.8	85585.8	90751.6	-	-	--	--	--	--	--	1.2544	0.000556621	0.357049
KMW0459	41	69	152.12	C10H16O	2,6-Octadienal, 3,7-dimethyl-, (E)-	Terpenoids	141-27-5	1270.0	100968	174215	152370	256623	207074	333570	103406	101257	91366.9	31239.9	29753.1	52761.1	98429	134346	91617.7	131155	154425	148101	44826.1	54139.6	51865.6	61378.2	74112	58733.5	117410	133907	84607	106397	103999	91867.7	96405.9	C01499	ko01110	--	--	--	--	--	1.1913	0.00567014	0.384265
XMW0364	83	55	172.183	C11H24O	6-Undecanol	Alcohol	23708-56-7	1277.0	200540	300444	240119	236483	253149	259240	349660	260389	281912	145184	108857	137593	198171	239417	154136	215792	215192	175193	65288.6	72120.3	86592.4	85875.5	104367	103859	229802	248533	157818	146066	160773	153528	158384	-	-	--	--	--	--	--	1.21882	0.0145402	0.43907
D222	68	99	184.146	C11H20O2	Hexanoic acid, 3-methyl-2-butenyl ester	Ester	76649-22-4	1284.0	17433.4	22833.9	23573.3	23348.5	27526	23266.7	32268.7	32523.2	28442.4	13801.3	13078	13667.7	21773.4	24350.2	16134.5	25959.8	29815.4	19306.8	9391.49	14449	15673.9	12754.6	19846.2	9832.64	22231.7	22910.4	21734.7	19183.1	20115.8	21493	16615.5	C13422	-	--	--	--	--	--	1.27202	0.00463666	0.434894
D163	95	69	166.099	C10H14O2	dl-Camphoroquinone	Terpenoids	10373-78-1	1319.0	15620.3	26241.9	21755.2	20758.1	20335.8	25632.5	23383.9	21721.9	22357.5	6275.06	12374.3	12768.8	17271.6	17867.6	16031.6	20509.1	22998.1	28623.3	19314.8	13603.4	11725.3	24568.9	27950.1	24662.1	23736.8	17897	15116.4	22629.7	19840.7	18784.5	20788.5	-	-	--	--	--	--	--	1.11174	0.0244434	0.465707
NMW0121	135	150	150.104	C10H14O	Phenol, 2-methyl-5-(1-methylethyl)-	Terpenoids	499-75-2	1299.0	11741.5	15339.7	13382	6708.97	4441.1	3767.99	34395.8	23123.8	20702.2	13080.2	10800.3	14019.2	11316.6	15170.8	12437.7	17567	21593.2	8908.5	28559.4	12345	15049	21111.6	14918.5	4892.34	25291.8	23014.8	25771.2	29740.4	33395.1	23845.8	34490.8	C09840	-	--	--	--	--	--	1.14347	0.0794036	0.484515
XMW0685	107	122	192.151	C13H20O	(2S,6R,7S,8E)-(+)-2,7-Epoxy-4,8-megastigmadiene	Hydrocarbons	108342-25-2	1325.0	16515.2	15826.8	9879.25	13867.1	23251	15587.1	14116.6	14486.3	14625.1	5303.54	5560.83	7208.48	11102.8	10367.4	8560.64	10321.2	15640.5	12085.3	88830.3	74997.3	66281.3	18764.1	19606.5	31742.8	17340.1	20517.9	13885.7	18473.1	16207.1	15389.5	19021.6	-	-	--	--	--	--	--	1.24764	0.00325574	0.418083
XMW0209	79	91	152.12	C10H16O	1,4-Cyclohexadiene-1-methanol, 4-(1-methylethyl)-	Alcohol	22539-72-6	1330.0	21130.5	21847.3	18090.2	17522.8	18624.4	18330.4	25653.7	21309	20597	11547	10132.4	10689.2	22954.4	22845.4	23021.4	24205.8	34666.8	23355.7	114953	103493	98800.9	33690	33926.2	45206.5	23658	22881.8	26297.9	28707.7	30027.7	25517.6	28002.5	-	-	--	--	--	--	--	1.24957	0.0132262	0.479111
NMW0006	107	150	150.104	C10H14O	2-Cyclohexen-1-one, 3-methyl-6-(1-methylethylidene)-	Terpenoids	491-09-8	1340.0	19260.1	29313.2	15357	24591.5	16459.7	34292.7	21260.7	20632.1	22512.3	31716.2	31160.9	45200	36836.8	40424.2	38597.1	43442.6	41742.6	48370.7	50060.8	36968.4	51701.4	110242	131369	76584.8	35850.7	30134.5	34346.1	40508.9	40999.8	33979.5	39859.6	C01951	-	--	--	--	--	--	--	--	--
KMW0513	70	41	168.151	C11H20O	2-Undecenal	Aldehyde	2463-77-6	1367.0	81169.2	128573	150297	237875	232087	284899	164951	161671	149944	63187	64908.5	62606.8	139883	149480	131930	154765	212851	196702	120403	106288	91556.4	241462	287590	237693	165815	167083	153604	177456	170688	150010	164799	-	-	--	--	--	--	--	1.27781	0.00187394	0.400159
KMW0516	136	121	196.146	C12H20O2	.alpha.-Terpinyl acetate	Ester	80-26-2	1350.0	140271	141607	178877	260346	387420	319549	99682.1	119535	86092.8	121172	109978	108693	190916	189272	155968	204027	244109	210293	661836	329229	506658	613096	542632	368450	165430	211499	239159	234002	267975	266404	270762	-	-	--	--	--	--	--	--	--	--
NMW0151	79	123	166.099	C10H14O2	Bicyclo[3.1.1]hept-2-ene-2-carboxylic acid, 6,6-dimethyl-	Terpenoids	19250-17-0	1359.0	909911	1.41457e+06	1.30472e+06	1.54004e+06	1.3531e+06	1.69432e+06	2.13254e+06	2.49583e+06	2.22427e+06	688166	772554	665797	2.37115e+06	2.30569e+06	1.96401e+06	2.11375e+06	2.837e+06	2.91394e+06	2.1476e+06	1.76634e+06	1.60389e+06	3.72494e+06	5.80589e+06	4.84401e+06	2.85865e+06	3.035e+06	2.27215e+06	2.45287e+06	2.52182e+06	2.45072e+06	2.45215e+06	C11940	ko00903	--	--	--	--	--	1.27486	0.00262292	0.310321
w18	71	67	170.131	C10H18O2	2,7-Octadiene-1,6-diol, 2,6-dimethyl-, (Z)-	Alcohol	103619-06-3	1361.0	381752	551854	532015	634476	603713	761715	774190	864657	790133	261970	288577	243961	728526	728716	623643	650258	895411	876523	700958	611655	577383	1.17182e+06	1.74252e+06	1.48656e+06	959966	1.01474e+06	707740	791471	805095	733428	754975	-	-	--	--	--	--	--	1.27555	0.000554562	0.327095
NMW0153	107	150	150.104	C10H14O	Phenol, 4-butyl-	Phenol	1638-22-8	1362.0	537382	837922	780209	834663	765028	963434	1.22993e+06	1.44572e+06	1.30025e+06	389720	454301	368400	1.3422e+06	1.34686e+06	1.16587e+06	1.2088e+06	1.67366e+06	1.69166e+06	1.29704e+06	1.05464e+06	970163	2.21162e+06	3.38573e+06	2.8429e+06	1.69198e+06	1.7519e+06	1.32317e+06	1.47142e+06	1.51893e+06	1.4179e+06	1.43334e+06	D88733	-	--	--	--	--	--	1.27229	0.00166067	0.304943
XMW1088	135	150	150.068	C9H10O2	4-Hydroxy-2-methylacetophenone	Ketone	875-59-2	1363.0	99690.7	174783	142474	146949	143801	174389	206647	251813	221681	68713.2	83578.2	69331.5	236057	248955	235687	206099	292568	306790	218590	200170	186112	386447	567054	486412	302799	312009	237391	263762	269040	254813	258431	-	-	--	--	--	--	--	1.26879	0.00352246	0.325849
KMW0517	41	70	168.151	C11H20O	2-Undecenal, E-	Aldehyde	53448-07-0	1366.0	233239	373343	351725	431871	392560	498381	566811	652842	587258	180421	202489	161226	553298	570901	482582	515269	697130	700163	530685	446192	400299	918433	1.37432e+06	1.1777e+06	715703	786078	532275	588719	629825	556897	587576	-	-	--	--	--	--	--	1.27256	0.000959023	0.301142
NMW0158	77	106	153.043	C7H7NO3	Benzene, 1-methoxy-2-nitro-	Aromatics	91-23-6	1368.0	776173	1.09203e+06	1.11577e+06	1.23342e+06	1.16042e+06	1.34646e+06	1.73931e+06	2.00964e+06	1.77076e+06	623145	703128	594514	2.0088e+06	2.00311e+06	1.71424e+06	1.84179e+06	2.50378e+06	2.48806e+06	1.72534e+06	1.41241e+06	1.28627e+06	3.03872e+06	4.57619e+06	3.919e+06	2.29619e+06	2.43301e+06	1.88468e+06	2.09747e+06	2.19719e+06	2.0697e+06	2.12012e+06	C19270	-	--	--	--	--	--	1.27287	0.00200946	0.347987
D445	81	98	196.11	C11H16O3	Furfuryl hexanoate	Ester	39252-02-3	1368.0	691773	1.04079e+06	995729	1.10384e+06	996985	1.26798e+06	1.58039e+06	1.8494e+06	1.64875e+06	501649	591312	465275	1.69082e+06	1.66452e+06	1.45988e+06	1.49084e+06	2.06816e+06	2.11863e+06	1.58414e+06	1.34908e+06	1.20651e+06	2.77048e+06	4.1843e+06	3.56345e+06	2.12065e+06	2.22576e+06	1.63935e+06	1.83244e+06	1.88247e+06	1.70919e+06	1.8013e+06	-	-	--	--	--	--	--	1.27067	0.00127417	0.306828
XMW0164	138	82	194.167	C13H22O	1-Oxaspiro[4.5]dec-6-ene, 2,6,10,10-tetramethyl-	Terpenoids	36431-72-8	1302.0	19032.3	30838.4	27230.4	24612.6	24742.4	29072.6	35302.8	33016.4	34664.5	10629.8	9027.69	12848.7	10731.1	14190	13564.8	12097.1	14161.4	15631.1	11893.5	10514.2	9607.05	18573.1	24679.7	20315.6	22398.9	25015.4	12536.8	19679.3	20212.1	20548.7	20282.2	D70274	-	--	--	--	--	--	1.25581	0.000196333	0.315644
XMW1316	151	108	151.063	C8H9NO2	4-Methoxyformanilide	Amine	5470-34-8	1370.0	291950	443142	410891	444335	406781	502383	644701	752895	676374	207559	242577	195151	708948	718173	623775	646771	886378	906292	681597	561853	503170	1.14747e+06	1.71536e+06	1.45563e+06	899009	928610	703181	790105	828070	758854	778156	D91515	-	--	--	--	--	--	1.27181	0.00133129	0.311136
NMW0159	100	60	146.058	C6H10O4	Hexanedioic Acid	Acid	124-04-9	1372.0	17519.3	22436.1	26036.7	46316	44470.3	49746.4	42748.8	43186.6	34834	16008.3	20277.7	16029.8	29788.8	32619.6	28331.4	37279.7	41229.4	36616.4	25228.7	21883.2	17499.6	55456.1	61928.8	59283.6	34294.4	35791.8	35571	49257.3	47184.1	39627.4	40165.6	C06104	ko01100	--	--	--	--	--	1.24637	0.00490546	0.433188
WMW0217	41	55	182.167	C12H22O	2-Octenal, 2-butyl-	Alcohol	13019-16-4	1378.0	14145.1	27360.5	15556.5	37923.4	67874.2	66983.4	15412.2	19959.8	23457.4	11188.9	5078.27	5090.3	13053.4	28846.9	14383.6	25363.4	30613.3	29447.9	9528.85	8321.07	4142.2	17159.1	44777.1	33611.3	36137.6	31511.6	34705.9	38353.9	37665	30101.6	35873.9	C72202	-	--	--	--	--	--	1.12449	0.0161868	0.363041
XMW0174	175	190	190.099	C12H14O2	2,2'-Ethylidenebis(5-methylfuran)	Heterocyclic compound	3209-79-8	1379.0	7774.69	9524.77	9733.88	15213.7	15004.7	15034.6	76808.2	33689.3	45643	7870.34	8367.7	9795.57	17583.4	14107.2	10812.8	20481	21991.8	19793.7	20656.7	19988	20075.6	10185.2	11506.6	10862.5	18283.1	16769.7	16066.3	18222.7	18893.5	20361.1	18598.2	-	-	--	--	--	--	--	1.22639	0.0774326	0.166732
KMW0528	82	67	198.162	C12H22O2	Hexanoic acid, 3-hexenyl ester, (Z)-	Ester	31501-11-8	1380.0	47295.8	69898.5	71141.8	173370	152601	203859	207534	110267	127449	32841.8	31842.9	42568.4	75070.1	96382	67539.5	107864	142742	105548	35152.6	49608.5	41915.8	105232	138840	93216.4	68010.6	70822.2	83450	90707.6	94513.1	71902.8	87974.9	-	-	--	--	--	--	--	1.21959	0.0622732	0.240883
KMW0530	69	41	196.146	C12H20O2	Geranyl acetate	Terpenoids	105-87-3	1382.0	141571	221686	227700	511267	484050	597344	642851	340444	392789	128825	126340	132336	234882	289758	227251	332708	432242	327994	131998	139654	124764	354155	432581	319314	218455	231417	266176	301736	297425	253671	283547	C09861	-	--	--	--	--	--	1.2178	0.0716178	0.281596
XMW0781	139	181	181.038	C8H7NO4	2-Nitrophenyl acetate	Ester	610-69-5	1383.0	18124.4	22559.1	26779.7	57864.4	51753	65600.7	39325.7	26691	28225.2	18705.9	17546.6	18694.2	31108.6	37323.2	27435.9	42420.2	55144.8	39262.7	22898.6	21549.4	17989.9	42293.8	47829.2	35125.4	26828.6	26183.2	32285	37054.8	35988.5	34712.7	35482.4	D79947	-	--	--	--	--	--	--	--	--
NMW0167	110	152	152.047	C8H8O3	Resorcinol monoacetate	Ester	102-29-4	1385.0	80440.4	125512	123151	226166	225703	277252	192455	192474	160922	108986	99288.2	111055	358636	402002	325433	449346	604452	513477	199222	210472	193654	447126	600179	506085	237299	243360	264110	295908	290866	242548	267479	D02393	-	--	--	--	--	--	--	--	--
NMW0168	111	157	202.121	C10H18O4	Diethyl adipate	Ester	141-28-6	1385.0	54722.9	84021.3	98236.2	130649	126382	155348	141135	172175	146269	71688.8	68156.6	79920.7	216153	245955	198098	270951	367476	322426	181933	161659	145478	249436	310406	271079	151790	167732	153453	175616	173379	149695	163040	-	-	--	--	--	--	--	1.25244	0.00790311	0.478189
XMW1412	119	93	204.188	C15H24	1H-3a,7-Methanoazulene, 2,3,4,7,8,8a-hexahydro-3,6,8,8-tetramethyl-, (3R,3aS,7S,8aR)-	Terpenoids	65354-33-8	1389.0	50421.9	80813.2	62777.3	108382	92000.3	117444	182413	196390	171573	68063.6	79740.7	59512.1	205686	187499	166599	178152	232355	210972	166282	140210	148975	169123	230930	226991	193233	180427	174137	191334	192766	176496	191663	-	-	--	--	--	--	--	1.26221	0.000311256	0.376681
XMW0856	105	77	164.084	C10H12O2	1-Butanone, 2-hydroxy-1-phenyl-	Ketone	16183-46-3	1390.0	7683.8	14646.8	12130.1	14219.2	18878.5	15450.2	385206	171306	217448	12980.7	19689.8	17447.3	32211.8	33150.8	24423.7	23646.8	33201.5	30605.8	97582.5	104309	136300	69168.1	58982.2	40891	36837	30322	35442.9	32839.2	34072.9	36960.4	31298.7	-	-	--	--	--	--	--	1.25396	0.0653724	0.0647551
D283	69	123	192.151	C13H20O	2-Buten-1-one, 1-(2,6,6-trimethyl-2-cyclohexen-1-yl)-, (E)-	Ketone	24720-09-0	1395.0	78900.1	111177	98940.2	109200	120956	133552	156047	142185	129567	98006.2	121082	109631	151455	182469	175392	185688	220166	196719	286164	538972	492309	206365	187827	141734	141128	154627	153751	159259	173878	131335	160411	-	-	--	--	--	--	--	--	--	--
NMW0172	91	81	167.095	C9H13NO2	Ethinamate	Ester	126-52-3	1397.0	918.414	4515.72	4102.3	4373.15	6738.77	3633.56	11074.1	10016.3	8305.97	3502.95	5161.6	6223.12	4029.83	10611.7	5991.95	9798.17	14099.2	11356.1	2136.72	3791.02	3290.99	6802.92	5733.21	7085.55	17203.5	18532.5	18019.2	23946.9	25077.5	17918	19712.2	C07832	-	--	--	--	--	--	--	--	--
NMW0173	136	108	154.027	C7H6O4	2,6-dihydroxy-Benzoic Acid	Acid	303-07-1	1397.0	15117	22379	20699	35041	35974	41673	72592	80401	70642	18599	21810	15790	39165	37597	30229	44725	58475	48787	30079	26115	26137	51128	79517	61142	54493.4	58002	48862	51715	54960.2	48600.4	49025	C21298	-	--	--	--	--	--	1.27022	0.000341813	0.251298
WMW0010	81	93	204.188	C15H24	beta-Elemen	Terpenoids	515-13-9	1391.0	46944	51746	58266.8	55039.5	62217	46193.5	217236	136606	153078	77077.4	65893.7	93090.7	195340	204367	187311	208494	257580	239574	305128	466582	485355	248558	253214	161516	128558	114941	154254	169556	168272	153868	158886	C17094	-	--	--	--	--	--	1.15644	0.0555726	0.465678
XMW1408	189	161	204.188	C15H24	1H-Cyclopropa[a]naphthalene, 1a,2,3,3a,4,5,6,7b-octahydro-1,1,3a,7-tetramethyl-, [1aR-(1a.alpha.,3a.alpha.,7b.alpha.)]-	Terpenoids	489-29-2	1398.0	4752.71	10307.5	8360.13	8301.22	7288.38	8681.19	35893.3	27673.3	28097.4	3875.12	3127.37	5290.49	7207.6	7689.12	4737.03	8646.19	10355.7	8487.19	34771.7	15918.1	36613.3	38229.2	39708.9	22200.6	13369.1	15820.6	10939.4	10006.3	10660.4	9354.37	10085.7	-	-	--	--	--	--	--	1.2576	0.00741002	0.134109
XMW0379	93	133	204.188	C15H24	Bicyclo[5.2.0]nonane, 2-methylene-4,8,8-trimethyl-4-vinyl-	Terpenoids	242794-76-9	1407.0	73801.3	98985.1	99831.1	176258	137599	177090	250827	243341	229733	69900.1	62766	59259.8	91270.7	94787.4	73323.9	81891.5	99566.6	107862	45317.8	32485.3	23959.8	158911	180167	180602	91798.2	98966.8	81243.4	99191.1	99560.5	83944.5	91261	-	-	--	--	--	--	--	1.27597	0.000141762	0.265127
w39	121	136	194.167	C13H22O	2-Butanone, 4-(2,6,6-trimethyl-2-cyclohexen-1-yl)-	Ketone	31499-72-6	1406.0	13540	20911	17288.6	25776	29123	32630	55282	64872.1	56267	18974.7	19892	16525	36157	37162.4	32027	42787.8	53901	42048	26242	28121	23418	47158	61302	48805	61363.7	59091	52441.8	64720.1	63598.2	57097.8	57957	-	-	--	--	--	--	--	1.2724	0.00285396	0.313974
XMW0734	137	152	152.047	C8H8O3	Ethanone, 1-(2,4-dihydroxyphenyl)-	Ketone	89-84-9	1276.0	18234	32075.2	30540.4	38293.8	42546.3	37162.4	36654.1	41121.6	30843.1	11351.3	7386.16	18582	14984.5	25057.4	19016.7	24831.9	23747.9	16804.4	14039.9	7506.96	12551.3	34499.8	46817.9	36653.1	38702	33660.3	41806.9	45889.7	44517.9	43989.2	47041.7	C03663	-	--	--	--	--	--	1.14013	0.00596593	0.343582
KMW0696	137	166	166.099	C10H14O2	Phenol, 2-methoxy-4-propyl-	Aromatics	2785-87-7	1373.0	450921	689838	662994	722712	658229	831327	1.04002e+06	1.20548e+06	1.09258e+06	328212	387593	316089	1.12917e+06	1.14609e+06	965385	1.03758e+06	1.41098e+06	1.44634e+06	1.09016e+06	900121	809507	1.88441e+06	2.84026e+06	2.41369e+06	1.4594e+06	1.50695e+06	1.10972e+06	1.26139e+06	1.29768e+06	1.18915e+06	1.20611e+06	-	-	--	--	--	--	--	1.27262	0.00107528	0.309128
GMW0087	83	41	154.136	C10H18O	(E)-2-Decenal	Aldehyde	3913-81-3	1263.0	50703.2	88062.9	81033.9	103000	111618	113106	77943.1	92891	74736	45481.2	39184.4	48157.7	119704	142877	104947	152566	202373	158422	44155.7	69766.1	35492.5	133588	157523	129931	94057.5	88353.5	120059	128361	140996	130901	142989	-	-	--	--	--	--	--	--	--	--
XMW0469	105	119	204.188	C15H24	(1R,3aS,8aS)-7-Isopropyl-1,4-dimethyl-1,2,3,3a,6,8a-hexahydroazulene	Terpenoids	36577-33-0	1440.0	65990.2	97979.8	114556	158397	202148	216457	130972	120474	111767	88402.2	73689.5	105752	116651	143788	95559	141176	171064	154518	137337	109320	150257	436219	442940	349682	171856	179885	160556	177175	190229	156952	161357	-	-	--	--	--	--	--	--	--	--
D106	147	91	162.068	C10H10O2	1,1'-(1,4-phenylene)bis-Ethanone	Ketone	1009-61-6	1461.0	10243.8	11967.1	8112.35	13243.5	4826.71	14378.7	187879	73927.8	101132	17464.5	15052.9	14106.8	18177.3	26288.3	24327.4	26735.3	24628.1	18020.7	16728.9	14736.4	24204.5	35039.8	19665.6	17138.9	20279.7	16758.8	21689.4	23949.7	24208.6	24970.9	23132.2	D80181	-	--	--	--	--	--	1.22847	0.0916786	0.128463
NMW0389	56	97	231.137	C13H17N3O	Aminopyrine	Heterocyclic compound	58-15-1	1890.0	1547.54	4706.61	5107.28	2316.3	2556.89	1119.27	7041.93	6578.62	5479.68	3719.75	5402.44	3454.01	3805.89	12593.4	6491.78	6672.98	6508.07	2176.35	3598.28	3387.56	1316.67	6739.06	5276.61	5144.28	6293.48	8618.91	6671.3	6630.96	6158.37	5524.88	4059.78	C07539	-	--	--	--	--	--	--	--	--
KMW0563	69	41	194.167	C13H22O	5,9-Undecadien-2-one, 6,10-dimethyl-, (E)-	Ketone	3796-70-1	1453.0	2.11094e+06	3.78245e+06	2.52905e+06	4.587e+06	4.5673e+06	6.04277e+06	2.77165e+06	2.92132e+06	2.42107e+06	486472	661253	519659	1.9398e+06	2.64167e+06	1.81122e+06	3.39816e+06	3.91276e+06	3.95795e+06	2.26622e+06	1.09069e+06	660614	1.24259e+06	1.63768e+06	1.83513e+06	2.86732e+06	3.18347e+06	2.47203e+06	2.8829e+06	2.9038e+06	2.46412e+06	2.61601e+06	C13297	-	--	--	--	--	--	1.271	0.00201731	0.205494
NMW0232	91	182	182.11	C14H14	Bibenzyl	Aromatics	103-29-7	1525.0	6130.67	6025.22	8811.09	7965.4	12832	13014.2	2.51358e+06	710518	1.13302e+06	17209.1	28879.5	97324.4	13542.9	14485.1	11191.9	9655.63	18118.9	16149.3	53246.9	26575.8	57193.8	48408.7	30205.8	18834.1	55110.3	51076.5	41017.9	52980.2	58358.9	54584.3	53680.8	-	-	--	--	--	--	--	1.2002	0.12281	0.0329147
XMW1274	109	178	272.25	C20H32	8-(2,6-Dimethyl-hepta-1,5-dienyl)-3,7,7-trimethyl-bicyclo[4.2.0]oct-2-ene	Hydrocarbons	113725-56-7	1894.0	84139.5	97316.3	101365	111696	156867	144942	407458	525467	404080	318786	330991	268103	374731	395970	274552	430142	440923	297208	153365	141556	140104	531168	455554	373206	244100	293086	352715	319715	378792	344801	375578	-	-	--	--	--	--	--	--	--	--
KMW0568	99	71	170.131	C10H18O2	2H-Pyran-2-one, tetrahydro-6-pentyl-	Ester	705-86-2	1497.0	41914.6	71778.3	43019.2	49977.5	66118.3	80587.6	88601.8	56806.4	60650.7	22399.7	21187.4	20092.2	43886.7	60042.7	36214.4	56229.3	64917.3	41348.5	26181.5	23491.1	27538.8	22812.2	22712.9	13787	46625.2	52543	41022.9	39539.1	43948.2	38508.2	34648.1	-	-	--	--	--	--	--	1.24124	0.0412568	0.309035
QMW0530	57	71	248.114	C12H25Br	2-Bromo dodecane	Halogenated hydrocarbons	13187-99-0	1505.0	62298	107907	68165.7	83419	93781.3	118169	119513	84070.3	82071.4	45667.4	40712.3	41642.3	63486.9	88591.7	59671.9	61753.6	75928	52840.2	24124.1	31038.7	22891.2	50199.3	55488.1	75157	79843.3	82729.2	70145.1	75268.7	77392	73687	79855.8	-	-	--	--	--	--	--	1.21621	0.0476501	0.44817
XMW1443	134	119	256.146	C17H20O2	Benzoic acid, 1,2,3,4,5-pentamethylcyclopenta-2,4-dienyl ester	Ester	119254-26-1	1897.0	5561.52	6099.1	6891.28	6475.72	7355.85	7333.13	25000.5	27780.4	20523	15706.2	19995.8	16671.7	23837.7	22284.6	13897.4	23642	24279.8	18591.4	8202.74	9091.69	6704.73	28154.1	27950.5	18798.1	14129	18043.9	18247.3	18013.8	23153.4	25825.3	22588.6	-	-	--	--	--	--	--	--	--	--
XMW0467	93	146	189.115	C12H15NO	2-Pyridin-2-ylmethyl-cyclohexanone	Ketone	113777-22-3	1619.0	34257.5	45988	41782.6	52458.9	53864.6	39948.5	155527	117319	94183.3	51958.7	62258.7	85303.9	97906.9	73633.7	71533.2	77681.2	95457	73534.8	159996	213224	177481	94950.3	49192.8	61172.9	57540.9	68843.3	71003.8	90996.9	93289	77951.5	89660.2	-	-	--	--	--	--	--	--	--	--
WMW0146	161	122	204.188	C15H24	.alpha.-Maaliene	Terpenoids	489-28-1	1443.0	181257	289564	287529	411854	416945	575681	327907	308826	277108	226550	200917	231814	307930	338014	254150	324061	447927	395159	277159	249125	224693	955867	1048501	937563	406607	397863	386167	436060	424937	377075	400271	-	-	--	--	--	--	--	--	--	--
XMW1346	71	86	198.198	C13H26O	4-Tridecanone	Ketone	26215-90-7	1449.0	195605	347892	213179	364338	399052	498710	267251	279708	244754	70338.6	81366.5	69022.7	154914	213892	150091	259011	306322	286189	221881	123959	78478.5	104323	137286	162194	265449	293012	209123	241767	242776	202836	215376	-	-	--	--	--	--	--	1.27575	0.000974512	0.278798
XMW0244	121	161	194.167	C13H22O	2-Butanone, 4-(2,6,6-trimethyl-1-cyclohexen-1-yl)-	Ketone	17283-81-7	1433.0	44694	66510	77414	111052	129465	149490	98736.3	92849.4	76682.5	55969	59535	63468	67635	91446	70472	78515	96295	97032	186512	94539.4	189556	175864	174445	149314	113922	111944	113668	131031	135873	109603	125498	C03527	-	--	--	--	--	--	--	--	--
D369	126	108	222.198	C15H26O	Kessane	Terpenoids	3321-66-2	1537.0	46185.5	78591.5	54646.4	72271.5	100431	106330	81810.6	51533.9	50321.7	41500.3	35140.4	43769	77437.8	104145	67084.5	90132.6	112511	71926.5	23464.3	29573.7	21206.9	54070.3	42348.3	54087.6	55970.3	63985.3	73595.3	80219.8	89484.2	78918.8	82818.9	-	-	--	--	--	--	--	--	--	--
NMW0263	130	131	174.116	C11H14N2	GrAmine	Heterocyclic compound	87-52-5	1620.0	16441.5	16577.5	16172.1	21844.9	28940.9	26450.9	46263	42014.2	23187	16045.6	29206.6	40131.5	37841.5	37270.7	26317.8	32531.9	43491.2	42198.3	42951.4	67317.7	50088.3	30323.8	21453.4	22006.8	30428.9	34798.6	38696.6	45941.4	51193	34175.5	47559.4	C08304	-	--	--	--	--	--	--	--	--
XMW0749	67	81	222.235	C16H30	8-Hexadecyne	Hydrocarbons	19781-86-3	1695.0	3429.61	7000.7	3684.86	12915.1	12169.4	9248.11	15317.5	11273.5	6127.32	9162	7389.63	10418.2	17053.4	14799.4	9131.83	17724.5	18587	16291.5	4049.63	9482.18	9114.29	16349.2	12804.7	9253.64	9265.89	8550.39	8208.31	13551.8	10939.8	9602.7	11720.3	-	-	--	--	--	--	--	--	--	--
XMW1342	156	141	156.094	C12H12	Naphthalene, 1,4-dimethyl-	Aromatics	571-58-4	1436.0	27172.5	43474.3	35338.6	65124.5	53614.2	62119.6	80632.2	91978.3	70639.3	28874.4	24040.2	23791.1	39796	47657.9	41001.5	52320.6	74052.8	52614.7	68436.8	47775.3	42753.5	52061.2	32156.9	40387.4	56758.2	59165	57193.3	66541.5	68643.8	57587	56239.1	D89759	-	--	--	--	--	--	1.26279	0.00845886	0.315337
NMW0193	107	138	138.068	C8H10O2	Benzeneethanol, 4-hydroxy-	Alcohol	501-94-0	1442.0	47498.2	74282.6	76279	102093	105390	141748	92235	109534	92684.5	65870.7	53887.8	58146.5	82301.6	88598	64992.8	87895.8	120177	104183	137867	102437	113898	295198	299032	274964	112739	112343	106798	120025	118008	114121	105665	C06044	ko00350,ko01100	--	--	--	--	--	--	--	--
NMW0202	107	164	164.12	C11H16O	Phenol, 4-pentyl-	Phenol	14938-35-3	1464.0	97711.3	141420	100216	133718	124082	154302	380539	280820	252932	94465.1	116827	122595	193782	174740	171537	134791	173962	159410	103535	217614	150794	256490	207024	216208	110032	104665	152599	168756	172093	152111	160617	-	-	--	--	--	--	--	1.22731	0.0327356	0.365187
WMW0021	159	160	202.172	C15H22	trans-Calamenene	Terpenoids	73209-42-4	1529.0	18454.6	27715.7	26847.6	31678.9	23291.9	37287.4	2.47538e+06	720921	1.18589e+06	46429.9	36960.7	105002	17742	27392	12125.2	11987	22357.3	13386.7	52674.4	27573	53189	56802.4	25583	15732.8	94004.9	88610	80381.2	82320.4	87426.4	95782.6	80405.6	-	-	--	--	--	--	--	1.21754	0.116516	0.0429906
XMW1350	170	155	170.11	C13H14	Naphthalene, 2,3,6-trimethyl-	Aromatics	829-26-5	1550.0	41626.1	64311.5	57706.9	103764	131224	118050	248221	248615	214066	78566.9	76272.9	84959.6	115533	128121	97663.3	234824	294141	198328	85527.9	81389.1	78764.5	173390	97411.7	112671	122494	138882	156128	177169	184780	159341	170900	-	-	1.64039	0.034277	2.13084	1.09142	up	1.27187	0.00373901	0.337317
XMW1038	95	109	220.183	C15H24O	Longifolenaldehyde	Terpenoids	19890-84-7	1591.0	11165.6	24180.5	18861	17413.3	20403.8	32202.5	22413.6	30885.2	24385.5	10842.2	10056.2	11038.7	25781.6	28829.5	34389.8	55918.7	47786.4	32478.6	109296	234485	250800	63307.9	22421.4	23490.6	24610.1	26728.2	27706.9	37379.2	29609.2	24667.1	27517.3	-	-	--	--	--	--	--	1.2496	0.0256934	0.411115
NMW0308	93	55	218.167	C15H22O	2,6,9,11-Dodecatetraenal, 2,6,10-trimethyl-	Terpenoids	4955-32-2	1712.0	18034.5	22751.7	32635.8	74427	39014.5	41829.5	92880.8	75941.1	56871.1	10028.6	8429.52	14563.2	58701.8	58739.7	53558.4	54753.9	96854.3	108542	25436.6	23841.8	13557.5	429670	142198	165627	66070.6	78320.7	82813.5	88591.3	97714.4	83329.8	93734.3	C09729	-	--	--	--	--	--	1.24608	0.0224521	0.146311
WMW0203	55	69	254.225	C16H30O2	Palmitoleic Acid	Acid	373-49-9	1951.0	9545	11114	13730	15940	19410	14312	60706	64090	55100	142077	142468	90133	29790	36706	27263	19460	34276	21848	4107	1746	6685	119148	97610	48707	45314	50272	48185	48660	57755	45183	52433	C08362	ko00061,ko01100	--	--	--	--	--	1.16204	0.0617445	2.08275
XMW0264	161	105	204.188	C15H24	Bicyclo[4.4.0]dec-1-ene, 2-isopropyl-5-methyl-9-methylene-	Terpenoids	150320-52-8	1507.0	7803.52	10639.5	20717.2	32151.4	19743.6	21148.6	66301.2	83866.5	68117.4	2638.21	3655.99	6818.47	24533.1	41500.6	16573.9	42873.9	64049.1	43264.1	26215.5	13872	8541.12	42917.1	35234.9	30222.7	32295.4	34162.8	28136.5	27753.4	25588.4	26773.1	31149.1	-	-	--	--	--	--	--	1.25378	0.0047894	0.0600714
KMW0558	93	41	224.178	C14H24O2	1,5-Dimethyl-1-vinyl-4-hexenyl butyrate	Ester	78-36-4	1418.0	17408.4	18134	19305.1	22745.9	23906.8	34882.4	34358.4	34581.8	32844.3	14468.4	9227.83	13443.9	26630.4	29057.9	21527.7	27940.5	35372.5	36931.1	560827	315289	613274	480245	561186	474527	167118	180651	118187	119165	130146	120832	124932	D91261	-	--	--	--	--	--	1.22983	0.00264878	0.364889
WMW0051	177	91	192.151	C13H20O	β-Ionone	Terpenoids	14901-07-6	1491.0	5.79624e+06	7.86977e+06	6.35692e+06	9.126e+06	8.27949e+06	1.02003e+07	6.03534e+06	5.39141e+06	4.71102e+06	4.97463e+06	5.01756e+06	5.99852e+06	8.82891e+06	1.0708e+07	7.96288e+06	9.59444e+06	9.82959e+06	9.8601e+06	5.92175e+06	6.39271e+06	5.43002e+06	1.51124e+07	1.56062e+07	1.27655e+07	6.93878e+06	6.36193e+06	8.15149e+06	9.25166e+06	9.72599e+06	8.60997e+06	8.87338e+06	D70747	-	--	--	--	--	--	--	--	--
D194	170	169	170.073	C12H10O	o-Hydroxybiphenyl	Phenol	90-43-7	1507.0	12201.9	19012.9	16544.7	26755.7	21826.1	24923.6	53458.3	56898.3	46787.6	11322.5	12025.9	10664.5	20003	24549.2	16852.9	35170.3	43226.5	33750.7	30500.1	26928.6	22757.2	31170.6	14749.7	18161.7	25735.7	26518	23055.9	25317.8	28267	23068.8	25022.9	C02499	-	--	--	--	--	--	1.27677	0.00459996	0.216444
XMW1242	99	71	214.157	C12H22O3	Hexanoic acid, anhydride	Others	2051-49-2	1517.0	24836.5	42831.7	34551.3	74638.9	135472	98762.5	76624.9	72965.2	56089.7	29781.2	35100.8	37987.6	57636	76048.9	54229.6	67207.5	80854.2	79280.6	39581.9	46024	35711.4	132220	135252	121518	65929.9	72641.4	86935.6	100014	98425.4	81309.8	97288.2	-	-	--	--	--	--	--	--	--	--
XMW0259	57	41	226.266	C16H34	Pentadecane, 2-methyl-	Hydrocarbons	1560-93-6	1563.0	77984.4	125074	92477	125340	138057	162467	212869	141522	141561	51653	54575	63053.2	95653.9	115223	75343.5	90007.1	124419	78994.4	68445.2	67402.1	63482.2	53269.4	50176.2	49250.8	91629.8	100953	85050.9	100216	99992.2	86437.9	94463.8	-	-	--	--	--	--	--	1.22931	0.0420492	0.341325
XMW0940	107	79	188.12	C13H16O	Benzenemethanol, .alpha.-2-cyclohexen-1-yl-	Alcohol	5723-89-7	1598.0	47261.6	58632	58891.6	163769	144565	149527	291383	220796	183942	30377.6	56273.6	57651.4	111367	107956	76547.9	170562	257877	154594	120138	143296	98482.5	400576	309641	353043	125105	138532	159906	188638	196493	181804	185922	-	-	--	--	--	--	--	1.22252	0.021552	0.207295
XMW0862	189	161	222.126	C13H18O3	3,5-Diisopropylsalicylic Acid	Acid	2215-21-6	1866.0	11170.1	14538.7	15242.6	14836.7	21664.8	19439.7	58405.5	72728.8	56311.9	44918.2	48193.1	37347.8	59586.1	61465.7	41393.6	62133.1	64260.9	44277	22004.3	22120.7	20006.9	81481.2	72385.4	54718.7	37017.9	41209.5	53486.7	46981.5	58842.3	55326.2	51867	D97425	-	--	--	--	--	--	--	--	--
XMW0564	275	257	290.261	C20H34O	1H-Naphtho[2,1-b]pyran, 3-ethenyldodecahydro-3,4a,7,7,10a-pentamethyl-, [3S-(3.alpha.,4a.alpha.,6a.beta.,10a.alpha.,10b.beta.)]-	Terpenoids	1227-93-6	2011.0	2082.27	1639.73	2137.52	1897.03	2886.34	2518.9	13998.3	6348.31	4287.03	5788.77	4854.88	4640.71	6031.69	6832.75	4394.65	5095	5995.74	4893.06	1535.96	1630.46	1295.24	5776.58	4396	4379.29	4787.39	5534.81	6540.84	6248.35	7248.14	6864.64	7795.1	-	-	--	--	--	--	--	--	--	--
XMW1343	178	135	178.099	C11H14O2	1-(3-Ethoxyphenyl)acetone	Ketone	23037-47-0	1417.0	77924.4	109036	105553	175591	139283	177575	210172	223248	197531	59920.7	71170.6	55785.2	114897	90148.3	80917	93817.6	115013	105732	63630.6	49054.8	32095.5	218449	259918	264130	108639	109249	109668	122001	125484	106503	106690	-	-	--	--	--	--	--	1.27226	0.00023586	0.296182
XMW1435	91	119	222.162	C14H22O2	(6,6-dimethyl-2-bicyclo[3.1.1]hept-2-enyl)methyl 2-methylpropanoate	Ester	29021-37-2	1466.0	105155	144008	109363	121117	128324	136936	299387	228459	196019	92589.1	117127	133324	187139	165232	144448	127264	160548	176222	229135	399494	325303	179665	105973	111621	134504	151545	150823	165666	175423	142781	171645	-	-	--	--	--	--	--	1.16963	0.039377	0.473901
KMW0604	121	93	204.188	C15H24	(1S,2E,6E,10R)-3,7,11,11-Tetramethylbicyclo[8.1.0]undeca-2,6-diene	Terpenoids	24703-35-3	1495.0	24767.6	21212.9	30322.4	21747.3	17430.5	18577.4	36130.2	39525.6	31367.2	18770.1	29773	44803.7	79654	57100.5	54683.7	56513.8	57142.2	48623.7	81332.7	164491	173765	56563.6	32239.1	29178.3	41370.6	35327	49415.2	48751.7	57071.7	53175.4	51160.3	-	-	--	--	--	--	--	--	--	--
KMW0619	69	71	224.178	C14H24O2	Butanoic acid, 3,7-dimethyl-2,6-octadienyl ester, (E)-	Ester	106-29-6	1562.0	127315	175407	139772	173855	162699	174683	483566	370231	331346	180856	212168	252397	268638	239076	217312	226191	299698	241128	406651	515980	411255	256097	165027	136929	182003	193334	221275	278485	271773	212744	247743	-	-	--	--	--	--	--	--	--	--
XMW1336	91	92	207.09	C11H13NO3	N-Benzyloxy-2-carbomethoxyaziridine	Heterocyclic compound	53084-33-6	1550.0	17330	25533	20485	44136	40656	42956	30620	26070	21695	6611.27	7354	7738.3	26361	25071	24110	28625	42801	44419	34954	23106	7277	149818	106284	123828	28526	31966	32196	37451	42316	34650	38184	-	-	--	--	--	--	--	1.26124	0.0168183	0.276884
XMW1486	161	105	264.209	C17H28O2	5-Azulenemethanol, 1,2,3,4,5,6,7,8-octahydro-.alpha.,.alpha.,3,8-tetramethyl-, acetate, [3S-(3.alpha.,5.alpha.,8.alpha.)]-	Ester	134-28-1	1727.0	3203.31	5323.09	3782.74	4103.85	12535.9	11913.7	8107.86	10025.4	5243	9300.44	8007.76	7238.98	12779.1	9196.85	9207.86	9109.61	8642.01	11302.1	3640.59	7596.59	6997.75	7812.63	9909.86	3579.27	8216.42	9122.97	16257.3	11024.5	12636.2	13442.6	14409.7	-	-	--	--	--	--	--	--	--	--
XMW0970	153	168	168.042	C8H8O4	Ethanone, 1-(2,3,4-trihydroxyphenyl)-	Ketone	528-21-2	1453.0	16311.4	27996.1	17712.3	53598	46052.2	57836.8	53788.2	55369.2	37265.2	18719.2	22918.9	18538.1	26884.3	29216.5	28047.9	29764.5	42336.9	38395.2	33227.9	17501.3	12236.9	30944.3	40775.1	43995.2	29284.9	28650.8	31522.4	35639.3	31372.2	26563.5	27021.7	-	-	--	--	--	--	--	1.22072	0.0320669	0.410977
NMW0218	58	59	165.115	C10H15NO	Hordenine	Amine	539-15-1	1495.0	33854.7	66938.5	43520.1	60608.5	71173.6	95815.1	86529.6	63846.6	59170.3	30689.4	26965	29519.5	43799.7	51049.5	38240.5	33615	50284.5	40004.1	16142.5	18929.9	20406.5	31216.1	34266.1	30263.6	55410	54122.7	44259	43764	46837.9	41762.8	53218.5	C06199	ko00350,ko01100	--	--	--	--	--	1.22887	0.0383613	0.416012
NMW0240	121	138	138.032	C7H6O3	Benzoic Acid, 4-hydroxy-	Acid	99-96-7	1502.0	38844.2	45241.6	34281.5	42129.3	51879.3	59321.9	141065	73625.8	83462.8	13834.5	18210.4	17183.7	34333	54716.9	46005.1	64424.7	73342.6	56519.4	109513	59211.9	104800	198563	109116	93904.5	70481.5	58352.9	58064.8	67211.8	79485.9	65811.4	68912.9	C00156	ko00130,ko00790,ko01100,ko01110,ko01240	--	--	--	--	--	1.24203	0.05812	0.165111
D424	41	55	236.214	C16H28O	5-Cyclohexadecen-1-one	Ketone	37609-25-9	1939.0	7170	5979	10500	11572	13260	7637	44293	48945	36841	95858	104022	58564	19997	24659	15189	13504	25648	13986	2010	1464	1741	80580	61365	34235	29580	37652	37290	33303	39245	27721	33840	D89318	-	--	--	--	--	--	--	--	--
WMW0223	41	119	204.188	C15H24	Cedrene	Terpenoids	11028-42-5	1422.0	9140.65	12923.5	10527.4	8443.25	13439.2	15261.5	16601.5	19236.3	13189.4	4542.49	5815.82	9638.07	10641.5	11548.8	8797.54	14105.7	18463.2	10140.7	82488.3	52865.6	98057.5	69144.6	80760.8	68426.4	32668.9	34100.7	17677.6	20312.4	23163.9	19984.8	21857.6	-	-	--	--	--	--	--	1.12923	0.0146556	0.407864
XMW0946	107	122	166.099	C10H14O2	Ethanol, 2-(4-ethylphenoxy)-	Alcohol	54411-10-8	1424.0	1435	1614	3435	9	4439	4368	20773	13030	16510	9	9	9	9	9	9	9	9	9	90410.2	39313.6	137451	39952	42191	33606	22700	26817	15575	15620	16887	14800.9	20039	-	-	--	--	--	--	--	1.27869	0.017379	0.000536641
XMW0250	119	134	176.12	C12H16O	1-Pentanone, 1-(4-methylphenyl)-	Ketone	1671-77-8	1440.0	92300.7	156257	151954	212756	215526	320950	199151	188086	174369	120002	108104	116456	180299	207033	123584	197793	247860	201020	233374	181113	262212	666673	688646	610699	260317	261902	248364	270564	267505	247177	253088	-	-	--	--	--	--	--	--	--	--
XMW0265	57	71	240.282	C17H36	Tetradecane, 2,6,10-trimethyl-	Hydrocarbons	14905-56-7	1539.0	336721	564882	346944	413121	545784	647375	758066	494017	512584	236559	224467	226616	438549	595062	364337	420620	583468	365139	71763.7	86029.2	70022.9	100741	107905	146624	366947	367006	321891	311095	343438	298596	309358	-	-	--	--	--	--	--	1.22378	0.0515938	0.389672
WMW0075	41	69	222.198	C15H26O	1,6,10-Dodecatrien-3-ol, 3,7,11-trimethyl-	Terpenoids	7212-44-4	1563.0	37249.9	49315.6	45703	55526.4	62540.6	54868	159936	127255	99868.7	61081.5	77962.4	77147.9	77192.4	68275	57379.4	66005.8	76273.5	83098.5	140083	182856	142410	87207.2	50216.7	49178.3	54597.9	67718.4	67210.9	85073.2	86690.4	75912.6	82778.7	C09704	ko00909,ko01100	--	--	--	--	--	--	--	--
XMW0027	161	122	222.198	C15H26O	Ledol	Terpenoids	577-27-5	1565.0	70437.9	85840	81374	87705	88858	89878	251123	229362	166199	80331	148164	167364	171019	112887	116542	151438	186901	167482	399491	686988	480128	187391	96174	93375	135157	143550	146178	182243	208744	176349	188318	C09698	-	--	--	--	--	--	--	--	--
KMW0633	55	83	200.214	C13H28O	n-Tridecan-1-ol	Alcohol	112-70-9	1577.0	231994	300108	259253	302181	282247	267840	795412	664050	530398	350157	405188	558260	527209	454112	433123	430170	567721	490059	866459	1.06174e+06	857261	503520	252293	252876	338432	380693	426098	493444	516884	439757	480805	-	-	--	--	--	--	--	--	--	--
XMW0221	57	71	254.297	C18H38	Heptadecane, 7-methyl-	Hydrocarbons	20959-33-5	1740.0	9272.18	10640.2	14074.4	11394.8	15353.8	14062.6	30393.3	21806.9	17980.8	13919.7	9493.45	9993.65	15442.9	17011.3	11798.3	26089.9	21436	23432.3	10609.3	14594.9	11887.7	14503.1	7327.91	16793.7	14515.5	19833.1	19444.3	19318.3	23179.2	18759.4	21143.3	-	-	--	--	--	--	--	1.12773	0.064463	0.476009
XMW1099	99	117	214.193	C13H26O2	Hexanoic acid, 1-methylhexyl ester	Ester	6624-58-4	1417.0	41862.8	59994	41919.7	43147.5	46764	64673.9	58690	45960.3	48401.9	25468.1	21127.3	25660.8	32396.1	37008.4	27521	34106.6	37699.3	31853.2	32962.8	43573.6	42569.2	28091.1	30494.3	36659.7	65509	60595.7	40954.1	45300.2	47039.2	36789.7	41138.4	-	-	--	--	--	--	--	1.23306	0.0119536	0.472102
XMW0275	69	41	192.151	C13H20O	3,5,9-Undecatrien-2-one, 6,10-dimethyl-	Ketone	141-10-6	1581.0	742777	962027	802877	974979	966387	945662	2.45159e+06	2.03499e+06	1.59947e+06	1.01036e+06	1.24877e+06	1.6429e+06	1.65483e+06	1.39113e+06	1.28168e+06	1.33754e+06	1.74457e+06	1.53125e+06	2.67707e+06	3.28191e+06	2.65681e+06	1.55278e+06	830551	836995	1.06566e+06	1.19368e+06	1.37282e+06	1.60917e+06	1.65569e+06	1.38983e+06	1.57056e+06	-	-	--	--	--	--	--	--	--	--
XMW0151	161	204	204.188	C15H24	Epizonarene	Terpenoids	41702-63-0	1501.0	28376.8	33280.4	55541.8	59667.3	51087	43767.8	473610	330046	345849	17765.1	25945.8	24301.7	49152.6	56313.1	33856.8	84874.1	111772	88147.4	146773	63177.7	67980.4	155284	100888	107413	109115	108506	83009.9	78595.3	85211.9	75773.4	88420.8	-	-	1.55856	0.0122405	2.04413	1.03149	up	1.27147	0.0153032	0.0591668
KMW0618	161	134	204.188	C15H24	Naphthalene, 1,2,3,5,6,8a-hexahydro-4,7-dimethyl-1-(1-methylethyl)-, (1S-cis)-	Terpenoids	483-76-1	1524.0	27667.4	31700.6	25092.1	45306.8	39804.6	53294.8	1.42214e+07	3.80979e+06	6.41642e+06	100020	119188	425968	70697.2	54969.8	47164.8	82171.4	103238	81172.9	87087.2	70720.1	102325	109134	64688.9	60458.2	232190	246043	193852	204822	227460	210964	196979	C06394	ko00909,ko01100,ko01110	--	--	--	--	--	1.21286	0.126416	0.0263902
XMW0385	161	204	222.198	C15H26O	Carotol	Terpenoids	465-28-1	1594.0	64747.8	89154.9	81938	219036	181735	195324	392759	308218	274764	58718.8	86702.2	94670.1	157124	153182	113705	284557	391316	241155	181231	188534	154252	534600	390642	461072	176489	180971	222946	257543	270293	232679	257266	C09628	-	1.59121	0.0557079	2.16275	1.11286	up	1.23957	0.0136145	0.24606
XMW0558	204	85	222.198	C15H26O	1,4-Methanoazulen-9-ol, decahydro-1,5,5,8a-tetramethyl-, [1R-(1.alpha.,3a.beta.,4.alpha.,8a.beta.,9S*)]-	Terpenoids	465-24-7	1592.0	86503.4	104303	105781	284562	231460	258075	480384	363573	326001	68785.2	110430	128505	183386	174393	138253	324622	450273	270609	200943	240701	184253	654326	528319	606438	220058	228690	277949	316828	333860	286471	299196	-	-	1.59031	0.0668471	2.10774	1.07569	up	1.21609	0.0156079	0.263018
NMW0330	149	150	250.121	C14H18O4	1,2-Benzenedicarboxylic acid, dipropyl ester	Ester	131-16-8	1756.0	7669	8396	9186	6641	12791	11207	21769	27272	19234	11494	9990	8840	23355	19877	16450	21750	26147	12104	9971	11077	12854	12922	28383	13808	10168	11048	15905	18992	15236	16262	17419	D94471	-	--	--	--	--	--	1.22497	0.02451	0.444145
NMW0371	164	208	208.074	C11H12O4	1H-2-Benzopyran-1-one, 3,4-dihydro-8-hydroxy-6-methoxy-3-methyl-, (R)-	Heterocyclic compound	13410-15-6	1848.0	2357.03	1642.72	3086.51	2208.98	3832.45	3012.45	11894.4	11738.1	6875.37	3402.34	4324.18	2064.91	4351.65	8444.4	5804.73	3666.13	6411.05	3508.55	1044.57	2597.11	1366	12466.9	6553.2	4620.47	3579.65	4691.29	6844.28	4875.29	4835.68	4795.76	6208.21	C02381	-	--	--	--	--	--	1.15754	0.0382299	0.320947
D393	121	107	194.131	C12H18O2	1,3-Cyclohexadiene-1-carboxylic acid, 2,6,6-trimethyl-, ethyl ester	Ester	35044-59-8	1434.0	300829	486738	489714	674809	705311	957810	554289	526000	475341	374432	344032	380087	484197	573991	415416	534824	716754	650603	521153	431370	433721	1.63605e+06	1.76664e+06	1.54172e+06	682021	687092	627463	703614	713247	635108	642595	-	-	--	--	--	--	--	--	--	--
WMW0053	119	120	204.188	C15H24	Benzene, 1-(1,5-dimethylhexyl)-4-methyl-	Terpenoids	1461-02-5	1449.0	92573	139931	89032.4	151653	150340	206789	89789.4	107477	79366.7	29154.8	32544.4	29829	80670.8	102078	72243.8	135264	162715	158814	102806	59012.8	34907.1	50387.3	59923.7	74160.8	102048	104696	113994	120845	126466	103564	117583	-	-	--	--	--	--	--	1.26472	0.0160254	0.330864
KMW0629	55	69	186.198	C12H26O	1-Dodecanol	Alcohol	112-53-8	1474.0	9053.2	10340.6	12661.7	7088.22	9400.34	10175	4642.67	6874.97	8141.14	6730.47	6353.44	9162.37	4270.55	5906.5	6017.73	5377.87	8551.36	2631.94	16354.4	12194	11064.4	7595.71	3517.76	2717.95	12830.2	11283.9	8659.09	10525.6	10835.5	6263.59	6990.54	C02277	-	--	--	--	--	--	--	--	--
KMW0640	57	82	212.214	C14H28O	Tetradecanal	Aldehyde	124-25-4	1613.0	30764.7	61163.2	42690.8	27321.1	51517.1	48303.9	44459.7	32636	25409.8	16886.4	15771	15040.5	25149.1	43004.6	29494.5	13170.9	19687.8	16979.2	89381.6	25011.6	90269	155494	99628.9	137532	35407.7	46242.8	46771.9	44778.2	51962.4	45518.8	52984.3	-	-	--	--	--	--	--	1.16865	0.0799305	0.465321
D421	221	97	236.214	C16H28O	Naphtho[2,1-b]furan, dodecahydro-3a,6,6,9a-tetramethyl-	Heterocyclic compound	3738-00-9	1766.0	3319	5922.96	4309	6369.23	6306.66	7124	10692	13348	12570	5359.07	7021.36	5493	12502	10660	8371	10183	11942	8712	7046	6680	6545	27255.9	18213	16543	7013	8764	8033.23	11315	8450	11400.1	12022	-	-	--	--	--	--	--	1.23173	0.0043412	0.488212
KMW0478	41	69	204.188	C15H24	cis-.beta.-Farnesene	Terpenoids	28973-97-9	1444.0	11027.2	17476.6	18674.7	25352	25060.8	37686.3	25596.6	21107.7	18527.2	15480.4	14741.5	15444	20741.6	25346.3	19336.2	26517.5	33786.4	30688.3	25628.9	23442.5	24539.7	69012.6	81551.6	66131.2	27971.3	26405.2	23306.3	24888.4	27665.3	24414.6	23916.9	-	-	--	--	--	--	--	--	--	--
XMW0743	105	161	204.188	C15H24	(-)-Aristolene	Terpenoids	6831-16-9	1447.0	102028	194897	117590	186216	218847	294609	130123	129531	106548	73159.2	58166.5	48683.8	90232.1	122719	91983.7	159593	181052	192851	129495	64830.3	41005	57274.3	64522.6	78755.4	139438	138907	124572	155275	153879	122979	135093	-	-	--	--	--	--	--	1.20131	0.00424826	0.491558
D343	124	164	164.084	C10H12O2	3-Methoxyphenyl acetone	Ketone	3027-13-2	1413.0	18356.8	24063.1	26097.6	42929.9	30198.2	37952	74378.1	78255.2	58255	25095.7	23599.9	24613.3	24442.7	22209.7	17143.3	14125.9	24584.5	17398.3	20601.6	17213.9	14091.3	62808.3	68220.1	62377.5	25612.1	30615.4	27252	31836.9	33531.3	25485.5	30824.2	-	-	--	--	--	--	--	1.26123	0.016962	0.347619
XMW1153	175	189	204.188	C15H24	1R,4R,7R,11R-1,3,4,7-Tetramethyltricyclo[5.3.1.0(4,11)]undec-2-ene	Terpenoids	137235-59-7	1416.0	22801.6	29780.7	24277.4	48207.5	45922.7	44673.7	127198	107754	108010	38233	40976.2	44528.7	71907.2	58178.8	46712.1	44890.3	43496.2	44893	34905	47352	34248.6	21510	31543.9	28159.5	38206.7	45130.2	43204.6	46425.7	47863.9	48889.6	50799.3	-	-	--	--	--	--	--	1.26637	0.00481506	0.360792
XMW1255	127	145	214.193	C13H26O2	Octanoic acid, 2-pentyl ester	Ester	55193-30-1	1417.0	17328.9	26695.4	20555.6	26980.6	31583.3	34475.6	35708	27800.9	23463.4	18220.2	16685.5	16862.4	21353.3	20618.9	15800.5	25471.1	28792.1	26294.1	59657.8	65005.8	65167.5	22959.4	31756.6	29963.2	35055.6	35412.8	30194	34163.6	37774.6	27534.7	31639.2	-	-	--	--	--	--	--	--	--	--
XMW1100	177	69	192.151	C13H20O	2-Buten-1-one, 1-(2,6,6-trimethyl-1-cyclohexen-1-yl)-	Ketone	35044-68-9	1419.0	548420	769954	800648	1320478	1028646	1289670	1574819	1686715	1476014	424625	516724	409004	783770	636015	560940	589975	809429	747396	466026	331235	230664	1598944	1951875	1954154	778368	807925	786074	901252	889054	785319	816072	-	-	--	--	--	--	--	1.27243	0.000408726	0.285032
NMW0181	156	141	156.094	C12H12	Naphthalene, 1,6-dimethyl-	Aromatics	575-43-9	1422.0	71978.7	113700	102631	168679	142109	161004	171898	246552	200637	69193	57484.2	56242.5	97728.6	116020	86670.6	107109	157206	129138	170169	124465	99504.7	75424	66114	85618.1	154321	143603	144105	150059	145373	145543	139928	-	-	--	--	--	--	--	1.25619	0.0187193	0.295467
KMW0554	121	93	192.151	C13H20O	.alpha.-Ionone	Terpenoids	127-41-3	1426.0	44694	61502	77414	111052	119904	148733	90714.5	84354.4	71992.4	55969	59535	47545	67635	89484	70472	74481	94404	97032	187637	114587	195828	172868	178775	153223	115768	116678	113903	127919	134971	108927	120652	-	-	--	--	--	--	--	--	--	--
XMW0795	147	162	162.079	C9H10N2O	3H-Indazol-3-one, 1-ethyl-1,2-dihydro-	Heterocyclic compound	54385-62-5	1422.0	12414.7	17255.5	13274.5	20155.9	11748.6	18782.8	23047.4	19765.8	19791.8	9011.35	11097.4	9305.08	17523.7	15867.8	16605.1	17985.5	23958.6	23678.5	172477	105644	193529	157280	179303	164429	66191.7	59859.8	45648	52873.9	54525.6	45780	45286.7	-	-	--	--	--	--	--	1.25297	0.00226376	0.469832
XMW0380	161	41	204.188	C15H24	1H-Cyclopropa[a]naphthalene, 1a,2,3,5,6,7,7a,7b-octahydro-1,1,7,7a-tetramethyl-, [1aR-(1a.alpha.,7.alpha.,7a.alpha.,7b.alpha.)]-	Terpenoids	17334-55-3	1432.0	22067	29330	38154.8	58396	79323	68389	50731	52263	46888	34351.3	24820	40700.4	66133.7	66410	63538	94085.5	106581	89623	606666	315284	607569	562539	504032	446028	177400	209205	157214	174468	188021	172227	190187	-	-	--	--	--	--	--	--	--	--
D116	168	167	168.094	C13H12	Diphenylmethane	Aromatics	101-81-5	1434.0	6912.66	8824.01	9101.21	12348.8	9154.88	12057	11289.4	12989.3	11115.2	6279.76	5226.14	4926.79	4358.46	8443.82	6910.06	7498.07	9568.32	7204.19	9836.77	8728.6	6924.26	7677.75	5662.43	5487.8	10026.7	9802.4	9932.72	11309.5	11686.6	9129.86	8876.79	-	-	--	--	--	--	--	1.24956	0.00162229	0.464282
XMW0508	137	180	180.079	C10H12O3	2,5-Dihydroxy-4-isopropyl-2,4,6-cycloheptatrien-1-one	Ketone	54755-56-5	1441.0	23216.8	40066.3	37354.5	54461.8	59299.6	77894.6	46666.8	44552.3	44037.1	35407.2	34322.8	45623.6	59614.3	79613.9	52095.3	74101.9	95854.7	79887	58666.5	48616.3	51143.3	141527	143680	126405	60427	63034	63665.9	69194.5	71644.1	59832.6	60742.9	-	-	--	--	--	--	--	--	--	--
D353	161	91	204.188	C15H24	(S,1Z,6Z)-8-Isopropyl-1-methyl-5-methylenecyclodeca-1,6-diene	Terpenoids	317819-80-0	1448.0	219278	374554	244558	427896	421465	587397	279991	305339	232783	110730	110587	89288.3	215671	273125	184032	353296	412269	423152	276053	131985	85734.3	132257	160159	190042	291463	296492	290250	337579	323410	280628	297808	-	-	--	--	--	--	--	1.25364	0.0094786	0.37966
XMW1490	162	161	162.068	C10H10O2	3-MethoxycinnamAldehyde	Aldehyde	56578-36-0	1451.0	25698.4	48247.6	30015.6	60090.9	49645.6	73701.1	31358.5	36122.5	24336.9	12454.8	9900.22	9690.87	24145.6	34482.9	26325.3	43182.9	51841.2	52335	30959.5	13213.9	9669.73	13941.2	20523.7	18407.4	29002.7	32926.5	32918.3	37563.3	32630.6	31409.3	33204.5	-	-	--	--	--	--	--	1.23796	0.0224793	0.349016
XMW1260	123	93	196.183	C13H24O	1-Cyclohexene-1-propanol, .alpha.,2,6,6-tetramethyl-	Alcohol	3293-47-8	1452.0	156631	294107	190506	337232	334655	438619	184283	202102	162563	67158.9	48644.7	34475.6	135144	194270	132807	264333	305869	308348	211341	122988	102850	92126.4	120793	143259	220743	233026	197100	227842	226109	199894	208179	-	-	--	--	--	--	--	1.22744	0.00100647	0.273759
NMW0197	135	152	152.047	C8H8O3	Benzoic Acid, 4-methoxy-	Acid	100-09-4	1452.0	39509.1	68478.1	45875.9	87768.2	84598	112247	70472.6	65355	51499.1	13296.6	17754.7	14752	40045.8	56073.2	39229.9	68446.6	80488.6	81319.2	51842.8	26985.1	14093.9	30011.2	32043	37119.1	54005	58950.9	54913.8	57086.3	62454.1	53957.6	52563.2	C02519	-	--	--	--	--	--	1.26214	0.0109458	0.244511
XMW1144	150	135	192.079	C11H12O3	4-Acetoxy-3-methoxystyrene	Aromatics	46316-15-8	1452.0	60876.9	112278	71364.3	123507	123636	164699	69784.8	79254.6	66004.7	11876.6	15257.4	14689	60540.5	83702.2	56157.6	102554	118728	138205	62106.8	31979.8	23665.3	34493.3	48564.8	58047.4	88139.5	84302.2	87494.6	90581.4	87401.6	78568.6	82400	-	-	--	--	--	--	--	1.27301	0.00285619	0.194486
XMW0212	151	95	151.063	C8H9NO2	1,4 Benzodioxan-6-amine	Heterocyclic compound	22013-33-8	1456.0	1.59946e+06	2.89333e+06	1.92324e+06	3.31154e+06	3.24618e+06	4.30115e+06	2.06631e+06	2.17691e+06	1.84521e+06	351278	470847	410137	1.51304e+06	2.0912e+06	1.41728e+06	2.69357e+06	3.11441e+06	3.15548e+06	1.85167e+06	893605	556655	938797	1.23443e+06	1.38358e+06	2.19029e+06	2.32043e+06	2.01869e+06	2.31087e+06	2.32612e+06	2.02386e+06	2.11252e+06	-	-	--	--	--	--	--	1.27261	0.00148925	0.202394
XMW0214	109	81	168.115	C10H16O2	1(2H)-Naphthalenone, octahydro-4-hydroxy-, trans-	Ketone	21766-50-7	1461.0	200789	309544	238615	428142	557954	699089	639275	609935	512340	613126	582029	614740	729836	975340	997249	1.12231e+06	1.06522e+06	974508	221631	302699	238107	1.35692e+06	685899	563183	661823	633629	877309	979175	1.00239e+06	883343	987805	-	-	--	--	--	--	--	--	--	--
XMW0419	57	71	212.25	C15H32	Tetradecane, 2-methyl-	Hydrocarbons	1560-95-8	1463.0	32082.7	51453.3	36672.2	53737.8	53117.7	65297.1	63160.5	43417.3	45916.3	27685.6	20163	19121.4	27539.2	31160	28214.4	26061.4	31520.4	29122.4	26241.4	24864.4	29027.3	25645.8	20510.1	23254.8	51465	49586	33243.2	33542.3	33422.2	29142.4	30569.8	-	-	--	--	--	--	--	1.18605	0.0293858	0.439164
KMW0574	131	103	176.084	C11H12O2	2-Propenoic acid, 3-phenyl-, ethyl ester	Ester	103-36-6	1464.0	16709.2	20027.8	18290.4	20147.3	21022.6	23704.7	106853	62395.7	69731.6	23505.1	16782	24215.6	24228.7	21741.3	20003.4	16937.3	21679.9	18879	30846.4	24825.4	19756	25385	18642.8	17249.7	22831.4	22077.3	21587.7	30068	24416.6	22719.1	24695.2	C06359	-	--	--	--	--	--	1.21601	0.0480385	0.269908
D246	69	93	224.178	C14H24O2	Propanoic acid, 2-methyl-, 3,7-dimethyl-2,6-octadienyl ester, (Z)-	Ester	2345-24-6	1475.0	10300.4	17362.4	13303.2	27189.3	47007.7	50027.7	14931.7	19904.4	13648.9	14327.8	19057.5	20052.7	23723.8	32787.5	20160	42648.4	52751.5	36239.8	33871.1	26769.2	31044	37947.6	37637.2	38278.4	25640.6	29706.5	26871.6	32091.7	40377.5	25458.9	32584.4	-	-	--	--	--	--	--	--	--	--
KMW0602	57	71	212.25	C15H32	Pentadecane	Hydrocarbons	629-62-9	1500.0	87679	140695	86049	99039.5	120610	157153	203110	142725	145130	66009.8	57497.5	53827.7	94382.4	124352	75598.9	89607.7	116933	78104	25646.4	28131.8	27846.9	34370.9	26484.3	31737.1	104654	102033	72870.3	72445.7	80097.4	65020.6	71036.8	C08388	-	--	--	--	--	--	1.23824	0.0304166	0.361197
XMW1189	137	168	168.042	C8H8O4	Benzoic acid, 3,5-dihydroxy-, methyl ester	Ester	2150-44-9	1688.0	11782.6	15762.2	11028.7	12347.1	15512.4	12155.2	73924.4	89712.6	65962	59233.2	55418.5	65722.6	47729.5	45704.5	42417.4	55182.6	56414.8	40446.8	18687.7	19266	16617.4	68465.8	54946.1	39643.2	36548.2	42078	54681	57160.5	58111	56720.4	61713.2	-	-	--	--	--	--	--	--	--	--
XMW0992	119	161	202.172	C15H22	(2R,8R,8aS)-8,8a-Dimethyl-2-(prop-1-en-2-yl)-1,2,3,7,8,8a-hexahydronaphthalene	Terpenoids	5090-61-9	1456.0	5891.5	7506.02	4080.41	8351.32	9230.7	10547.1	114903	50193.2	61371.6	12372.2	7673.52	5487.88	8121.86	15132.3	12762.8	26745.9	23576.9	16575.4	28339.7	16247.1	17323.1	27010.3	17891.8	15556.1	14345.8	11135.6	11785.4	11177.5	12260.7	11941.8	9911.37	-	-	--	--	--	--	--	1.21946	0.0770892	0.112747
[truncated: 36 more rows]
[truncated: 12 more columns]
