# Supplementary material for: Integrated microbiology and metabolomics analysis reveal the fermentation process and the flavor development in cigar tobacco leaf
Source: Microbiol Spectr. 2025 Apr 24;13(6):e01029-24. doi: 10.1128/spectrum.01029-24 (PMC12131730; doi:10.1128/spectrum.01029-24)
Supplement: Table S5 — Spearman correlation of 16S bacteria genus and volatile metabolites. [file spectrum.01029-24-s0008.xlsx]

## Sheet: DHF0 vs DHF5 correlation
Index	Taxonomy	Correlation	P-value	Compounds	物质
XMW0690	k__Bacteria;p__Proteobacteria;c__Gammaproteobacteria;o__Pseudomonadales;f__Pseudomonadaceae;g__Pseudomonas	0.942857	0.00480466	Cyclohexene, 2,4-dimethyl-1-(1-methylethenyl)-	2,4-二甲基-1-（1-甲基乙烯基）-环己烯
XMW1182	k__Bacteria;p__Proteobacteria;c__Gammaproteobacteria;o__Pseudomonadales;f__Pseudomonadaceae;g__Pseudomonas	-0.942857	0.00480466	Di-epi-.alpha.-cedrene-(I)	2,6,6,8-四甲基三环[5.3.1.01,5]十一碳-9-烯
KMW0345	k__Bacteria;p__Proteobacteria;c__Gammaproteobacteria;o__Burkholderiales;f__Oxalobacteraceae;g__Massilia	0.927634	0.00766584	2,6-Nonadienal, (E,Z)-	反,顺-2,6-壬二烯醛
XMW1182	k__Bacteria;p__Proteobacteria;c__Gammaproteobacteria;o__Burkholderiales;f__Oxalobacteraceae;g__Massilia	-0.927634	0.00766584	Di-epi-.alpha.-cedrene-(I)	2,6,6,8-四甲基三环[5.3.1.01,5]十一碳-9-烯
XMW1350	k__Bacteria;p__Proteobacteria;c__Gammaproteobacteria;o__Burkholderiales;f__Oxalobacteraceae;g__Massilia	-0.927634	0.00766584	Naphthalene, 2,3,6-trimethyl-	2,3,6-三甲基-萘
NMW0256	k__Bacteria;p__Proteobacteria;c__Gammaproteobacteria;o__Burkholderiales;f__Oxalobacteraceae;g__Massilia	-0.927634	0.00766584	Phenol, 4-(1,1,3,3-tetramethylbutyl)-	4-（1,1,3,3-四甲基丁基）-苯酚
D345	k__Bacteria;p__Proteobacteria;c__Gammaproteobacteria;o__Burkholderiales;f__Oxalobacteraceae;g__Massilia	-0.927634	0.00766584	(3aR,6R,8aR)-7,7-Dimethyl-8-methylenehexahydro-1H-3a,6-methanoazulen-3(2H)-one	(1R,5R,8R)-7,7-二甲基-6-亚甲基三环[6.2.1.01,5]十一-2-酮
KMW0683	k__Bacteria;p__Proteobacteria;c__Gammaproteobacteria;o__Burkholderiales;f__Oxalobacteraceae;g__Massilia	-0.927634	0.00766584	Heptadecane	十七烷
KMW0313	k__Bacteria;p__Actinobacteria;c__unidentified_Actinobacteria;o__Corynebacteriales;f__Corynebacteriaceae;g__Corynebacterium	0.92582	0.00804989	Cyclohexanone, 5-methyl-2-(1-methylethyl)-, trans-	反式-5-甲基-2-（1-甲基乙基）-环己酮
KMW0345	k__Bacteria;p__Actinobacteria;c__unidentified_Actinobacteria;o__Corynebacteriales;f__Corynebacteriaceae;g__Corynebacterium	0.92582	0.00804989	2,6-Nonadienal, (E,Z)-	反,顺-2,6-壬二烯醛
KMW0368	k__Bacteria;p__Actinobacteria;c__unidentified_Actinobacteria;o__Corynebacteriales;f__Corynebacteriaceae;g__Corynebacterium	0.92582	0.00804989	Ethanethioic acid, S-(2-furanylmethyl) ester	硫代乙酸糠酯
NMW0129	k__Bacteria;p__Actinobacteria;c__unidentified_Actinobacteria;o__Corynebacteriales;f__Corynebacteriaceae;g__Corynebacterium	-0.92582	0.00804989	Cyclohexanol, 1-methyl-4-(1-methylethenyl)-, acetate	1-甲基-4-(1-甲基乙烯基)环己醇乙酸酯
XMW1182	k__Bacteria;p__Actinobacteria;c__unidentified_Actinobacteria;o__Corynebacteriales;f__Corynebacteriaceae;g__Corynebacterium	-0.92582	0.00804989	Di-epi-.alpha.-cedrene-(I)	2,6,6,8-四甲基三环[5.3.1.01,5]十一碳-9-烯

## Sheet: LCF0 vs LCF5 correlation
Index	Taxonomy	Correlation	P-value	Compounds	物质
XMW0775	k__Bacteria;p__Firmicutes;c__Bacilli;o__unidentified_Bacilli;f__Staphylococcaceae;g__Staphylococcus	1	0	1-Undecene, 9-methyl-	9-甲基-1-十一碳烯
KMW0482	k__Bacteria;p__Cyanobacteria;c__unidentified_Cyanobacteria;o__unidentified_Cyanobacteria;f__unidentified_Cyanobacteria;g__unidentified_Cyanobacteria	1	0	2,4-Decadienal, (E,E)-	反式-2,4-癸二烯醛
KMW0456	k__Bacteria;p__Cyanobacteria;c__unidentified_Cyanobacteria;o__unidentified_Cyanobacteria;f__unidentified_Cyanobacteria;g__unidentified_Cyanobacteria	1	0	1-Decanol	癸醇
XMW1182	k__Bacteria;p__Cyanobacteria;c__unidentified_Cyanobacteria;o__unidentified_Cyanobacteria;f__unidentified_Cyanobacteria;g__unidentified_Cyanobacteria	1	0	Di-epi-.alpha.-cedrene-(I)	2,6,6,8-四甲基三环[5.3.1.01,5]十一碳-9-烯
NMW0113	k__Bacteria;p__Cyanobacteria;c__unidentified_Cyanobacteria;o__unidentified_Cyanobacteria;f__unidentified_Cyanobacteria;g__unidentified_Cyanobacteria	1	0	6-Octen-1-ol, 3,7-dimethyl-, formate	甲酸香茅酯
KMW0430	k__Bacteria;p__Cyanobacteria;c__unidentified_Cyanobacteria;o__unidentified_Cyanobacteria;f__unidentified_Cyanobacteria;g__unidentified_Cyanobacteria	1	0	Citronellol	香茅醇
XMW0164	k__Bacteria;p__Cyanobacteria;c__unidentified_Cyanobacteria;o__unidentified_Cyanobacteria;f__unidentified_Cyanobacteria;g__unidentified_Cyanobacteria	1	0	1-Oxaspiro[4.5]dec-6-ene, 2,6,10,10-tetramethyl-	茶螺烷
KMW0528	k__Bacteria;p__Cyanobacteria;c__unidentified_Cyanobacteria;o__unidentified_Cyanobacteria;f__unidentified_Cyanobacteria;g__unidentified_Cyanobacteria	1	0	Hexanoic acid, 3-hexenyl ester, (Z)-	(Z)-己酸-3-己烯酯
KMW0530	k__Bacteria;p__Cyanobacteria;c__unidentified_Cyanobacteria;o__unidentified_Cyanobacteria;f__unidentified_Cyanobacteria;g__unidentified_Cyanobacteria	1	0	Geranyl acetate	乙酸香叶酯
WMW0010	k__Bacteria;p__Cyanobacteria;c__unidentified_Cyanobacteria;o__unidentified_Cyanobacteria;f__unidentified_Cyanobacteria;g__unidentified_Cyanobacteria	1	0	beta-Elemen	Β-榄香烯
XMW1408	k__Bacteria;p__Cyanobacteria;c__unidentified_Cyanobacteria;o__unidentified_Cyanobacteria;f__unidentified_Cyanobacteria;g__unidentified_Cyanobacteria	1	0	1H-Cyclopropa[a]naphthalene, 1a,2,3,3a,4,5,6,7b-octahydro-1,1,3a,7-tetramethyl-, [1aR-(1a.alpha.,3a.alpha.,7b.alpha.)]-	[1aR-（1aα。，3a。 ，7b.α。）]-1a，2,3,3a，4,5,6,7b-八氢-1,1,3a，7-四甲基-1H-环丙烷[a]萘
WMW0021	k__Bacteria;p__Cyanobacteria;c__unidentified_Cyanobacteria;o__unidentified_Cyanobacteria;f__unidentified_Cyanobacteria;g__unidentified_Cyanobacteria	1	0	trans-Calamenene	反式菖蒲烯
XMW1099	k__Bacteria;p__Cyanobacteria;c__unidentified_Cyanobacteria;o__unidentified_Cyanobacteria;f__unidentified_Cyanobacteria;g__unidentified_Cyanobacteria	1	0	Hexanoic acid, 1-methylhexyl ester	1-己酸甲基己酯
KMW0574	k__Bacteria;p__Cyanobacteria;c__unidentified_Cyanobacteria;o__unidentified_Cyanobacteria;f__unidentified_Cyanobacteria;g__unidentified_Cyanobacteria	1	0	2-Propenoic acid, 3-phenyl-, ethyl ester	肉桂酸乙酯
KMW0102	k__Bacteria;p__Cyanobacteria;c__unidentified_Cyanobacteria;o__unidentified_Cyanobacteria;f__unidentified_Cyanobacteria;g__unidentified_Cyanobacteria	-1	0	1-Hexanol	己醇
NMW0766	k__Bacteria;p__Cyanobacteria;c__unidentified_Cyanobacteria;o__unidentified_Cyanobacteria;f__unidentified_Cyanobacteria;g__unidentified_Cyanobacteria	-1	0	2-Propenoic acid, butyl ester	丙烯酸丁酯
XMW0600	k__Bacteria;p__Firmicutes;c__Bacilli;o__unidentified_Bacilli;f__Staphylococcaceae;g__Staphylococcus	-1	0	Octane, 3,3-dimethyl-	3,3-二甲基辛烷
XMW0126	k__Bacteria;p__Firmicutes;c__Bacilli;o__unidentified_Bacilli;f__Staphylococcaceae;g__Staphylococcus	-1	0	Benzene, 1-methyl-3-(1-methylethyl)-	1-甲基-3-（1-甲基乙基）-苯
KMW0102	k__Bacteria;p__Proteobacteria;c__Gammaproteobacteria;o__Enterobacterales;f__Erwiniaceae;g__Pantoea	0.985611	0.000309086	1-Hexanol	己醇
NMW0766	k__Bacteria;p__Proteobacteria;c__Gammaproteobacteria;o__Enterobacterales;f__Erwiniaceae;g__Pantoea	0.985611	0.000309086	2-Propenoic acid, butyl ester	丙烯酸丁酯
WMW0203	k__Bacteria;p__Proteobacteria;c__Gammaproteobacteria;o__Enterobacterales;f__Erwiniaceae;g__Pantoea	0.985611	0.000309086	Palmitoleic Acid	棕榈油酸
XMW0563	k__Bacteria;p__Proteobacteria;c__Gammaproteobacteria;o__Enterobacterales;f__Erwiniaceae;g__Pantoea	0.985611	0.000309086	Naphthalene, decahydro-1,1,4a-trimethyl-6-methylene-5-(3-methylene-4-pentenyl)-, [4aS-(4a.alpha.,5.alpha.,8a.beta.)]-	(4aS,5S,8aS)-1,1,4A-三甲基-6-亚甲基-5-(3-亚甲基-4-戊烯-1-基)十氢萘
XMW0010	k__Bacteria;p__Proteobacteria;c__Gammaproteobacteria;o__Enterobacterales;f__Erwiniaceae;g__Pantoea	0.985611	0.000309086	1,3,6,10-Cyclotetradecatetraene, 3,7,11-trimethyl-14-(1-methylethyl)-, [S-(E,Z,E,E)]-	西柏烯
KMW0213	k__Bacteria;p__Proteobacteria;c__Gammaproteobacteria;o__Enterobacterales;f__Erwiniaceae;g__Pantoea	-0.985611	0.000309086	3-Mercapto-3-methylbutyl formate (ester)	甲酸-3-巯基-3-甲基丁酯
KMW0482	k__Bacteria;p__Proteobacteria;c__Gammaproteobacteria;o__Enterobacterales;f__Erwiniaceae;g__Pantoea	-0.985611	0.000309086	2,4-Decadienal, (E,E)-	反式-2,4-癸二烯醛
KMW0456	k__Bacteria;p__Proteobacteria;c__Gammaproteobacteria;o__Enterobacterales;f__Erwiniaceae;g__Pantoea	-0.985611	0.000309086	1-Decanol	癸醇
XMW1182	k__Bacteria;p__Proteobacteria;c__Gammaproteobacteria;o__Enterobacterales;f__Erwiniaceae;g__Pantoea	-0.985611	0.000309086	Di-epi-.alpha.-cedrene-(I)	2,6,6,8-四甲基三环[5.3.1.01,5]十一碳-9-烯
NMW0113	k__Bacteria;p__Proteobacteria;c__Gammaproteobacteria;o__Enterobacterales;f__Erwiniaceae;g__Pantoea	-0.985611	0.000309086	6-Octen-1-ol, 3,7-dimethyl-, formate	甲酸香茅酯
KMW0551	k__Bacteria;p__Proteobacteria;c__Gammaproteobacteria;o__Pseudomonadales;f__Moraxellaceae;g__Acinetobacter	-0.985611	0.000309086	Tetradecane	十四烷
KMW0430	k__Bacteria;p__Proteobacteria;c__Gammaproteobacteria;o__Enterobacterales;f__Erwiniaceae;g__Pantoea	-0.985611	0.000309086	Citronellol	香茅醇
XMW0209	k__Bacteria;p__Proteobacteria;c__Gammaproteobacteria;o__Pseudomonadales;f__Moraxellaceae;g__Acinetobacter	-0.985611	0.000309086	1,4-Cyclohexadiene-1-methanol, 4-(1-methylethyl)-	4-（1-甲基乙基）-1,4-环己二烯-1-甲醇
XMW0164	k__Bacteria;p__Proteobacteria;c__Gammaproteobacteria;o__Enterobacterales;f__Erwiniaceae;g__Pantoea	-0.985611	0.000309086	1-Oxaspiro[4.5]dec-6-ene, 2,6,10,10-tetramethyl-	茶螺烷
KMW0528	k__Bacteria;p__Proteobacteria;c__Gammaproteobacteria;o__Enterobacterales;f__Erwiniaceae;g__Pantoea	-0.985611	0.000309086	Hexanoic acid, 3-hexenyl ester, (Z)-	(Z)-己酸-3-己烯酯
KMW0530	k__Bacteria;p__Proteobacteria;c__Gammaproteobacteria;o__Enterobacterales;f__Erwiniaceae;g__Pantoea	-0.985611	0.000309086	Geranyl acetate	乙酸香叶酯
WMW0010	k__Bacteria;p__Proteobacteria;c__Gammaproteobacteria;o__Enterobacterales;f__Erwiniaceae;g__Pantoea	-0.985611	0.000309086	beta-Elemen	Β-榄香烯
XMW1408	k__Bacteria;p__Proteobacteria;c__Gammaproteobacteria;o__Enterobacterales;f__Erwiniaceae;g__Pantoea	-0.985611	0.000309086	1H-Cyclopropa[a]naphthalene, 1a,2,3,3a,4,5,6,7b-octahydro-1,1,3a,7-tetramethyl-, [1aR-(1a.alpha.,3a.alpha.,7b.alpha.)]-	[1aR-（1aα。，3a。 ，7b.α。）]-1a，2,3,3a，4,5,6,7b-八氢-1,1,3a，7-四甲基-1H-环丙烷[a]萘
QMW0530	k__Bacteria;p__Proteobacteria;c__Gammaproteobacteria;o__Pseudomonadales;f__Moraxellaceae;g__Acinetobacter	-0.985611	0.000309086	2-Bromo dodecane	2-溴十二烷
WMW0021	k__Bacteria;p__Proteobacteria;c__Gammaproteobacteria;o__Enterobacterales;f__Erwiniaceae;g__Pantoea	-0.985611	0.000309086	trans-Calamenene	反式菖蒲烯
NMW0218	k__Bacteria;p__Proteobacteria;c__Gammaproteobacteria;o__Pseudomonadales;f__Moraxellaceae;g__Acinetobacter	-0.985611	0.000309086	Hordenine	大麦芽碱
XMW0221	k__Bacteria;p__Proteobacteria;c__Gammaproteobacteria;o__Pseudomonadales;f__Moraxellaceae;g__Acinetobacter	-0.985611	0.000309086	Heptadecane, 7-methyl-	7-甲基-十七烷
XMW1099	k__Bacteria;p__Proteobacteria;c__Gammaproteobacteria;o__Enterobacterales;f__Erwiniaceae;g__Pantoea	-0.985611	0.000309086	Hexanoic acid, 1-methylhexyl ester	1-己酸甲基己酯
KMW0574	k__Bacteria;p__Proteobacteria;c__Gammaproteobacteria;o__Enterobacterales;f__Erwiniaceae;g__Pantoea	-0.985611	0.000309086	2-Propenoic acid, 3-phenyl-, ethyl ester	肉桂酸乙酯
D285	k__Bacteria;p__Proteobacteria;c__Gammaproteobacteria;o__Pseudomonadales;f__Moraxellaceae;g__Acinetobacter	-0.985611	0.000309086	Cyclopentaneacetic acid, 3-oxo-2-pentyl-, methyl ester	二氢茉莉酮酸甲酯
NMW0163	k__Bacteria;p__Proteobacteria;c__Gammaproteobacteria;o__Enterobacterales;f__Erwiniaceae;g__Pantoea	0.954864	0.00300995	p-Hydroxyphenyl methyl carbinol	1-(4-羟基苯)乙醇
KMW0102	k__Bacteria;p__Proteobacteria;c__Gammaproteobacteria;o__Pseudomonadales;f__Pseudomonadaceae;g__Pseudomonas	0.942857	0.00480466	1-Hexanol	己醇
KMW0306	k__Bacteria;p__Cyanobacteria;c__unidentified_Cyanobacteria;o__unidentified_Cyanobacteria;f__unidentified_Cyanobacteria;g__unidentified_Cyanobacteria	0.942857	0.00480466	Undecane	十一烷
NMW0766	k__Bacteria;p__Proteobacteria;c__Gammaproteobacteria;o__Pseudomonadales;f__Pseudomonadaceae;g__Pseudomonas	0.942857	0.00480466	2-Propenoic acid, butyl ester	丙烯酸丁酯
KMW0213	k__Bacteria;p__Cyanobacteria;c__unidentified_Cyanobacteria;o__unidentified_Cyanobacteria;f__unidentified_Cyanobacteria;g__unidentified_Cyanobacteria	0.942857	0.00480466	3-Mercapto-3-methylbutyl formate (ester)	甲酸-3-巯基-3-甲基丁酯
D266	k__Bacteria;p__Cyanobacteria;c__unidentified_Cyanobacteria;o__unidentified_Cyanobacteria;f__unidentified_Cyanobacteria;g__unidentified_Cyanobacteria	0.942857	0.00480466	1-Tridecene	1-十三碳烯
XMW0693	k__Bacteria;p__Cyanobacteria;c__unidentified_Cyanobacteria;o__unidentified_Cyanobacteria;f__unidentified_Cyanobacteria;g__unidentified_Cyanobacteria	0.942857	0.00480466	2,6-Octadienoic acid, 3,7-dimethyl-, methyl ester	2,6-辛二酸-3,7-二甲基-甲酯
KMW0446	k__Bacteria;p__Cyanobacteria;c__unidentified_Cyanobacteria;o__unidentified_Cyanobacteria;f__unidentified_Cyanobacteria;g__unidentified_Cyanobacteria	0.942857	0.00480466	Citral	柠檬醛
XMW1236	k__Bacteria;p__Cyanobacteria;c__unidentified_Cyanobacteria;o__unidentified_Cyanobacteria;f__unidentified_Cyanobacteria;g__unidentified_Cyanobacteria	0.942857	0.00480466	1-Isopropyl-3-tert-butylbenzene	1-异丙基-3-叔丁基苯
w02	k__Bacteria;p__Cyanobacteria;c__unidentified_Cyanobacteria;o__unidentified_Cyanobacteria;f__unidentified_Cyanobacteria;g__unidentified_Cyanobacteria	0.942857	0.00480466	2,4-Decadien-1-ol	2,4-癸二烯-1-醇
XMW0980	k__Bacteria;p__Cyanobacteria;c__unidentified_Cyanobacteria;o__unidentified_Cyanobacteria;f__unidentified_Cyanobacteria;g__unidentified_Cyanobacteria	0.942857	0.00480466	(1R,3aR,4aR,8aR)-1,4,4,6-Tetramethyl-1,2,3,3a,4,4a,7,8-octahydrocyclopenta[1,4]cyclobuta[1,2]benzene	（1R，3aR，4aR，8aR）-1,4,4,6-四甲基-1,2,3,3a，4,4a，7,8-八氢环戊[1,4]环丁[1,2]苯
XMW0463	k__Bacteria;p__Cyanobacteria;c__unidentified_Cyanobacteria;o__unidentified_Cyanobacteria;f__unidentified_Cyanobacteria;g__unidentified_Cyanobacteria	0.942857	0.00480466	Pentanoic acid, phenylmethyl ester	戊酸苯甲基酯
XMW0124	k__Bacteria;p__Firmicutes;c__Bacilli;o__unidentified_Bacilli;f__Staphylococcaceae;g__Staphylococcus	0.942857	0.00480466	m-Aminophenylacetylene	3-氨基苯乙炔
KMW0454	k__Bacteria;p__Cyanobacteria;c__unidentified_Cyanobacteria;o__unidentified_Cyanobacteria;f__unidentified_Cyanobacteria;g__unidentified_Cyanobacteria	0.942857	0.00480466	1-Cyclohexene-1-carboxAldehyde, 4-(1-methylethenyl)-	4-（1-甲基乙烯基）-1-环己烯-1-甲醛
KMW0459	k__Bacteria;p__Cyanobacteria;c__unidentified_Cyanobacteria;o__unidentified_Cyanobacteria;f__unidentified_Cyanobacteria;g__unidentified_Cyanobacteria	0.942857	0.00480466	2,6-Octadienal, 3,7-dimethyl-, (E)-	（E）-3,7-二甲基-2,6-辛二烯醛
XMW0364	k__Bacteria;p__Cyanobacteria;c__unidentified_Cyanobacteria;o__unidentified_Cyanobacteria;f__unidentified_Cyanobacteria;g__unidentified_Cyanobacteria	0.942857	0.00480466	6-Undecanol	6-十一烷醇
D163	k__Bacteria;p__Cyanobacteria;c__unidentified_Cyanobacteria;o__unidentified_Cyanobacteria;f__unidentified_Cyanobacteria;g__unidentified_Cyanobacteria	0.942857	0.00480466	dl-Camphoroquinone	DL-樟脑醌
NMW0121	k__Bacteria;p__Cyanobacteria;c__unidentified_Cyanobacteria;o__unidentified_Cyanobacteria;f__unidentified_Cyanobacteria;g__unidentified_Cyanobacteria	0.942857	0.00480466	Phenol, 2-methyl-5-(1-methylethyl)-	2-甲基-5-（1-甲基乙基）-苯酚
XMW0174	k__Bacteria;p__Cyanobacteria;c__unidentified_Cyanobacteria;o__unidentified_Cyanobacteria;f__unidentified_Cyanobacteria;g__unidentified_Cyanobacteria	0.942857	0.00480466	2,2'-Ethylidenebis(5-methylfuran)	2,2'-亚乙撑双（5-甲基呋喃）
NMW0232	k__Bacteria;p__Cyanobacteria;c__unidentified_Cyanobacteria;o__unidentified_Cyanobacteria;f__unidentified_Cyanobacteria;g__unidentified_Cyanobacteria	0.942857	0.00480466	Bibenzyl	1,2-二苯乙烷
NMW0308	k__Bacteria;p__Cyanobacteria;c__unidentified_Cyanobacteria;o__unidentified_Cyanobacteria;f__unidentified_Cyanobacteria;g__unidentified_Cyanobacteria	0.942857	0.00480466	2,6,9,11-Dodecatetraenal, 2,6,10-trimethyl-	2,6,10-三甲基-2,6,9,11-十二碳烯醛
XMW0259	k__Bacteria;p__Cyanobacteria;c__unidentified_Cyanobacteria;o__unidentified_Cyanobacteria;f__unidentified_Cyanobacteria;g__unidentified_Cyanobacteria	0.942857	0.00480466	Pentadecane, 2-methyl-	2-甲基-十五烷
XMW0265	k__Bacteria;p__Cyanobacteria;c__unidentified_Cyanobacteria;o__unidentified_Cyanobacteria;f__unidentified_Cyanobacteria;g__unidentified_Cyanobacteria	0.942857	0.00480466	Tetradecane, 2,6,10-trimethyl-	2,6,10-三甲基十四烷
KMW0618	k__Bacteria;p__Cyanobacteria;c__unidentified_Cyanobacteria;o__unidentified_Cyanobacteria;f__unidentified_Cyanobacteria;g__unidentified_Cyanobacteria	0.942857	0.00480466	Naphthalene, 1,2,3,5,6,8a-hexahydro-4,7-dimethyl-1-(1-methylethyl)-, (1S-cis)-	δ-杜松烯
XMW1153	k__Bacteria;p__Cyanobacteria;c__unidentified_Cyanobacteria;o__unidentified_Cyanobacteria;f__unidentified_Cyanobacteria;g__unidentified_Cyanobacteria	0.942857	0.00480466	1R,4R,7R,11R-1,3,4,7-Tetramethyltricyclo[5.3.1.0(4,11)]undec-2-ene	1R，4R，7R，11R-1,3,4,7-四甲基三环[5.3.1.0（4,11）]十一烷基-2-烯
D216	k__Bacteria;p__Cyanobacteria;c__unidentified_Cyanobacteria;o__unidentified_Cyanobacteria;f__unidentified_Cyanobacteria;g__unidentified_Cyanobacteria	0.942857	0.00480466	.alpha.-Irone	甲基α-紫罗兰酮
NMW0258	k__Bacteria;p__Cyanobacteria;c__unidentified_Cyanobacteria;o__unidentified_Cyanobacteria;f__unidentified_Cyanobacteria;g__unidentified_Cyanobacteria	0.942857	0.00480466	Fenobucarb	仲丁威
XMW0879	k__Bacteria;p__Firmicutes;c__Bacilli;o__unidentified_Bacilli;f__Staphylococcaceae;g__Staphylococcus	-0.942857	0.00480466	Norbornadieone	双环[2.2.1]庚烷-7-酮
KMW0147	k__Bacteria;p__Cyanobacteria;c__unidentified_Cyanobacteria;o__unidentified_Cyanobacteria;f__unidentified_Cyanobacteria;g__unidentified_Cyanobacteria	-0.942857	0.00480466	Pyridine, 2-ethyl-	2-乙基吡啶
KMW0181	k__Bacteria;p__Firmicutes;c__Bacilli;o__unidentified_Bacilli;f__Staphylococcaceae;g__Staphylococcus	-0.942857	0.00480466	2,3-Dehydro-1,8-cineole	2,3-脱氢-1,8-桉树脑
XMW0555	k__Bacteria;p__Firmicutes;c__Bacilli;o__unidentified_Bacilli;f__Staphylococcaceae;g__Staphylococcus	-0.942857	0.00480466	2-Acetylbenzofuran	2-乙酰基苯并呋喃
XMW0285	k__Bacteria;p__Firmicutes;c__Bacilli;o__unidentified_Bacilli;f__Staphylococcaceae;g__Staphylococcus	-0.942857	0.00480466	BenzAldehyde, 4-hydroxy-	4-羟基苯甲醛
KMW0482	k__Bacteria;p__Proteobacteria;c__Gammaproteobacteria;o__Pseudomonadales;f__Pseudomonadaceae;g__Pseudomonas	-0.942857	0.00480466	2,4-Decadienal, (E,E)-	反式-2,4-癸二烯醛
NMW0156	k__Bacteria;p__Firmicutes;c__Bacilli;o__unidentified_Bacilli;f__Staphylococcaceae;g__Staphylococcus	-0.942857	0.00480466	Benzene, (isothiocyanatomethyl)-	异硫氰酸苯甲酯
D394	k__Bacteria;p__Firmicutes;c__Bacilli;o__unidentified_Bacilli;f__Staphylococcaceae;g__Staphylococcus	-0.942857	0.00480466	Cyclohexanone, 2-(1-mercapto-1-methylethyl)-5-methyl-, (2S-trans)-	5-甲基-2-（1-甲基-1-硫烷基乙基）环己酮
NMW0157	k__Bacteria;p__Firmicutes;c__Bacilli;o__unidentified_Bacilli;f__Staphylococcaceae;g__Staphylococcus	-0.942857	0.00480466	Acetamide, N-phenyl-	N-苯基-乙酰胺
D402	k__Bacteria;p__Firmicutes;c__Bacilli;o__unidentified_Bacilli;f__Staphylococcaceae;g__Staphylococcus	-0.942857	0.00480466	Piperitenone oxide	1-甲基-4-丙-2-亚基-7-氧杂双环[4.1.0]庚烷-5-酮
NMW0160	k__Bacteria;p__Firmicutes;c__Bacilli;o__unidentified_Bacilli;f__Staphylococcaceae;g__Staphylococcus	-0.942857	0.00480466	Benzoic Acid, 2,3-dihydroxy-	2,3-二羟基-苯甲酸
NMW0165	k__Bacteria;p__Firmicutes;c__Bacilli;o__unidentified_Bacilli;f__Staphylococcaceae;g__Staphylococcus	-0.942857	0.00480466	Orcinol	5-甲基间苯二酚
KMW0456	k__Bacteria;p__Proteobacteria;c__Gammaproteobacteria;o__Pseudomonadales;f__Pseudomonadaceae;g__Pseudomonas	-0.942857	0.00480466	1-Decanol	癸醇
XMW1182	k__Bacteria;p__Proteobacteria;c__Gammaproteobacteria;o__Pseudomonadales;f__Pseudomonadaceae;g__Pseudomonas	-0.942857	0.00480466	Di-epi-.alpha.-cedrene-(I)	2,6,6,8-四甲基三环[5.3.1.01,5]十一碳-9-烯
D301	k__Bacteria;p__Firmicutes;c__Bacilli;o__unidentified_Bacilli;f__Staphylococcaceae;g__Staphylococcus	-0.942857	0.00480466	BenzeneacetAldehyde, .alpha.-(2-methylpropylidene)-	α-(2-甲基亚丙基)苯乙醛
KMW0526	k__Bacteria;p__Firmicutes;c__Bacilli;o__unidentified_Bacilli;f__Staphylococcaceae;g__Staphylococcus	-0.942857	0.00480466	2-Buten-1-one, 1-(2,6,6-trimethyl-1,3-cyclohexadien-1-yl)-, (E)-	大马士酮
NMW0113	k__Bacteria;p__Proteobacteria;c__Gammaproteobacteria;o__Pseudomonadales;f__Pseudomonadaceae;g__Pseudomonas	-0.942857	0.00480466	6-Octen-1-ol, 3,7-dimethyl-, formate	甲酸香茅酯
KMW0430	k__Bacteria;p__Proteobacteria;c__Gammaproteobacteria;o__Pseudomonadales;f__Pseudomonadaceae;g__Pseudomonas	-0.942857	0.00480466	Citronellol	香茅醇
XMW1469	k__Bacteria;p__Firmicutes;c__Bacilli;o__unidentified_Bacilli;f__Staphylococcaceae;g__Staphylococcus	-0.942857	0.00480466	Benzene, 1-methoxy-4-(1-methylpropyl)-	1-甲氧基-4-（1-甲基丙基）-苯
NMW0151	k__Bacteria;p__Firmicutes;c__Bacilli;o__unidentified_Bacilli;f__Staphylococcaceae;g__Staphylococcus	-0.942857	0.00480466	Bicyclo[3.1.1]hept-2-ene-2-carboxylic acid, 6,6-dimethyl-	6,6-二甲基-双环[3.1.1]庚-2-烯-2-羧酸
w18	k__Bacteria;p__Firmicutes;c__Bacilli;o__unidentified_Bacilli;f__Staphylococcaceae;g__Staphylococcus	-0.942857	0.00480466	2,7-Octadiene-1,6-diol, 2,6-dimethyl-, (Z)-	（Z）-2,6-二甲基-2,7-辛二烯-1,6-二醇
NMW0153	k__Bacteria;p__Firmicutes;c__Bacilli;o__unidentified_Bacilli;f__Staphylococcaceae;g__Staphylococcus	-0.942857	0.00480466	Phenol, 4-butyl-	4-丁基-苯酚
KMW0517	k__Bacteria;p__Firmicutes;c__Bacilli;o__unidentified_Bacilli;f__Staphylococcaceae;g__Staphylococcus	-0.942857	0.00480466	2-Undecenal, E-	（E）-2-十一烯醛
NMW0158	k__Bacteria;p__Firmicutes;c__Bacilli;o__unidentified_Bacilli;f__Staphylococcaceae;g__Staphylococcus	-0.942857	0.00480466	Benzene, 1-methoxy-2-nitro-	1-甲氧基-2-硝基-苯
D445	k__Bacteria;p__Firmicutes;c__Bacilli;o__unidentified_Bacilli;f__Staphylococcaceae;g__Staphylococcus	-0.942857	0.00480466	Furfuryl hexanoate	己酸糠酯
XMW0164	k__Bacteria;p__Proteobacteria;c__Gammaproteobacteria;o__Pseudomonadales;f__Pseudomonadaceae;g__Pseudomonas	-0.942857	0.00480466	1-Oxaspiro[4.5]dec-6-ene, 2,6,10,10-tetramethyl-	茶螺烷
XMW1316	k__Bacteria;p__Firmicutes;c__Bacilli;o__unidentified_Bacilli;f__Staphylococcaceae;g__Staphylococcus	-0.942857	0.00480466	4-Methoxyformanilide	4-甲氧基甲酰苯胺
KMW0528	k__Bacteria;p__Proteobacteria;c__Gammaproteobacteria;o__Pseudomonadales;f__Pseudomonadaceae;g__Pseudomonas	-0.942857	0.00480466	Hexanoic acid, 3-hexenyl ester, (Z)-	(Z)-己酸-3-己烯酯
KMW0530	k__Bacteria;p__Proteobacteria;c__Gammaproteobacteria;o__Pseudomonadales;f__Pseudomonadaceae;g__Pseudomonas	-0.942857	0.00480466	Geranyl acetate	乙酸香叶酯
WMW0010	k__Bacteria;p__Proteobacteria;c__Gammaproteobacteria;o__Pseudomonadales;f__Pseudomonadaceae;g__Pseudomonas	-0.942857	0.00480466	beta-Elemen	Β-榄香烯
XMW1408	k__Bacteria;p__Proteobacteria;c__Gammaproteobacteria;o__Pseudomonadales;f__Pseudomonadaceae;g__Pseudomonas	-0.942857	0.00480466	1H-Cyclopropa[a]naphthalene, 1a,2,3,3a,4,5,6,7b-octahydro-1,1,3a,7-tetramethyl-, [1aR-(1a.alpha.,3a.alpha.,7b.alpha.)]-	[1aR-（1aα。，3a。 ，7b.α。）]-1a，2,3,3a，4,5,6,7b-八氢-1,1,3a，7-四甲基-1H-环丙烷[a]萘
w39	k__Bacteria;p__Firmicutes;c__Bacilli;o__unidentified_Bacilli;f__Staphylococcaceae;g__Staphylococcus	-0.942857	0.00480466	2-Butanone, 4-(2,6,6-trimethyl-2-cyclohexen-1-yl)-	4-（2,6,6-三甲基-2-环己烯-1-基）-2-丁酮
KMW0696	k__Bacteria;p__Firmicutes;c__Bacilli;o__unidentified_Bacilli;f__Staphylococcaceae;g__Staphylococcus	-0.942857	0.00480466	Phenol, 2-methoxy-4-propyl-	4-丙基愈创木酚
WMW0021	k__Bacteria;p__Proteobacteria;c__Gammaproteobacteria;o__Pseudomonadales;f__Pseudomonadaceae;g__Pseudomonas	-0.942857	0.00480466	trans-Calamenene	反式菖蒲烯
WMW0203	k__Bacteria;p__Cyanobacteria;c__unidentified_Cyanobacteria;o__unidentified_Cyanobacteria;f__unidentified_Cyanobacteria;g__unidentified_Cyanobacteria	-0.942857	0.00480466	Palmitoleic Acid	棕榈油酸
XMW1099	k__Bacteria;p__Proteobacteria;c__Gammaproteobacteria;o__Pseudomonadales;f__Pseudomonadaceae;g__Pseudomonas	-0.942857	0.00480466	Hexanoic acid, 1-methylhexyl ester	1-己酸甲基己酯
KMW0574	k__Bacteria;p__Proteobacteria;c__Gammaproteobacteria;o__Pseudomonadales;f__Pseudomonadaceae;g__Pseudomonas	-0.942857	0.00480466	2-Propenoic acid, 3-phenyl-, ethyl ester	肉桂酸乙酯
XMW0563	k__Bacteria;p__Cyanobacteria;c__unidentified_Cyanobacteria;o__unidentified_Cyanobacteria;f__unidentified_Cyanobacteria;g__unidentified_Cyanobacteria	-0.942857	0.00480466	Naphthalene, decahydro-1,1,4a-trimethyl-6-methylene-5-(3-methylene-4-pentenyl)-, [4aS-(4a.alpha.,5.alpha.,8a.beta.)]-	(4aS,5S,8aS)-1,1,4A-三甲基-6-亚甲基-5-(3-亚甲基-4-戊烯-1-基)十氢萘
XMW0010	k__Bacteria;p__Cyanobacteria;c__unidentified_Cyanobacteria;o__unidentified_Cyanobacteria;f__unidentified_Cyanobacteria;g__unidentified_Cyanobacteria	-0.942857	0.00480466	1,3,6,10-Cyclotetradecatetraene, 3,7,11-trimethyl-14-(1-methylethyl)-, [S-(E,Z,E,E)]-	西柏烯
KMW0313	k__Bacteria;p__Proteobacteria;c__Alphaproteobacteria;o__Rhodobacterales;f__Rhodobacteraceae;g__Paracoccus	0.941124	0.00509754	Cyclohexanone, 5-methyl-2-(1-methylethyl)-, trans-	反式-5-甲基-2-（1-甲基乙基）-环己酮
KMW0345	k__Bacteria;p__Proteobacteria;c__Alphaproteobacteria;o__Rhodobacterales;f__Rhodobacteraceae;g__Paracoccus	0.941124	0.00509754	2,6-Nonadienal, (E,Z)-	反,顺-2,6-壬二烯醛
XMW0946	k__Bacteria;p__Cyanobacteria;c__unidentified_Cyanobacteria;o__unidentified_Cyanobacteria;f__unidentified_Cyanobacteria;g__unidentified_Cyanobacteria	0.941124	0.00509754	Ethanol, 2-(4-ethylphenoxy)-	2-（4-乙基苯氧基）-乙醇
KMW0182	k__Bacteria;p__Proteobacteria;c__Alphaproteobacteria;o__Rhodobacterales;f__Rhodobacteraceae;g__Paracoccus	-0.941124	0.00509754	Furan, 2-pentyl-	2-戊基呋喃
XMW0771	k__Bacteria;p__Proteobacteria;c__Alphaproteobacteria;o__Rhodobacterales;f__Rhodobacteraceae;g__Paracoccus	-0.941124	0.00509754	1,5-Cyclooctadiene, 3,4-dimethyl-	3,4-二甲基-1,5-环辛二烯
KMW0140	k__Bacteria;p__Proteobacteria;c__Alphaproteobacteria;o__Rhodobacterales;f__Rhodobacteraceae;g__Paracoccus	-0.941124	0.00509754	Thiazole, 4,5-dimethyl-	4,5-二甲基噻唑
KMW0306	k__Bacteria;p__Proteobacteria;c__Gammaproteobacteria;o__Enterobacterales;f__Morganellaceae;g__Proteus	-0.941124	0.00509754	Undecane	十一烷
XMW0519	k__Bacteria;p__Proteobacteria;c__Gammaproteobacteria;o__Enterobacterales;f__Morganellaceae;g__Proteus	-0.941124	0.00509754	Cyclobutanespiro-2'-bicyclo[1.1.0]butane-4'-spirocyclobutane	环丁烷螺-2'-双环[1.1.0]丁烷-4'-螺环丁烷
WMW0085	k__Bacteria;p__Proteobacteria;c__Alphaproteobacteria;o__Rhodobacterales;f__Rhodobacteraceae;g__Paracoccus	-0.941124	0.00509754	Diethyl diSulfur compounds	二乙基二硫醚
KMW0181	k__Bacteria;p__Proteobacteria;c__Alphaproteobacteria;o__Rhodobacterales;f__Rhodobacteraceae;g__Paracoccus	-0.941124	0.00509754	2,3-Dehydro-1,8-cineole	2,3-脱氢-1,8-桉树脑
KMW0301	k__Bacteria;p__Proteobacteria;c__Alphaproteobacteria;o__Rhodobacterales;f__Rhodobacteraceae;g__Paracoccus	-0.941124	0.00509754	Bicyclo[3.1.0]hexan-2-ol, 2-methyl-5-(1-methylethyl)-, (1.alpha.,2.alpha.,5.alpha.)-	(2R,5R)-2-甲基-5-丙烷-2-基双环[3.1.0]己烷-2-醇
WMW0015	k__Bacteria;p__Proteobacteria;c__Alphaproteobacteria;o__Rhodobacterales;f__Rhodobacteraceae;g__Paracoccus	-0.941124	0.00509754	Terpinen-4-ol	4-香芹酚
D266	k__Bacteria;p__Proteobacteria;c__Gammaproteobacteria;o__Enterobacterales;f__Morganellaceae;g__Proteus	-0.941124	0.00509754	1-Tridecene	1-十三碳烯
XMW0693	k__Bacteria;p__Proteobacteria;c__Gammaproteobacteria;o__Enterobacterales;f__Morganellaceae;g__Proteus	-0.941124	0.00509754	2,6-Octadienoic acid, 3,7-dimethyl-, methyl ester	2,6-辛二酸-3,7-二甲基-甲酯
XMW1236	k__Bacteria;p__Proteobacteria;c__Gammaproteobacteria;o__Enterobacterales;f__Morganellaceae;g__Proteus	-0.941124	0.00509754	1-Isopropyl-3-tert-butylbenzene	1-异丙基-3-叔丁基苯
XMW0662	k__Bacteria;p__Proteobacteria;c__Gammaproteobacteria;o__Enterobacterales;f__Morganellaceae;g__Proteus	-0.941124	0.00509754	Naphthalene, 2-methyl-	2-甲基-萘
NMW0161	k__Bacteria;p__Proteobacteria;c__Alphaproteobacteria;o__Rhodobacterales;f__Rhodobacteraceae;g__Paracoccus	-0.941124	0.00509754	3-Phenyl-1-propanol, acetate	3-苯基-1-丙醇乙酸酯
NMW0163	k__Bacteria;p__Cyanobacteria;c__unidentified_Cyanobacteria;o__unidentified_Cyanobacteria;f__unidentified_Cyanobacteria;g__unidentified_Cyanobacteria	-0.941124	0.00509754	p-Hydroxyphenyl methyl carbinol	1-(4-羟基苯)乙醇
w02	k__Bacteria;p__Proteobacteria;c__Gammaproteobacteria;o__Enterobacterales;f__Morganellaceae;g__Proteus	-0.941124	0.00509754	2,4-Decadien-1-ol	2,4-癸二烯-1-醇
NMW0171	k__Bacteria;p__Proteobacteria;c__Gammaproteobacteria;o__Enterobacterales;f__Morganellaceae;g__Proteus	-0.941124	0.00509754	Acetic Acid, phenoxy-	苯氧乙酸
XMW0980	k__Bacteria;p__Proteobacteria;c__Gammaproteobacteria;o__Enterobacterales;f__Morganellaceae;g__Proteus	-0.941124	0.00509754	(1R,3aR,4aR,8aR)-1,4,4,6-Tetramethyl-1,2,3,3a,4,4a,7,8-octahydrocyclopenta[1,4]cyclobuta[1,2]benzene	（1R，3aR，4aR，8aR）-1,4,4,6-四甲基-1,2,3,3a，4,4a，7,8-八氢环戊[1,4]环丁[1,2]苯
XMW0463	k__Bacteria;p__Proteobacteria;c__Gammaproteobacteria;o__Enterobacterales;f__Morganellaceae;g__Proteus	-0.941124	0.00509754	Pentanoic acid, phenylmethyl ester	戊酸苯甲基酯
KMW0551	k__Bacteria;p__Proteobacteria;c__Gammaproteobacteria;o__Enterobacterales;f__Morganellaceae;g__Proteus	-0.941124	0.00509754	Tetradecane	十四烷
D359	k__Bacteria;p__Proteobacteria;c__Alphaproteobacteria;o__Rhodobacterales;f__Rhodobacteraceae;g__Paracoccus	-0.941124	0.00509754	Pyrazine, 2,3-dimethyl-5-(1-methylpropyl)-	2,3-二甲基-5-（1-甲基丙基）-吡嗪
KMW0454	k__Bacteria;p__Proteobacteria;c__Gammaproteobacteria;o__Enterobacterales;f__Morganellaceae;g__Proteus	-0.941124	0.00509754	1-Cyclohexene-1-carboxAldehyde, 4-(1-methylethenyl)-	4-（1-甲基乙烯基）-1-环己烯-1-甲醛
XMW0364	k__Bacteria;p__Proteobacteria;c__Gammaproteobacteria;o__Enterobacterales;f__Morganellaceae;g__Proteus	-0.941124	0.00509754	6-Undecanol	6-十一烷醇
D222	k__Bacteria;p__Proteobacteria;c__Gammaproteobacteria;o__Enterobacterales;f__Morganellaceae;g__Proteus	-0.941124	0.00509754	Hexanoic acid, 3-methyl-2-butenyl ester	己酸3-甲基-2-丁烯酯
XMW0209	k__Bacteria;p__Proteobacteria;c__Gammaproteobacteria;o__Enterobacterales;f__Morganellaceae;g__Proteus	-0.941124	0.00509754	1,4-Cyclohexadiene-1-methanol, 4-(1-methylethyl)-	4-（1-甲基乙基）-1,4-环己二烯-1-甲醇
XMW1088	k__Bacteria;p__Proteobacteria;c__Alphaproteobacteria;o__Rhodobacterales;f__Rhodobacteraceae;g__Paracoccus	-0.941124	0.00509754	4-Hydroxy-2-methylacetophenone	4-羟基-2-甲基苯乙酮
NMW0159	k__Bacteria;p__Proteobacteria;c__Alphaproteobacteria;o__Rhodobacterales;f__Rhodobacteraceae;g__Paracoccus	-0.941124	0.00509754	Hexanedioic Acid	己二酸
WMW0217	k__Bacteria;p__Proteobacteria;c__Gammaproteobacteria;o__Enterobacterales;f__Morganellaceae;g__Proteus	-0.941124	0.00509754	2-Octenal, 2-butyl-	2-丁基-2-辛醇
XMW0856	k__Bacteria;p__Proteobacteria;c__Alphaproteobacteria;o__Rhodobacterales;f__Rhodobacteraceae;g__Paracoccus	-0.941124	0.00509754	1-Butanone, 2-hydroxy-1-phenyl-	2-羟基-1-苯基-1-丁酮
KMW0563	k__Bacteria;p__Proteobacteria;c__Alphaproteobacteria;o__Rhodobacterales;f__Rhodobacteraceae;g__Paracoccus	-0.941124	0.00509754	5,9-Undecadien-2-one, 6,10-dimethyl-, (E)-	（E）-6,10-二甲基-5,9-十一碳烯-2-酮
QMW0530	k__Bacteria;p__Proteobacteria;c__Gammaproteobacteria;o__Enterobacterales;f__Morganellaceae;g__Proteus	-0.941124	0.00509754	2-Bromo dodecane	2-溴十二烷
KMW0558	k__Bacteria;p__Proteobacteria;c__Gammaproteobacteria;o__Enterobacterales;f__Morganellaceae;g__Proteus	-0.941124	0.00509754	1,5-Dimethyl-1-vinyl-4-hexenyl butyrate	丁酸芳樟酯
NMW0218	k__Bacteria;p__Proteobacteria;c__Gammaproteobacteria;o__Enterobacterales;f__Morganellaceae;g__Proteus	-0.941124	0.00509754	Hordenine	大麦芽碱
NMW0240	k__Bacteria;p__Proteobacteria;c__Alphaproteobacteria;o__Rhodobacterales;f__Rhodobacteraceae;g__Paracoccus	-0.941124	0.00509754	Benzoic Acid, 4-hydroxy-	4-羟基-苯甲酸
XMW0265	k__Bacteria;p__Proteobacteria;c__Gammaproteobacteria;o__Enterobacterales;f__Morganellaceae;g__Proteus	-0.941124	0.00509754	Tetradecane, 2,6,10-trimethyl-	2,6,10-三甲基十四烷
XMW0221	k__Bacteria;p__Proteobacteria;c__Gammaproteobacteria;o__Enterobacterales;f__Morganellaceae;g__Proteus	-0.941124	0.00509754	Heptadecane, 7-methyl-	7-甲基-十七烷
XMW0151	k__Bacteria;p__Proteobacteria;c__Alphaproteobacteria;o__Rhodobacterales;f__Rhodobacteraceae;g__Paracoccus	-0.941124	0.00509754	Epizonarene	(1R,8aS)-1,6-二甲基-4-(丙-2-基)-1,2,3,7,8,8a-六氢萘
WMW0053	k__Bacteria;p__Proteobacteria;c__Alphaproteobacteria;o__Rhodobacterales;f__Rhodobacteraceae;g__Paracoccus	-0.941124	0.00509754	Benzene, 1-(1,5-dimethylhexyl)-4-methyl-	1-（1,5-二甲基己基）-4-甲基-苯
D421	k__Bacteria;p__Proteobacteria;c__Alphaproteobacteria;o__Rhodobacterales;f__Rhodobacteraceae;g__Paracoccus	-0.941124	0.00509754	Naphtho[2,1-b]furan, dodecahydro-3a,6,6,9a-tetramethyl-	十二氢-3a，6,6,9a-四甲基-萘并[2,1-b]呋喃
D343	k__Bacteria;p__Proteobacteria;c__Gammaproteobacteria;o__Enterobacterales;f__Morganellaceae;g__Proteus	-0.941124	0.00509754	3-Methoxyphenyl acetone	3-甲氧苯基丙酮
XMW0795	k__Bacteria;p__Proteobacteria;c__Alphaproteobacteria;o__Rhodobacterales;f__Rhodobacteraceae;g__Paracoccus	-0.941124	0.00509754	3H-Indazol-3-one, 1-ethyl-1,2-dihydro-	1-乙基-1,2-二氢-3H-吲哚-3-酮
NMW0197	k__Bacteria;p__Proteobacteria;c__Alphaproteobacteria;o__Rhodobacterales;f__Rhodobacteraceae;g__Paracoccus	-0.941124	0.00509754	Benzoic Acid, 4-methoxy-	4-甲氧基苯甲酸
XMW1144	k__Bacteria;p__Proteobacteria;c__Alphaproteobacteria;o__Rhodobacterales;f__Rhodobacteraceae;g__Paracoccus	-0.941124	0.00509754	4-Acetoxy-3-methoxystyrene	4-乙酰氧基-3-甲氧基苯乙烯
XMW0212	k__Bacteria;p__Proteobacteria;c__Alphaproteobacteria;o__Rhodobacterales;f__Rhodobacteraceae;g__Paracoccus	-0.941124	0.00509754	1,4 Benzodioxan-6-amine	6-氨基-1,4-苯并二氧杂环
D285	k__Bacteria;p__Proteobacteria;c__Gammaproteobacteria;o__Enterobacterales;f__Morganellaceae;g__Proteus	-0.941124	0.00509754	Cyclopentaneacetic acid, 3-oxo-2-pentyl-, methyl ester	二氢茉莉酮酸甲酯
NMW0306	k__Bacteria;p__Proteobacteria;c__Alphaproteobacteria;o__Rhodobacterales;f__Rhodobacteraceae;g__Paracoccus	-0.941124	0.00509754	(Z)-epi-.beta.-Santalol	（Z）-表-β-檀香醇
XMW0308	k__Bacteria;p__Proteobacteria;c__Gammaproteobacteria;o__Enterobacterales;f__Morganellaceae;g__Proteus	-0.941124	0.00509754	4-Nonylphenol	4-壬基苯酚
NMW0163	k__Bacteria;p__Proteobacteria;c__Gammaproteobacteria;o__Enterobacterales;f__Morganellaceae;g__Proteus	0.935484	0.00610923	p-Hydroxyphenyl methyl carbinol	1-(4-羟基苯)乙醇
KMW0147	k__Bacteria;p__Proteobacteria;c__Gammaproteobacteria;o__Enterobacterales;f__Erwiniaceae;g__Pantoea	0.927634	0.00766584	Pyridine, 2-ethyl-	2-乙基吡啶
XMW0874	k__Bacteria;p__Proteobacteria;c__Gammaproteobacteria;o__Enterobacterales;f__Erwiniaceae;g__Pantoea	0.927634	0.00766584	2,6,11,15-Tetramethyl-hexadeca-2,6,8,10,14-pentaene	2,6,11,15-四甲基十六烷-2,6,8,10,14-戊烯
WMW0105	k__Bacteria;p__Proteobacteria;c__Gammaproteobacteria;o__Enterobacterales;f__Erwiniaceae;g__Pantoea	-0.927634	0.00766584	1,7-Nonadiene, 4,8-dimethyl-	4,8-二甲基-1,7-壬二烯
KMW0306	k__Bacteria;p__Proteobacteria;c__Gammaproteobacteria;o__Enterobacterales;f__Erwiniaceae;g__Pantoea	-0.927634	0.00766584	Undecane	十一烷
D266	k__Bacteria;p__Proteobacteria;c__Gammaproteobacteria;o__Enterobacterales;f__Erwiniaceae;g__Pantoea	-0.927634	0.00766584	1-Tridecene	1-十三碳烯
XMW0258	k__Bacteria;p__Proteobacteria;c__Gammaproteobacteria;o__Pseudomonadales;f__Moraxellaceae;g__Acinetobacter	-0.927634	0.00766584	Tridecane, 2-methyl-	2-甲基-十三烷
XMW0693	k__Bacteria;p__Proteobacteria;c__Gammaproteobacteria;o__Enterobacterales;f__Erwiniaceae;g__Pantoea	-0.927634	0.00766584	2,6-Octadienoic acid, 3,7-dimethyl-, methyl ester	2,6-辛二酸-3,7-二甲基-甲酯
XMW1236	k__Bacteria;p__Proteobacteria;c__Gammaproteobacteria;o__Enterobacterales;f__Erwiniaceae;g__Pantoea	-0.927634	0.00766584	1-Isopropyl-3-tert-butylbenzene	1-异丙基-3-叔丁基苯
XMW0099	k__Bacteria;p__Proteobacteria;c__Gammaproteobacteria;o__Pseudomonadales;f__Moraxellaceae;g__Acinetobacter	-0.927634	0.00766584	Decane, 2,3,5-trimethyl-	2,3,5-三甲基-癸烷
w02	k__Bacteria;p__Proteobacteria;c__Gammaproteobacteria;o__Enterobacterales;f__Erwiniaceae;g__Pantoea	-0.927634	0.00766584	2,4-Decadien-1-ol	2,4-癸二烯-1-醇
NMW0171	k__Bacteria;p__Proteobacteria;c__Gammaproteobacteria;o__Pseudomonadales;f__Moraxellaceae;g__Acinetobacter	-0.927634	0.00766584	Acetic Acid, phenoxy-	苯氧乙酸
XMW0980	k__Bacteria;p__Proteobacteria;c__Gammaproteobacteria;o__Enterobacterales;f__Erwiniaceae;g__Pantoea	-0.927634	0.00766584	(1R,3aR,4aR,8aR)-1,4,4,6-Tetramethyl-1,2,3,3a,4,4a,7,8-octahydrocyclopenta[1,4]cyclobuta[1,2]benzene	（1R，3aR，4aR，8aR）-1,4,4,6-四甲基-1,2,3,3a，4,4a，7,8-八氢环戊[1,4]环丁[1,2]苯
XMW0463	k__Bacteria;p__Proteobacteria;c__Gammaproteobacteria;o__Enterobacterales;f__Erwiniaceae;g__Pantoea	-0.927634	0.00766584	Pentanoic acid, phenylmethyl ester	戊酸苯甲基酯
KMW0454	k__Bacteria;p__Proteobacteria;c__Gammaproteobacteria;o__Enterobacterales;f__Erwiniaceae;g__Pantoea	-0.927634	0.00766584	1-Cyclohexene-1-carboxAldehyde, 4-(1-methylethenyl)-	4-（1-甲基乙烯基）-1-环己烯-1-甲醛
XMW0364	k__Bacteria;p__Proteobacteria;c__Gammaproteobacteria;o__Enterobacterales;f__Erwiniaceae;g__Pantoea	-0.927634	0.00766584	6-Undecanol	6-十一烷醇
D222	k__Bacteria;p__Proteobacteria;c__Gammaproteobacteria;o__Pseudomonadales;f__Moraxellaceae;g__Acinetobacter	-0.927634	0.00766584	Hexanoic acid, 3-methyl-2-butenyl ester	己酸3-甲基-2-丁烯酯
D163	k__Bacteria;p__Proteobacteria;c__Gammaproteobacteria;o__Enterobacterales;f__Erwiniaceae;g__Pantoea	-0.927634	0.00766584	dl-Camphoroquinone	DL-樟脑醌
XMW0174	k__Bacteria;p__Proteobacteria;c__Gammaproteobacteria;o__Enterobacterales;f__Erwiniaceae;g__Pantoea	-0.927634	0.00766584	2,2'-Ethylidenebis(5-methylfuran)	2,2'-亚乙撑双（5-甲基呋喃）
XMW0379	k__Bacteria;p__Proteobacteria;c__Gammaproteobacteria;o__Pseudomonadales;f__Moraxellaceae;g__Acinetobacter	-0.927634	0.00766584	Bicyclo[5.2.0]nonane, 2-methylene-4,8,8-trimethyl-4-vinyl-	2-亚甲基-4,8,8-三甲基-4-乙烯基-双环[5.2.0]壬烷
NMW0232	k__Bacteria;p__Proteobacteria;c__Gammaproteobacteria;o__Enterobacterales;f__Erwiniaceae;g__Pantoea	-0.927634	0.00766584	Bibenzyl	1,2-二苯乙烷
KMW0558	k__Bacteria;p__Proteobacteria;c__Gammaproteobacteria;o__Pseudomonadales;f__Moraxellaceae;g__Acinetobacter	-0.927634	0.00766584	1,5-Dimethyl-1-vinyl-4-hexenyl butyrate	丁酸芳樟酯
XMW0259	k__Bacteria;p__Proteobacteria;c__Gammaproteobacteria;o__Enterobacterales;f__Erwiniaceae;g__Pantoea	-0.927634	0.00766584	Pentadecane, 2-methyl-	2-甲基-十五烷
XMW0265	k__Bacteria;p__Proteobacteria;c__Gammaproteobacteria;o__Enterobacterales;f__Erwiniaceae;g__Pantoea	-0.927634	0.00766584	Tetradecane, 2,6,10-trimethyl-	2,6,10-三甲基十四烷
KMW0618	k__Bacteria;p__Proteobacteria;c__Gammaproteobacteria;o__Enterobacterales;f__Erwiniaceae;g__Pantoea	-0.927634	0.00766584	Naphthalene, 1,2,3,5,6,8a-hexahydro-4,7-dimethyl-1-(1-methylethyl)-, (1S-cis)-	δ-杜松烯
KMW0640	k__Bacteria;p__Proteobacteria;c__Gammaproteobacteria;o__Pseudomonadales;f__Moraxellaceae;g__Acinetobacter	-0.927634	0.00766584	Tetradecanal	十四烷基醛
XMW0743	k__Bacteria;p__Proteobacteria;c__Gammaproteobacteria;o__Pseudomonadales;f__Moraxellaceae;g__Acinetobacter	-0.927634	0.00766584	(-)-Aristolene	（-）-马兜铃烯
D343	k__Bacteria;p__Proteobacteria;c__Gammaproteobacteria;o__Pseudomonadales;f__Moraxellaceae;g__Acinetobacter	-0.927634	0.00766584	3-Methoxyphenyl acetone	3-甲氧苯基丙酮
XMW1153	k__Bacteria;p__Proteobacteria;c__Gammaproteobacteria;o__Enterobacterales;f__Erwiniaceae;g__Pantoea	-0.927634	0.00766584	1R,4R,7R,11R-1,3,4,7-Tetramethyltricyclo[5.3.1.0(4,11)]undec-2-ene	1R，4R，7R，11R-1,3,4,7-四甲基三环[5.3.1.0（4,11）]十一烷基-2-烯
D216	k__Bacteria;p__Proteobacteria;c__Gammaproteobacteria;o__Enterobacterales;f__Erwiniaceae;g__Pantoea	-0.927634	0.00766584	.alpha.-Irone	甲基α-紫罗兰酮
NMW0258	k__Bacteria;p__Proteobacteria;c__Gammaproteobacteria;o__Enterobacterales;f__Erwiniaceae;g__Pantoea	-0.927634	0.00766584	Fenobucarb	仲丁威
KMW0683	k__Bacteria;p__Proteobacteria;c__Gammaproteobacteria;o__Pseudomonadales;f__Moraxellaceae;g__Acinetobacter	-0.927634	0.00766584	Heptadecane	十七烷
NMW0347	k__Bacteria;p__Proteobacteria;c__Gammaproteobacteria;o__Pseudomonadales;f__Moraxellaceae;g__Acinetobacter	-0.927634	0.00766584	2,6,10-Dodecatrienoic acid, 3,7,11-trimethyl-, methyl ester, (E,E)-	（E，E）-3,7,11-三甲基-2,6,10-十二碳三烯酸甲酯
KMW0070	k__Bacteria;p__Proteobacteria;c__Gammaproteobacteria;o__Enterobacterales;f__Enterobacteriaceae;g__Kosakonia	-0.92582	0.00804989	Benzene, 1,3-dimethyl-	间二甲苯
XMW0879	k__Bacteria;p__Proteobacteria;c__Gammaproteobacteria;o__Enterobacterales;f__Enterobacteriaceae;g__Kosakonia	-0.92582	0.00804989	Norbornadieone	双环[2.2.1]庚烷-7-酮
XMW0312	k__Bacteria;p__Proteobacteria;c__Gammaproteobacteria;o__Enterobacterales;f__Enterobacteriaceae;g__Kosakonia	-0.92582	0.00804989	Ethylbenzene	乙苯
KMW0306	k__Bacteria;p__Proteobacteria;c__Gammaproteobacteria;o__Enterobacterales;f__Enterobacteriaceae;g__Kosakonia	-0.92582	0.00804989	Undecane	十一烷
KMW0148	k__Bacteria;p__Proteobacteria;c__Gammaproteobacteria;o__Enterobacterales;f__Enterobacteriaceae;g__Kosakonia	-0.92582	0.00804989	.alpha.-Pinene	α-蒎烯
XMW0519	k__Bacteria;p__Proteobacteria;c__Gammaproteobacteria;o__Enterobacterales;f__Enterobacteriaceae;g__Kosakonia	-0.92582	0.00804989	Cyclobutanespiro-2'-bicyclo[1.1.0]butane-4'-spirocyclobutane	环丁烷螺-2'-双环[1.1.0]丁烷-4'-螺环丁烷
KMW0112	k__Bacteria;p__Proteobacteria;c__Gammaproteobacteria;o__Enterobacterales;f__Enterobacteriaceae;g__Kosakonia	-0.92582	0.00804989	o-Xylene	邻二甲苯
XMW0555	k__Bacteria;p__Proteobacteria;c__Gammaproteobacteria;o__Enterobacterales;f__Enterobacteriaceae;g__Kosakonia	-0.92582	0.00804989	2-Acetylbenzofuran	2-乙酰基苯并呋喃
D266	k__Bacteria;p__Proteobacteria;c__Gammaproteobacteria;o__Enterobacterales;f__Enterobacteriaceae;g__Kosakonia	-0.92582	0.00804989	1-Tridecene	1-十三碳烯
XMW0258	k__Bacteria;p__Proteobacteria;c__Gammaproteobacteria;o__Enterobacterales;f__Enterobacteriaceae;g__Kosakonia	-0.92582	0.00804989	Tridecane, 2-methyl-	2-甲基-十三烷
XMW0693	k__Bacteria;p__Proteobacteria;c__Gammaproteobacteria;o__Enterobacterales;f__Enterobacteriaceae;g__Kosakonia	-0.92582	0.00804989	2,6-Octadienoic acid, 3,7-dimethyl-, methyl ester	2,6-辛二酸-3,7-二甲基-甲酯
XMW1236	k__Bacteria;p__Proteobacteria;c__Gammaproteobacteria;o__Enterobacterales;f__Enterobacteriaceae;g__Kosakonia	-0.92582	0.00804989	1-Isopropyl-3-tert-butylbenzene	1-异丙基-3-叔丁基苯
XMW0662	k__Bacteria;p__Proteobacteria;c__Gammaproteobacteria;o__Enterobacterales;f__Enterobacteriaceae;g__Kosakonia	-0.92582	0.00804989	Naphthalene, 2-methyl-	2-甲基-萘
XMW0099	k__Bacteria;p__Proteobacteria;c__Gammaproteobacteria;o__Enterobacterales;f__Enterobacteriaceae;g__Kosakonia	-0.92582	0.00804989	Decane, 2,3,5-trimethyl-	2,3,5-三甲基-癸烷
w02	k__Bacteria;p__Proteobacteria;c__Gammaproteobacteria;o__Enterobacterales;f__Enterobacteriaceae;g__Kosakonia	-0.92582	0.00804989	2,4-Decadien-1-ol	2,4-癸二烯-1-醇
XMW1331	k__Bacteria;p__Proteobacteria;c__Gammaproteobacteria;o__Enterobacterales;f__Enterobacteriaceae;g__Kosakonia	-0.92582	0.00804989	2-Propanone, 1-(4-methoxyphenyl)-	1-（4-甲氧基苯基）-2-丙烷酮
NMW0171	k__Bacteria;p__Proteobacteria;c__Gammaproteobacteria;o__Enterobacterales;f__Enterobacteriaceae;g__Kosakonia	-0.92582	0.00804989	Acetic Acid, phenoxy-	苯氧乙酸
KMW0537	k__Bacteria;p__Proteobacteria;c__Gammaproteobacteria;o__Enterobacterales;f__Enterobacteriaceae;g__Kosakonia	-0.92582	0.00804989	Cyclohexane, 1-ethenyl-1-methyl-2,4-bis(1-methylethenyl)-, (1.alpha.,2.beta.,4.beta.)-	(-)-顺式-Β-榄香烯
XMW0980	k__Bacteria;p__Proteobacteria;c__Gammaproteobacteria;o__Enterobacterales;f__Enterobacteriaceae;g__Kosakonia	-0.92582	0.00804989	(1R,3aR,4aR,8aR)-1,4,4,6-Tetramethyl-1,2,3,3a,4,4a,7,8-octahydrocyclopenta[1,4]cyclobuta[1,2]benzene	（1R，3aR，4aR，8aR）-1,4,4,6-四甲基-1,2,3,3a，4,4a，7,8-八氢环戊[1,4]环丁[1,2]苯
XMW0463	k__Bacteria;p__Proteobacteria;c__Gammaproteobacteria;o__Enterobacterales;f__Enterobacteriaceae;g__Kosakonia	-0.92582	0.00804989	Pentanoic acid, phenylmethyl ester	戊酸苯甲基酯
WMW0172	k__Bacteria;p__Proteobacteria;c__Gammaproteobacteria;o__Enterobacterales;f__Enterobacteriaceae;g__Kosakonia	-0.92582	0.00804989	TRANS-ANETHOLE	（E）-茴香脑
KMW0551	k__Bacteria;p__Proteobacteria;c__Gammaproteobacteria;o__Enterobacterales;f__Enterobacteriaceae;g__Kosakonia	-0.92582	0.00804989	Tetradecane	十四烷
KMW0454	k__Bacteria;p__Proteobacteria;c__Gammaproteobacteria;o__Enterobacterales;f__Enterobacteriaceae;g__Kosakonia	-0.92582	0.00804989	1-Cyclohexene-1-carboxAldehyde, 4-(1-methylethenyl)-	4-（1-甲基乙烯基）-1-环己烯-1-甲醛
XMW0364	k__Bacteria;p__Proteobacteria;c__Gammaproteobacteria;o__Enterobacterales;f__Enterobacteriaceae;g__Kosakonia	-0.92582	0.00804989	6-Undecanol	6-十一烷醇
D222	k__Bacteria;p__Proteobacteria;c__Gammaproteobacteria;o__Enterobacterales;f__Enterobacteriaceae;g__Kosakonia	-0.92582	0.00804989	Hexanoic acid, 3-methyl-2-butenyl ester	己酸3-甲基-2-丁烯酯
XMW0209	k__Bacteria;p__Proteobacteria;c__Gammaproteobacteria;o__Enterobacterales;f__Enterobacteriaceae;g__Kosakonia	-0.92582	0.00804989	1,4-Cyclohexadiene-1-methanol, 4-(1-methylethyl)-	4-（1-甲基乙基）-1,4-环己二烯-1-甲醇
WMW0217	k__Bacteria;p__Proteobacteria;c__Gammaproteobacteria;o__Enterobacterales;f__Enterobacteriaceae;g__Kosakonia	-0.92582	0.00804989	2-Octenal, 2-butyl-	2-丁基-2-辛醇
XMW0379	k__Bacteria;p__Proteobacteria;c__Gammaproteobacteria;o__Enterobacterales;f__Enterobacteriaceae;g__Kosakonia	-0.92582	0.00804989	Bicyclo[5.2.0]nonane, 2-methylene-4,8,8-trimethyl-4-vinyl-	2-亚甲基-4,8,8-三甲基-4-乙烯基-双环[5.2.0]壬烷
D106	k__Bacteria;p__Proteobacteria;c__Gammaproteobacteria;o__Enterobacterales;f__Enterobacteriaceae;g__Kosakonia	-0.92582	0.00804989	1,1'-(1,4-phenylene)bis-Ethanone	1,1'-（1,4-亚苯基）双-乙酮
KMW0568	k__Bacteria;p__Proteobacteria;c__Gammaproteobacteria;o__Enterobacterales;f__Enterobacteriaceae;g__Kosakonia	-0.92582	0.00804989	2H-Pyran-2-one, tetrahydro-6-pentyl-	δ-癸内酯
QMW0530	k__Bacteria;p__Proteobacteria;c__Gammaproteobacteria;o__Enterobacterales;f__Enterobacteriaceae;g__Kosakonia	-0.92582	0.00804989	2-Bromo dodecane	2-溴十二烷
XMW1342	k__Bacteria;p__Proteobacteria;c__Gammaproteobacteria;o__Enterobacterales;f__Enterobacteriaceae;g__Kosakonia	-0.92582	0.00804989	Naphthalene, 1,4-dimethyl-	1,4-二甲基-萘
KMW0558	k__Bacteria;p__Proteobacteria;c__Gammaproteobacteria;o__Enterobacterales;f__Enterobacteriaceae;g__Kosakonia	-0.92582	0.00804989	1,5-Dimethyl-1-vinyl-4-hexenyl butyrate	丁酸芳樟酯
NMW0218	k__Bacteria;p__Proteobacteria;c__Gammaproteobacteria;o__Enterobacterales;f__Enterobacteriaceae;g__Kosakonia	-0.92582	0.00804989	Hordenine	大麦芽碱
XMW0265	k__Bacteria;p__Proteobacteria;c__Gammaproteobacteria;o__Enterobacterales;f__Enterobacteriaceae;g__Kosakonia	-0.92582	0.00804989	Tetradecane, 2,6,10-trimethyl-	2,6,10-三甲基十四烷
XMW0221	k__Bacteria;p__Proteobacteria;c__Gammaproteobacteria;o__Enterobacterales;f__Enterobacteriaceae;g__Kosakonia	-0.92582	0.00804989	Heptadecane, 7-methyl-	7-甲基-十七烷
NMW0330	k__Bacteria;p__Proteobacteria;c__Gammaproteobacteria;o__Enterobacterales;f__Enterobacteriaceae;g__Kosakonia	-0.92582	0.00804989	1,2-Benzenedicarboxylic acid, dipropyl ester	1,2-苯二甲酸二丙酯
KMW0640	k__Bacteria;p__Proteobacteria;c__Gammaproteobacteria;o__Enterobacterales;f__Enterobacteriaceae;g__Kosakonia	-0.92582	0.00804989	Tetradecanal	十四烷基醛
XMW0743	k__Bacteria;p__Proteobacteria;c__Gammaproteobacteria;o__Enterobacterales;f__Enterobacteriaceae;g__Kosakonia	-0.92582	0.00804989	(-)-Aristolene	（-）-马兜铃烯
D343	k__Bacteria;p__Proteobacteria;c__Gammaproteobacteria;o__Enterobacterales;f__Enterobacteriaceae;g__Kosakonia	-0.92582	0.00804989	3-Methoxyphenyl acetone	3-甲氧苯基丙酮
NMW0181	k__Bacteria;p__Proteobacteria;c__Gammaproteobacteria;o__Enterobacterales;f__Enterobacteriaceae;g__Kosakonia	-0.92582	0.00804989	Naphthalene, 1,6-dimethyl-	1,6-二甲基-萘
D116	k__Bacteria;p__Proteobacteria;c__Gammaproteobacteria;o__Enterobacterales;f__Enterobacteriaceae;g__Kosakonia	-0.92582	0.00804989	Diphenylmethane	二苯基甲烷
D353	k__Bacteria;p__Proteobacteria;c__Gammaproteobacteria;o__Enterobacterales;f__Enterobacteriaceae;g__Kosakonia	-0.92582	0.00804989	(S,1Z,6Z)-8-Isopropyl-1-methyl-5-methylenecyclodeca-1,6-diene	（1Z，6Z，8S）-1-甲基-5-亚甲基-8-丙-2-基环癸-1,6-二烯
XMW1490	k__Bacteria;p__Proteobacteria;c__Gammaproteobacteria;o__Enterobacterales;f__Enterobacteriaceae;g__Kosakonia	-0.92582	0.00804989	3-MethoxycinnamAldehyde	3-甲氧基肉桂醛
XMW1260	k__Bacteria;p__Proteobacteria;c__Gammaproteobacteria;o__Enterobacterales;f__Enterobacteriaceae;g__Kosakonia	-0.92582	0.00804989	1-Cyclohexene-1-propanol, .alpha.,2,6,6-tetramethyl-	α，2,6,6-四甲基-1-环己烯-1-丙醇
XMW0419	k__Bacteria;p__Proteobacteria;c__Gammaproteobacteria;o__Enterobacterales;f__Enterobacteriaceae;g__Kosakonia	-0.92582	0.00804989	Tetradecane, 2-methyl-	2-甲基四癸烷
KMW0602	k__Bacteria;p__Proteobacteria;c__Gammaproteobacteria;o__Enterobacterales;f__Enterobacteriaceae;g__Kosakonia	-0.92582	0.00804989	Pentadecane	正十五烷
XMW0992	k__Bacteria;p__Proteobacteria;c__Gammaproteobacteria;o__Enterobacterales;f__Enterobacteriaceae;g__Kosakonia	-0.92582	0.00804989	(2R,8R,8aS)-8,8a-Dimethyl-2-(prop-1-en-2-yl)-1,2,3,7,8,8a-hexahydronaphthalene	（2R，8R，8aS）-8,8a-二甲基-2-（丙-1-烯-2-基）-1,2,3,7,8,8a-六氢萘
XMW0592	k__Bacteria;p__Proteobacteria;c__Gammaproteobacteria;o__Enterobacterales;f__Enterobacteriaceae;g__Kosakonia	-0.92582	0.00804989	Pentadecane, 4-methyl-	4-甲基-十五烷
D285	k__Bacteria;p__Proteobacteria;c__Gammaproteobacteria;o__Enterobacterales;f__Enterobacteriaceae;g__Kosakonia	-0.92582	0.00804989	Cyclopentaneacetic acid, 3-oxo-2-pentyl-, methyl ester	二氢茉莉酮酸甲酯
KMW0683	k__Bacteria;p__Proteobacteria;c__Gammaproteobacteria;o__Enterobacterales;f__Enterobacteriaceae;g__Kosakonia	-0.92582	0.00804989	Heptadecane	十七烷
NMW0003	k__Bacteria;p__Proteobacteria;c__Gammaproteobacteria;o__Enterobacterales;f__Enterobacteriaceae;g__Kosakonia	-0.92582	0.00804989	2,6,9,11-Dodecatetraenal, 2,6,10-trimethyl-, (E,E,E)-	（E，E，E）-2,6,10-三甲基-2,6,9,11-十二碳烯醛
NMW0347	k__Bacteria;p__Proteobacteria;c__Gammaproteobacteria;o__Enterobacterales;f__Enterobacteriaceae;g__Kosakonia	-0.92582	0.00804989	2,6,10-Dodecatrienoic acid, 3,7,11-trimethyl-, methyl ester, (E,E)-	（E，E）-3,7,11-三甲基-2,6,10-十二碳三烯酸甲酯
XMW0308	k__Bacteria;p__Proteobacteria;c__Gammaproteobacteria;o__Enterobacterales;f__Enterobacteriaceae;g__Kosakonia	-0.92582	0.00804989	4-Nonylphenol	4-壬基苯酚
XMW0946	k__Bacteria;p__Proteobacteria;c__Gammaproteobacteria;o__Enterobacterales;f__Erwiniaceae;g__Pantoea	-0.924062	0.00843099	Ethanol, 2-(4-ethylphenoxy)-	2-（4-乙基苯氧基）-乙醇

## Sheet: PEF0 vs PEF5 correlation
Index	Taxonomy	Correlation	P-value	Compounds	物质
XMW0555	k__Bacteria;p__Proteobacteria;c__Gammaproteobacteria;o__Xanthomonadales;f__Xanthomonadaceae;g__Stenotrophomonas	-1	0	2-Acetylbenzofuran	2-乙酰基苯并呋喃
XMW0423	k__Bacteria;p__Proteobacteria;c__Gammaproteobacteria;o__Burkholderiales;f__Burkholderiaceae;g__Ralstonia	-1	0	6,8-Nonadien-2-one, 8-methyl-5-(1-methylethyl)-, (E)-	（E）-8-甲基-5-（1-甲基乙基）-6,8-壬二烯-2-酮
NMW0308	k__Bacteria;p__Proteobacteria;c__Gammaproteobacteria;o__Xanthomonadales;f__Xanthomonadaceae;g__Stenotrophomonas	-1	0	2,6,9,11-Dodecatetraenal, 2,6,10-trimethyl-	2,6,10-三甲基-2,6,9,11-十二碳烯醛
XMW0940	k__Bacteria;p__Proteobacteria;c__Gammaproteobacteria;o__Xanthomonadales;f__Xanthomonadaceae;g__Stenotrophomonas	-1	0	Benzenemethanol, .alpha.-2-cyclohexen-1-yl-	α.-2-环己烯-1-基-苯甲醇
XMW0558	k__Bacteria;p__Proteobacteria;c__Gammaproteobacteria;o__Xanthomonadales;f__Xanthomonadaceae;g__Stenotrophomonas	-1	0	1,4-Methanoazulen-9-ol, decahydro-1,5,5,8a-tetramethyl-, [1R-(1.alpha.,3a.beta.,4.alpha.,8a.beta.,9S*)]-	[1R-（1α，3aβ，4α，8aβ，9S *） ]-十氢-1,5,5,8a-四甲基-1,4-甲烷七氮烯-9-醇
NMW0256	k__Bacteria;p__Proteobacteria;c__Gammaproteobacteria;o__Xanthomonadales;f__Xanthomonadaceae;g__Stenotrophomonas	-1	0	Phenol, 4-(1,1,3,3-tetramethylbutyl)-	4-（1,1,3,3-四甲基丁基）-苯酚
NMW0121	k__Bacteria;p__Proteobacteria;c__Alphaproteobacteria;o__Caulobacterales;f__Caulobacteraceae;g__Brevundimonas	-0.985611	0.000309086	Phenol, 2-methyl-5-(1-methylethyl)-	2-甲基-5-（1-甲基乙基）-苯酚
NMW0121	k__Bacteria;p__Actinobacteria;c__unidentified_Actinobacteria;o__Micrococcales;f__Dermabacteraceae;g__Brachybacterium	-0.971008	0.00124859	Phenol, 2-methyl-5-(1-methylethyl)-	2-甲基-5-（1-甲基乙基）-苯酚
KMW0337	k__Bacteria;p__Proteobacteria;c__Gammaproteobacteria;o__Burkholderiales;f__Burkholderiaceae;g__Ralstonia	-0.942857	0.00480466	4-Isopropyl-1-methylcyclohex-2-enol	对-2-薄荷-1-醇
KMW0323	k__Bacteria;p__Proteobacteria;c__Gammaproteobacteria;o__Burkholderiales;f__Burkholderiaceae;g__Ralstonia	-0.942857	0.00480466	Benzyl Alcohol	苯甲醇
XMW0654	k__Bacteria;p__Proteobacteria;c__Gammaproteobacteria;o__Burkholderiales;f__Burkholderiaceae;g__Ralstonia	-0.942857	0.00480466	Ethanone, 1-(1,4-dimethyl-3-cyclohexen-1-yl)-	1-（1,4-二甲基-3-环己烯-1-基）-乙酮
KMW0435	k__Bacteria;p__Proteobacteria;c__Gammaproteobacteria;o__Xanthomonadales;f__Xanthomonadaceae;g__Stenotrophomonas	-0.942857	0.00480466	2-Decenal, (Z)-	(Z)-癸-2-烯醛
XMW0303	k__Bacteria;p__Proteobacteria;c__Gammaproteobacteria;o__Burkholderiales;f__Burkholderiaceae;g__Ralstonia	-0.942857	0.00480466	Hexanoic acid, 5-hexenyl ester	5-己烯基己酸酯
XMW1236	k__Bacteria;p__Proteobacteria;c__Gammaproteobacteria;o__Xanthomonadales;f__Xanthomonadaceae;g__Stenotrophomonas	-0.942857	0.00480466	1-Isopropyl-3-tert-butylbenzene	1-异丙基-3-叔丁基苯
D290	k__Bacteria;p__Proteobacteria;c__Gammaproteobacteria;o__Xanthomonadales;f__Xanthomonadaceae;g__Stenotrophomonas	-0.942857	0.00480466	2-Butanone, 4-phenyl-	4-苯基-2-丁酮
KMW0513	k__Bacteria;p__Proteobacteria;c__Gammaproteobacteria;o__Xanthomonadales;f__Xanthomonadaceae;g__Stenotrophomonas	-0.942857	0.00480466	2-Undecenal	2-十一烯醛
NMW0159	k__Bacteria;p__Proteobacteria;c__Gammaproteobacteria;o__Xanthomonadales;f__Xanthomonadaceae;g__Stenotrophomonas	-0.942857	0.00480466	Hexanedioic Acid	己二酸
WMW0217	k__Bacteria;p__Proteobacteria;c__Gammaproteobacteria;o__Burkholderiales;f__Burkholderiaceae;g__Ralstonia	-0.942857	0.00480466	2-Octenal, 2-butyl-	2-丁基-2-辛醇
KMW0528	k__Bacteria;p__Proteobacteria;c__Gammaproteobacteria;o__Xanthomonadales;f__Xanthomonadaceae;g__Stenotrophomonas	-0.942857	0.00480466	Hexanoic acid, 3-hexenyl ester, (Z)-	(Z)-己酸-3-己烯酯
KMW0530	k__Bacteria;p__Proteobacteria;c__Gammaproteobacteria;o__Xanthomonadales;f__Xanthomonadaceae;g__Stenotrophomonas	-0.942857	0.00480466	Geranyl acetate	乙酸香叶酯
XMW0781	k__Bacteria;p__Proteobacteria;c__Gammaproteobacteria;o__Xanthomonadales;f__Xanthomonadaceae;g__Stenotrophomonas	-0.942857	0.00480466	2-Nitrophenyl acetate	2-硝基苯基乙酸酯
XMW1350	k__Bacteria;p__Proteobacteria;c__Gammaproteobacteria;o__Burkholderiales;f__Burkholderiaceae;g__Ralstonia	-0.942857	0.00480466	Naphthalene, 2,3,6-trimethyl-	2,3,6-三甲基-萘
XMW1242	k__Bacteria;p__Proteobacteria;c__Gammaproteobacteria;o__Burkholderiales;f__Burkholderiaceae;g__Ralstonia	-0.942857	0.00480466	Hexanoic acid, anhydride	己酸酐
XMW1336	k__Bacteria;p__Proteobacteria;c__Gammaproteobacteria;o__Xanthomonadales;f__Xanthomonadaceae;g__Stenotrophomonas	-0.942857	0.00480466	N-Benzyloxy-2-carbomethoxyaziridine	N-苄氧基-2-碳甲氧基氮丙啶
XMW0385	k__Bacteria;p__Proteobacteria;c__Gammaproteobacteria;o__Xanthomonadales;f__Xanthomonadaceae;g__Stenotrophomonas	-0.942857	0.00480466	Carotol	(3R,3aS,8aR)-6,8a-二甲基-3-丙酰-2-基-1,2,3,4,5,8-六氢甘菊-3a-醇
KMW0693	k__Bacteria;p__Proteobacteria;c__Gammaproteobacteria;o__Burkholderiales;f__Burkholderiaceae;g__Ralstonia	-0.942857	0.00480466	10-epi-.gamma.-Eudesmol	2-[（（2R，4aS）-4a，8-二甲基-1,2,3,4,4a，5,6,7-八氢萘-2-基]丙-2-醇
KMW0235	k__Bacteria;p__Proteobacteria;c__Gammaproteobacteria;o__Xanthomonadales;f__Xanthomonadaceae;g__Stenotrophomonas	0.942857	0.00480466	1,3,6-Octatriene, 3,7-dimethyl-, (Z)-	(Z)-3,7-二甲基-1,3,6-十八烷三烯
XMW0659	k__Bacteria;p__Proteobacteria;c__Gammaproteobacteria;o__Xanthomonadales;f__Xanthomonadaceae;g__Stenotrophomonas	0.942857	0.00480466	Benzene, n-butyl-	正丁基苯
KMW0323	k__Bacteria;p__Proteobacteria;c__Gammaproteobacteria;o__Pseudomonadales;f__Moraxellaceae;g__Acinetobacter	0.942857	0.00480466	Benzyl Alcohol	苯甲醇
NMW0766	k__Bacteria;p__Proteobacteria;c__Gammaproteobacteria;o__Xanthomonadales;f__Xanthomonadaceae;g__Stenotrophomonas	0.942857	0.00480466	2-Propenoic acid, butyl ester	丙烯酸丁酯
XMW0076	k__Bacteria;p__Proteobacteria;c__Gammaproteobacteria;o__Xanthomonadales;f__Xanthomonadaceae;g__Stenotrophomonas	0.942857	0.00480466	1H-Pyrrole-3-carbonitrile	1H-吡咯-3-腈
XMW0937	k__Bacteria;p__Firmicutes;c__Bacilli;o__unidentified_Bacilli;f__Staphylococcaceae;g__Staphylococcus	0.942857	0.00480466	(1R,5S,6R)-2,7,7-Trimethylbicyclo[3.1.1]hept-2-en-6-yl acetate	（1R，5S，6R）-2,7,7-三甲基双环[3.1.1]庚-2-烯-6-乙酸酯
KMW0516	k__Bacteria;p__Firmicutes;c__Bacilli;o__unidentified_Bacilli;f__Staphylococcaceae;g__Staphylococcus	0.942857	0.00480466	.alpha.-Terpinyl acetate	乙酸松油酯
XMW0380	k__Bacteria;p__Firmicutes;c__Bacilli;o__unidentified_Bacilli;f__Staphylococcaceae;g__Staphylococcus	0.942857	0.00480466	1H-Cyclopropa[a]naphthalene, 1a,2,3,5,6,7,7a,7b-octahydro-1,1,7,7a-tetramethyl-, [1aR-(1a.alpha.,7.alpha.,7a.alpha.,7b.alpha.)]-	白菖烯
D216	k__Bacteria;p__Firmicutes;c__Bacilli;o__unidentified_Bacilli;f__Staphylococcaceae;g__Staphylococcus	0.942857	0.00480466	.alpha.-Irone	甲基α-紫罗兰酮
XMW0873	k__Bacteria;p__Firmicutes;c__Bacilli;o__unidentified_Bacilli;f__Staphylococcaceae;g__Staphylococcus	0.942857	0.00480466	7-bromodecahydro-4,8,8-trimethyl-9-methylene-1,4-Methanoazulene	7-溴脱氢-4,8,8-三甲基-9-亚甲基-1,4-甲基萘
XMW0118	k__Bacteria;p__Firmicutes;c__Bacilli;o__unidentified_Bacilli;f__Staphylococcaceae;g__Staphylococcus	0.942857	0.00480466	1-Naphthalenol, 5,6,7,8-tetrahydro-2,5-dimethyl-8-(1-methylethyl)-	5,6,7,8-四氢-2,5-二甲基-8-（1-甲基乙基）-1-萘酚
D216	k__Bacteria;p__Proteobacteria;c__Alphaproteobacteria;o__Sphingomonadales;f__Sphingomonadaceae;g__Novosphingobium	-0.92582	0.00804989	.alpha.-Irone	甲基α-紫罗兰酮

## Sheet: YXF0 vs YXF5 correlation
Index	Taxonomy	Correlation		P-value	Compounds	物质
XMW0648	k__Bacteria;p__Firmicutes;c__Bacilli;o__unidentified_Bacilli;f__Staphylococcaceae;g__Staphylococcus	1	1	0	3-Hexanone, 2,2-dimethyl-	2,2-二甲基-3-己酮
XMW0366	k__Bacteria;p__Proteobacteria;c__Gammaproteobacteria;o__Enterobacterales;f__Erwiniaceae;g__Pantoea	1	1	0	Benzene, 1,2,3,5-tetramethyl-	1,2,3,5-四甲基苯
D412	k__Bacteria;p__Proteobacteria;c__Gammaproteobacteria;o__Burkholderiales;f__Sutterellaceae;g__Parasutterella	1	1	0	5,7-Octadien-4-one, 2,6-dimethyl-, (Z)-	(5Z)-2,6-二甲基八烯-5,7-二烯-4-酮
NMW0167	k__Bacteria;p__Proteobacteria;c__Gammaproteobacteria;o__Burkholderiales;f__Sutterellaceae;g__Parasutterella	1	1	0	Resorcinol monoacetate	单乙酸间苯二酚酯
w39	k__Bacteria;p__Proteobacteria;c__Gammaproteobacteria;o__Burkholderiales;f__Sutterellaceae;g__Parasutterella	1	1	0	2-Butanone, 4-(2,6,6-trimethyl-2-cyclohexen-1-yl)-	4-（2,6,6-三甲基-2-环己烯-1-基）-2-丁酮
XMW1038	k__Bacteria;p__Firmicutes;c__Bacilli;o__unidentified_Bacilli;f__Staphylococcaceae;g__Staphylococcus	1	1	0	Longifolenaldehyde	3,3,7-三甲基三环[5.4.0.02,9]十一烷-8-甲醛
XMW0689	k__Bacteria;p__Firmicutes;c__Bacilli;o__unidentified_Bacilli;f__Staphylococcaceae;g__Staphylococcus	-1	1	0	Ethanone, 1-(3,5-dimethylpyrazinyl)-	1-（3,5-二甲基吡嗪基）-乙酮
XMW0771	k__Bacteria;p__Actinobacteria;c__unidentified_Actinobacteria;o__Corynebacteriales;f__Corynebacteriaceae;g__Corynebacterium	-1	1	0	1,5-Cyclooctadiene, 3,4-dimethyl-	3,4-二甲基-1,5-环辛二烯
XMW0879	k__Bacteria;p__Firmicutes;c__Bacilli;o__unidentified_Bacilli;f__Staphylococcaceae;g__Staphylococcus	-1	1	0	Norbornadieone	双环[2.2.1]庚烷-7-酮
XMW1130	k__Bacteria;p__Firmicutes;c__Bacilli;o__unidentified_Bacilli;f__Staphylococcaceae;g__Staphylococcus	-1	1	0	6-bromo-2-Hexanone	6-溴-2-己酮
D112	k__Bacteria;p__Firmicutes;c__Bacilli;o__unidentified_Bacilli;f__Staphylococcaceae;g__Staphylococcus	-1	1	0	Benzeneacetic acid, methyl ester	苯乙酸甲酯
XMW0671	k__Bacteria;p__Actinobacteria;c__unidentified_Actinobacteria;o__Corynebacteriales;f__Corynebacteriaceae;g__Corynebacterium	-1	1	0	1,7-Diazabicyclo[2.2.0]heptane	1,7-二氮杂双环[2.2.0]庚烷
NMW0793	k__Bacteria;p__Firmicutes;c__Bacilli;o__unidentified_Bacilli;f__Staphylococcaceae;g__Staphylococcus	-1	1	0	Butanoic Acid, 3-hydroxy-3-methyl-	3-羟基-3-甲基-丁酸
XMW0282	k__Bacteria;p__Actinobacteria;c__unidentified_Actinobacteria;o__Corynebacteriales;f__Corynebacteriaceae;g__Corynebacterium	-1	1	0	2,6-Dimethyldecane	2,6-二甲基癸烷
D272	k__Bacteria;p__Firmicutes;c__Bacilli;o__unidentified_Bacilli;f__Staphylococcaceae;g__Staphylococcus	-1	1	0	Butanoic acid, 3-methyl-, 2-methylbutyl ester	3-甲基丁酸2-甲基丁酯
KMW0301	k__Bacteria;p__Firmicutes;c__Bacilli;o__unidentified_Bacilli;f__Staphylococcaceae;g__Staphylococcus	-1	1	0	Bicyclo[3.1.0]hexan-2-ol, 2-methyl-5-(1-methylethyl)-, (1.alpha.,2.alpha.,5.alpha.)-	(2R,5R)-2-甲基-5-丙烷-2-基双环[3.1.0]己烷-2-醇
KMW0462	k__Bacteria;p__Firmicutes;c__Bacilli;o__unidentified_Bacilli;f__Staphylococcaceae;g__Staphylococcus	-1	1	0	Benzoic acid	苯甲酸
XMW0285	k__Bacteria;p__Firmicutes;c__Bacilli;o__unidentified_Bacilli;f__Staphylococcaceae;g__Staphylococcus	-1	1	0	BenzAldehyde, 4-hydroxy-	4-羟基苯甲醛
XMW0535	k__Bacteria;p__Firmicutes;c__Bacilli;o__unidentified_Bacilli;f__Staphylococcaceae;g__Staphylococcus	-1	1	0	p-Tolylacetic Acid	对甲基苯乙酸
NMW0156	k__Bacteria;p__Firmicutes;c__Bacilli;o__unidentified_Bacilli;f__Staphylococcaceae;g__Staphylococcus	-1	1	0	Benzene, (isothiocyanatomethyl)-	异硫氰酸苯甲酯
D394	k__Bacteria;p__Firmicutes;c__Bacilli;o__unidentified_Bacilli;f__Staphylococcaceae;g__Staphylococcus	-1	1	0	Cyclohexanone, 2-(1-mercapto-1-methylethyl)-5-methyl-, (2S-trans)-	5-甲基-2-（1-甲基-1-硫烷基乙基）环己酮
NMW0157	k__Bacteria;p__Firmicutes;c__Bacilli;o__unidentified_Bacilli;f__Staphylococcaceae;g__Staphylococcus	-1	1	0	Acetamide, N-phenyl-	N-苯基-乙酰胺
D402	k__Bacteria;p__Firmicutes;c__Bacilli;o__unidentified_Bacilli;f__Staphylococcaceae;g__Staphylococcus	-1	1	0	Piperitenone oxide	1-甲基-4-丙-2-亚基-7-氧杂双环[4.1.0]庚烷-5-酮
NMW0160	k__Bacteria;p__Firmicutes;c__Bacilli;o__unidentified_Bacilli;f__Staphylococcaceae;g__Staphylococcus	-1	1	0	Benzoic Acid, 2,3-dihydroxy-	2,3-二羟基-苯甲酸
NMW0165	k__Bacteria;p__Firmicutes;c__Bacilli;o__unidentified_Bacilli;f__Staphylococcaceae;g__Staphylococcus	-1	1	0	Orcinol	5-甲基间苯二酚
NMW0169	k__Bacteria;p__Firmicutes;c__Bacilli;o__unidentified_Bacilli;f__Staphylococcaceae;g__Staphylococcus	-1	1	0	1,2,3-Benzenetriol	1,2,3-苯三醇
XMW0542	k__Bacteria;p__Firmicutes;c__Bacilli;o__unidentified_Bacilli;f__Staphylococcaceae;g__Staphylococcus	-1	1	0	1-Cyclohexene-1-carboxaldehyde, 4-(1-methylethyl)-	4-（1-甲基乙基）-1-环己烯-1-甲醛
D430	k__Bacteria;p__Actinobacteria;c__unidentified_Actinobacteria;o__Corynebacteriales;f__Corynebacteriaceae;g__Corynebacterium	-1	1	0	5-Acetyl-2,4-dimethylthiazole	5-乙酰基-2,4-二甲基噻唑
NMW0151	k__Bacteria;p__Firmicutes;c__Bacilli;o__unidentified_Bacilli;f__Staphylococcaceae;g__Staphylococcus	-1	1	0	Bicyclo[3.1.1]hept-2-ene-2-carboxylic acid, 6,6-dimethyl-	6,6-二甲基-双环[3.1.1]庚-2-烯-2-羧酸
w18	k__Bacteria;p__Firmicutes;c__Bacilli;o__unidentified_Bacilli;f__Staphylococcaceae;g__Staphylococcus	-1	1	0	2,7-Octadiene-1,6-diol, 2,6-dimethyl-, (Z)-	（Z）-2,6-二甲基-2,7-辛二烯-1,6-二醇
NMW0153	k__Bacteria;p__Firmicutes;c__Bacilli;o__unidentified_Bacilli;f__Staphylococcaceae;g__Staphylococcus	-1	1	0	Phenol, 4-butyl-	4-丁基-苯酚
XMW1088	k__Bacteria;p__Firmicutes;c__Bacilli;o__unidentified_Bacilli;f__Staphylococcaceae;g__Staphylococcus	-1	1	0	4-Hydroxy-2-methylacetophenone	4-羟基-2-甲基苯乙酮
KMW0517	k__Bacteria;p__Firmicutes;c__Bacilli;o__unidentified_Bacilli;f__Staphylococcaceae;g__Staphylococcus	-1	1	0	2-Undecenal, E-	（E）-2-十一烯醛
NMW0158	k__Bacteria;p__Firmicutes;c__Bacilli;o__unidentified_Bacilli;f__Staphylococcaceae;g__Staphylococcus	-1	1	0	Benzene, 1-methoxy-2-nitro-	1-甲氧基-2-硝基-苯
D445	k__Bacteria;p__Firmicutes;c__Bacilli;o__unidentified_Bacilli;f__Staphylococcaceae;g__Staphylococcus	-1	1	0	Furfuryl hexanoate	己酸糠酯
XMW1316	k__Bacteria;p__Firmicutes;c__Bacilli;o__unidentified_Bacilli;f__Staphylococcaceae;g__Staphylococcus	-1	1	0	4-Methoxyformanilide	4-甲氧基甲酰苯胺
NMW0159	k__Bacteria;p__Firmicutes;c__Bacilli;o__unidentified_Bacilli;f__Staphylococcaceae;g__Staphylococcus	-1	1	0	Hexanedioic Acid	己二酸
WMW0217	k__Bacteria;p__Firmicutes;c__Bacilli;o__unidentified_Bacilli;f__Staphylococcaceae;g__Staphylococcus	-1	1	0	2-Octenal, 2-butyl-	2-丁基-2-辛醇
D283	k__Bacteria;p__Proteobacteria;c__Gammaproteobacteria;o__Enterobacterales;f__Erwiniaceae;g__Pantoea	-1	1	0	2-Buten-1-one, 1-(2,6,6-trimethyl-2-cyclohexen-1-yl)-, (E)-	（E）-1-（2,6,6-三甲基-2-环己烯-1-基）-2-丁-1-酮
KMW0696	k__Bacteria;p__Firmicutes;c__Bacilli;o__unidentified_Bacilli;f__Staphylococcaceae;g__Staphylococcus	-1	1	0	Phenol, 2-methoxy-4-propyl-	4-丙基愈创木酚
NMW0193	k__Bacteria;p__Actinobacteria;c__unidentified_Actinobacteria;o__Corynebacteriales;f__Corynebacteriaceae;g__Corynebacterium	-1	1	0	Benzeneethanol, 4-hydroxy-	4-羟基-苯乙醇
KMW0619	k__Bacteria;p__Proteobacteria;c__Gammaproteobacteria;o__Enterobacterales;f__Erwiniaceae;g__Pantoea	-1	1	0	Butanoic acid, 3,7-dimethyl-2,6-octadienyl ester, (E)-	丁酸香叶酯
WMW0075	k__Bacteria;p__Proteobacteria;c__Gammaproteobacteria;o__Enterobacterales;f__Erwiniaceae;g__Pantoea	-1	1	0	1,6,10-Dodecatrien-3-ol, 3,7,11-trimethyl-	3,7,11-三甲基-1,6,10-十二碳三烯-3-醇
XMW0027	k__Bacteria;p__Proteobacteria;c__Gammaproteobacteria;o__Enterobacterales;f__Erwiniaceae;g__Pantoea	-1	1	0	Ledol	喇叭茶醇
D393	k__Bacteria;p__Actinobacteria;c__unidentified_Actinobacteria;o__Corynebacteriales;f__Corynebacteriaceae;g__Corynebacterium	-1	1	0	1,3-Cyclohexadiene-1-carboxylic acid, 2,6,6-trimethyl-, ethyl ester	1,3-环己二烯-1-羧酸，2,6,6-三甲基-乙酯
KMW0478	k__Bacteria;p__Actinobacteria;c__unidentified_Actinobacteria;o__Corynebacteriales;f__Corynebacteriaceae;g__Corynebacterium	-1	1	0	cis-.beta.-Farnesene	顺-Β-法呢烯
XMW0508	k__Bacteria;p__Actinobacteria;c__unidentified_Actinobacteria;o__Corynebacteriales;f__Corynebacteriaceae;g__Corynebacterium	-1	1	0	2,5-Dihydroxy-4-isopropyl-2,4,6-cycloheptatrien-1-one	2,5-二羟基-4-异丙基-2,4,6-环庚三烯-1-酮
XMW1354	k__Bacteria;p__Proteobacteria;c__Gammaproteobacteria;o__Enterobacterales;f__Erwiniaceae;g__Pantoea	-1	1	0	cis-5-Dodecenoic Acid	顺-5-十二碳烯酸
WMW0061	k__Bacteria;p__Firmicutes;c__Clostridia;o__Clostridiales;f__Clostridiaceae;g__unidentified_Clostridiaceae	-0.985611	0.985611	0.000309086	BenzAldehyde, 2-ethyl-	2-乙基-2-乙基-苯甲醛
XMW1286	k__Bacteria;p__Firmicutes;c__Clostridia;o__Clostridiales;f__Clostridiaceae;g__unidentified_Clostridiaceae	-0.985611	0.985611	0.000309086	1H-Imidazole-4-methanol	1H-咪唑-4-甲醇
XMW0186	k__Bacteria;p__Firmicutes;c__Clostridia;o__Clostridiales;f__Clostridiaceae;g__unidentified_Clostridiaceae	-0.985611	0.985611	0.000309086	3,5-Octadien-2-one, (E,E)-	（E，E）-3,5-辛二烯-2-酮
XMW0654	k__Bacteria;p__Firmicutes;c__Clostridia;o__Clostridiales;f__Clostridiaceae;g__unidentified_Clostridiaceae	-0.985611	0.985611	0.000309086	Ethanone, 1-(1,4-dimethyl-3-cyclohexen-1-yl)-	1-（1,4-二甲基-3-环己烯-1-基）-乙酮
D266	k__Bacteria;p__Firmicutes;c__Clostridia;o__Clostridiales;f__Clostridiaceae;g__unidentified_Clostridiaceae	-0.985611	0.985611	0.000309086	1-Tridecene	1-十三碳烯
NMW0113	k__Bacteria;p__Firmicutes;c__Clostridia;o__Clostridiales;f__Clostridiaceae;g__unidentified_Clostridiaceae	-0.985611	0.985611	0.000309086	6-Octen-1-ol, 3,7-dimethyl-, formate	甲酸香茅酯
XMW0118	k__Bacteria;p__Firmicutes;c__Clostridia;o__Clostridiales;f__Clostridiaceae;g__unidentified_Clostridiaceae	-0.985611	0.985611	0.000309086	1-Naphthalenol, 5,6,7,8-tetrahydro-2,5-dimethyl-8-(1-methylethyl)-	5,6,7,8-四氢-2,5-二甲基-8-（1-甲基乙基）-1-萘酚
KMW0629	k__Bacteria;p__Firmicutes;c__Clostridia;o__Clostridiales;f__Clostridiaceae;g__unidentified_Clostridiaceae	0.985611	0.985611	0.000309086	1-Dodecanol	月桂醇
NMW0347	k__Bacteria;p__Firmicutes;c__Clostridia;o__Clostridiales;f__Clostridiaceae;g__unidentified_Clostridiaceae	0.985611	0.985611	0.000309086	2,6,10-Dodecatrienoic acid, 3,7,11-trimethyl-, methyl ester, (E,E)-	（E，E）-3,7,11-三甲基-2,6,10-十二碳三烯酸甲酯
KMW0241	k__Bacteria;p__Firmicutes;c__Bacilli;o__unidentified_Bacilli;f__Staphylococcaceae;g__Staphylococcus	-0.942857	0.942857	0.00480466	Pyrazine, 2-ethyl-3-methyl-	2-乙基-3-甲基吡嗪
KMW0241	k__Bacteria;p__Actinobacteria;c__unidentified_Actinobacteria;o__Corynebacteriales;f__Corynebacteriaceae;g__Corynebacterium	-0.942857	0.942857	0.00480466	Pyrazine, 2-ethyl-3-methyl-	2-乙基-3-甲基吡嗪
D335	k__Bacteria;p__Firmicutes;c__Bacilli;o__unidentified_Bacilli;f__Staphylococcaceae;g__Staphylococcus	-0.942857	0.942857	0.00480466	Pyrazine, (2-methylpropyl)-	2-甲基丙基吡嗪
XMW0648	k__Bacteria;p__Proteobacteria;c__Gammaproteobacteria;o__Burkholderiales;f__Sutterellaceae;g__Parasutterella	-0.942857	0.942857	0.00480466	3-Hexanone, 2,2-dimethyl-	2,2-二甲基-3-己酮
KMW0250	k__Bacteria;p__Firmicutes;c__Bacilli;o__unidentified_Bacilli;f__Staphylococcaceae;g__Staphylococcus	-0.942857	0.942857	0.00480466	7-Octen-2-ol, 2,6-dimethyl-	2,6-二甲基-7-辛烯-2-醇
KMW0085	k__Bacteria;p__Firmicutes;c__Bacilli;o__unidentified_Bacilli;f__Staphylococcaceae;g__Staphylococcus	-0.942857	0.942857	0.00480466	Pyrazine, methyl-	甲基吡嗪
KMW0085	k__Bacteria;p__Actinobacteria;c__unidentified_Actinobacteria;o__Corynebacteriales;f__Corynebacteriaceae;g__Corynebacterium	-0.942857	0.942857	0.00480466	Pyrazine, methyl-	甲基吡嗪
KMW0126	k__Bacteria;p__Firmicutes;c__Bacilli;o__unidentified_Bacilli;f__Staphylococcaceae;g__Staphylococcus	-0.942857	0.942857	0.00480466	Pyrazine, 2,6-dimethyl-	2,6-二甲基吡嗪
KMW0126	k__Bacteria;p__Actinobacteria;c__unidentified_Actinobacteria;o__Corynebacteriales;f__Corynebacteriaceae;g__Corynebacterium	-0.942857	0.942857	0.00480466	Pyrazine, 2,6-dimethyl-	2,6-二甲基吡嗪
KMW0125	k__Bacteria;p__Firmicutes;c__Bacilli;o__unidentified_Bacilli;f__Staphylococcaceae;g__Staphylococcus	-0.942857	0.942857	0.00480466	Pyrazine, 2,5-dimethyl-	2,5-二甲基吡嗪
KMW0125	k__Bacteria;p__Actinobacteria;c__unidentified_Actinobacteria;o__Corynebacteriales;f__Corynebacteriaceae;g__Corynebacterium	-0.942857	0.942857	0.00480466	Pyrazine, 2,5-dimethyl-	2,5-二甲基吡嗪
KMW0129	k__Bacteria;p__Firmicutes;c__Bacilli;o__unidentified_Bacilli;f__Staphylococcaceae;g__Staphylococcus	-0.942857	0.942857	0.00480466	2,4-Hexadienal, (E,E)-	2,4-己二醛
KMW0129	k__Bacteria;p__Actinobacteria;c__unidentified_Actinobacteria;o__Corynebacteriales;f__Corynebacteriaceae;g__Corynebacterium	-0.942857	0.942857	0.00480466	2,4-Hexadienal, (E,E)-	2,4-己二醛
KMW0233	k__Bacteria;p__Firmicutes;c__Bacilli;o__unidentified_Bacilli;f__Staphylococcaceae;g__Staphylococcus	-0.942857	0.942857	0.00480466	Acetophenone	苯乙酮
KMW0233	k__Bacteria;p__Actinobacteria;c__unidentified_Actinobacteria;o__Corynebacteriales;f__Corynebacteriaceae;g__Corynebacterium	-0.942857	0.942857	0.00480466	Acetophenone	苯乙酮
NMW0022	k__Bacteria;p__Firmicutes;c__Bacilli;o__unidentified_Bacilli;f__Staphylococcaceae;g__Staphylococcus	-0.942857	0.942857	0.00480466	Benzenemethanol, .alpha.-methyl-	α-甲基-苯甲醇
NMW0022	k__Bacteria;p__Actinobacteria;c__unidentified_Actinobacteria;o__Corynebacteriales;f__Corynebacteriaceae;g__Corynebacterium	-0.942857	0.942857	0.00480466	Benzenemethanol, .alpha.-methyl-	α-甲基-苯甲醇
NMW0023	k__Bacteria;p__Actinobacteria;c__unidentified_Actinobacteria;o__Corynebacteriales;f__Corynebacteriaceae;g__Corynebacterium	-0.942857	0.942857	0.00480466	BenzAldehyde, 2-methyl-	2-甲基-苯甲醛
D98	k__Bacteria;p__Firmicutes;c__Bacilli;o__unidentified_Bacilli;f__Staphylococcaceae;g__Staphylococcus	-0.942857	0.942857	0.00480466	Benzene, (methylthio)-	（甲硫基）-苯
XMW0690	k__Bacteria;p__Firmicutes;c__Bacilli;o__unidentified_Bacilli;f__Staphylococcaceae;g__Staphylococcus	-0.942857	0.942857	0.00480466	Cyclohexene, 2,4-dimethyl-1-(1-methylethenyl)-	2,4-二甲基-1-（1-甲基乙烯基）-环己烯
XMW0690	k__Bacteria;p__Actinobacteria;c__unidentified_Actinobacteria;o__Corynebacteriales;f__Corynebacteriaceae;g__Corynebacterium	-0.942857	0.942857	0.00480466	Cyclohexene, 2,4-dimethyl-1-(1-methylethenyl)-	2,4-二甲基-1-（1-甲基乙烯基）-环己烯
D412	k__Bacteria;p__Firmicutes;c__Bacilli;o__unidentified_Bacilli;f__Staphylococcaceae;g__Staphylococcus	-0.942857	0.942857	0.00480466	5,7-Octadien-4-one, 2,6-dimethyl-, (Z)-	(5Z)-2,6-二甲基八烯-5,7-二烯-4-酮
KMW0297	k__Bacteria;p__Firmicutes;c__Bacilli;o__unidentified_Bacilli;f__Staphylococcaceae;g__Staphylococcus	-0.942857	0.942857	0.00480466	trans-Linalool oxide (furanoid)	反-α,α-5-三甲基-5-乙烯基四氢化-2-呋喃甲醇
KMW0297	k__Bacteria;p__Actinobacteria;c__unidentified_Actinobacteria;o__Corynebacteriales;f__Corynebacteriaceae;g__Corynebacterium	-0.942857	0.942857	0.00480466	trans-Linalool oxide (furanoid)	反-α,α-5-三甲基-5-乙烯基四氢化-2-呋喃甲醇
XMW0555	k__Bacteria;p__Proteobacteria;c__Gammaproteobacteria;o__Enterobacterales;f__Erwiniaceae;g__Pantoea	-0.942857	0.942857	0.00480466	2-Acetylbenzofuran	2-乙酰基苯并呋喃
w08	k__Bacteria;p__Actinobacteria;c__unidentified_Actinobacteria;o__Corynebacteriales;f__Corynebacteriaceae;g__Corynebacterium	-0.942857	0.942857	0.00480466	Naphthalene, 1-methyl-	1-甲基-萘
D457	k__Bacteria;p__Firmicutes;c__Bacilli;o__unidentified_Bacilli;f__Staphylococcaceae;g__Staphylococcus	-0.942857	0.942857	0.00480466	1-Hexanol, 5-methyl-2-(1-methylethyl)-, acetate	2-异丙基-5-甲基己酯乙酸
D457	k__Bacteria;p__Actinobacteria;c__unidentified_Actinobacteria;o__Corynebacteriales;f__Corynebacteriaceae;g__Corynebacterium	-0.942857	0.942857	0.00480466	1-Hexanol, 5-methyl-2-(1-methylethyl)-, acetate	2-异丙基-5-甲基己酯乙酸
XMW1236	k__Bacteria;p__Actinobacteria;c__unidentified_Actinobacteria;o__Corynebacteriales;f__Corynebacteriaceae;g__Corynebacterium	-0.942857	0.942857	0.00480466	1-Isopropyl-3-tert-butylbenzene	1-异丙基-3-叔丁基苯
XMW1433	k__Bacteria;p__Actinobacteria;c__unidentified_Actinobacteria;o__Corynebacteriales;f__Corynebacteriaceae;g__Corynebacterium	-0.942857	0.942857	0.00480466	2,6-Heptanedione, 3-acetyl-	3-乙酰基-2,6-庚二酮
NMW0105	k__Bacteria;p__Actinobacteria;c__unidentified_Actinobacteria;o__Corynebacteriales;f__Corynebacteriaceae;g__Corynebacterium	-0.942857	0.942857	0.00480466	Phenol, 4-propyl-	4-丙基-苯酚
KMW0474	k__Bacteria;p__Firmicutes;c__Bacilli;o__unidentified_Bacilli;f__Staphylococcaceae;g__Staphylococcus	-0.942857	0.942857	0.00480466	2-Undecanone	甲基壬基甲酮
KMW0537	k__Bacteria;p__Firmicutes;c__Bacilli;o__unidentified_Bacilli;f__Staphylococcaceae;g__Staphylococcus	-0.942857	0.942857	0.00480466	Cyclohexane, 1-ethenyl-1-methyl-2,4-bis(1-methylethenyl)-, (1.alpha.,2.beta.,4.beta.)-	(-)-顺式-Β-榄香烯
XMW0980	k__Bacteria;p__Proteobacteria;c__Gammaproteobacteria;o__Enterobacterales;f__Erwiniaceae;g__Pantoea	-0.942857	0.942857	0.00480466	(1R,3aR,4aR,8aR)-1,4,4,6-Tetramethyl-1,2,3,3a,4,4a,7,8-octahydrocyclopenta[1,4]cyclobuta[1,2]benzene	（1R，3aR，4aR，8aR）-1,4,4,6-四甲基-1,2,3,3a，4,4a，7,8-八氢环戊[1,4]环丁[1,2]苯
XMW0663	k__Bacteria;p__Firmicutes;c__Bacilli;o__unidentified_Bacilli;f__Staphylococcaceae;g__Staphylococcus	-0.942857	0.942857	0.00480466	3,5-Dimethyl-1-butylpyrazole	3,5-二甲基-1-丁基吡唑
XMW0663	k__Bacteria;p__Actinobacteria;c__unidentified_Actinobacteria;o__Corynebacteriales;f__Corynebacteriaceae;g__Corynebacterium	-0.942857	0.942857	0.00480466	3,5-Dimethyl-1-butylpyrazole	3,5-二甲基-1-丁基吡唑
XMW0304	k__Bacteria;p__Firmicutes;c__Bacilli;o__unidentified_Bacilli;f__Staphylococcaceae;g__Staphylococcus	-0.942857	0.942857	0.00480466	Butanoic acid, 5-hexenyl ester	5-丁酸己烯酯
XMW0304	k__Bacteria;p__Actinobacteria;c__unidentified_Actinobacteria;o__Corynebacteriales;f__Corynebacteriaceae;g__Corynebacterium	-0.942857	0.942857	0.00480466	Butanoic acid, 5-hexenyl ester	5-丁酸己烯酯
NMW0099	k__Bacteria;p__Firmicutes;c__Bacilli;o__unidentified_Bacilli;f__Staphylococcaceae;g__Staphylococcus	-0.942857	0.942857	0.00480466	Quinoline	喹啉
NMW0099	k__Bacteria;p__Actinobacteria;c__unidentified_Actinobacteria;o__Corynebacteriales;f__Corynebacteriaceae;g__Corynebacterium	-0.942857	0.942857	0.00480466	Quinoline	喹啉
XMW1444	k__Bacteria;p__Firmicutes;c__Bacilli;o__unidentified_Bacilli;f__Staphylococcaceae;g__Staphylococcus	-0.942857	0.942857	0.00480466	Carvenone	3-异丙基-6-甲基-2-环己烯-1-酮
XMW1444	k__Bacteria;p__Actinobacteria;c__unidentified_Actinobacteria;o__Corynebacteriales;f__Corynebacteriaceae;g__Corynebacterium	-0.942857	0.942857	0.00480466	Carvenone	3-异丙基-6-甲基-2-环己烯-1-酮
NMW0006	k__Bacteria;p__Actinobacteria;c__unidentified_Actinobacteria;o__Corynebacteriales;f__Corynebacteriaceae;g__Corynebacterium	-0.942857	0.942857	0.00480466	2-Cyclohexen-1-one, 3-methyl-6-(1-methylethylidene)-	3-甲基-6-（1-甲基亚乙基）-2-环己烯-1-酮
KMW0513	k__Bacteria;p__Firmicutes;c__Bacilli;o__unidentified_Bacilli;f__Staphylococcaceae;g__Staphylococcus	-0.942857	0.942857	0.00480466	2-Undecenal	2-十一烯醛
KMW0513	k__Bacteria;p__Actinobacteria;c__unidentified_Actinobacteria;o__Corynebacteriales;f__Corynebacteriaceae;g__Corynebacterium	-0.942857	0.942857	0.00480466	2-Undecenal	2-十一烯醛
XMW0781	k__Bacteria;p__Firmicutes;c__Bacilli;o__unidentified_Bacilli;f__Staphylococcaceae;g__Staphylococcus	-0.942857	0.942857	0.00480466	2-Nitrophenyl acetate	2-硝基苯基乙酸酯
XMW0781	k__Bacteria;p__Actinobacteria;c__unidentified_Actinobacteria;o__Corynebacteriales;f__Corynebacteriaceae;g__Corynebacterium	-0.942857	0.942857	0.00480466	2-Nitrophenyl acetate	2-硝基苯基乙酸酯
NMW0167	k__Bacteria;p__Firmicutes;c__Bacilli;o__unidentified_Bacilli;f__Staphylococcaceae;g__Staphylococcus	-0.942857	0.942857	0.00480466	Resorcinol monoacetate	单乙酸间苯二酚酯
XMW0856	k__Bacteria;p__Proteobacteria;c__Gammaproteobacteria;o__Enterobacterales;f__Erwiniaceae;g__Pantoea	-0.942857	0.942857	0.00480466	1-Butanone, 2-hydroxy-1-phenyl-	2-羟基-1-苯基-1-丁酮
NMW0173	k__Bacteria;p__Firmicutes;c__Bacilli;o__unidentified_Bacilli;f__Staphylococcaceae;g__Staphylococcus	-0.942857	0.942857	0.00480466	2,6-dihydroxy-Benzoic Acid	2,6-二羟基苯甲酸
NMW0173	k__Bacteria;p__Actinobacteria;c__unidentified_Actinobacteria;o__Corynebacteriales;f__Corynebacteriaceae;g__Corynebacterium	-0.942857	0.942857	0.00480466	2,6-dihydroxy-Benzoic Acid	2,6-二羟基苯甲酸
XMW0379	k__Bacteria;p__Firmicutes;c__Bacilli;o__unidentified_Bacilli;f__Staphylococcaceae;g__Staphylococcus	-0.942857	0.942857	0.00480466	Bicyclo[5.2.0]nonane, 2-methylene-4,8,8-trimethyl-4-vinyl-	2-亚甲基-4,8,8-三甲基-4-乙烯基-双环[5.2.0]壬烷
w39	k__Bacteria;p__Firmicutes;c__Bacilli;o__unidentified_Bacilli;f__Staphylococcaceae;g__Staphylococcus	-0.942857	0.942857	0.00480466	2-Butanone, 4-(2,6,6-trimethyl-2-cyclohexen-1-yl)-	4-（2,6,6-三甲基-2-环己烯-1-基）-2-丁酮
XMW0734	k__Bacteria;p__Firmicutes;c__Bacilli;o__unidentified_Bacilli;f__Staphylococcaceae;g__Staphylococcus	-0.942857	0.942857	0.00480466	Ethanone, 1-(2,4-dihydroxyphenyl)-	2,4-二羟基苯乙酮
XMW0734	k__Bacteria;p__Actinobacteria;c__unidentified_Actinobacteria;o__Corynebacteriales;f__Corynebacteriaceae;g__Corynebacterium	-0.942857	0.942857	0.00480466	Ethanone, 1-(2,4-dihydroxyphenyl)-	2,4-二羟基苯乙酮
XMW0469	k__Bacteria;p__Actinobacteria;c__unidentified_Actinobacteria;o__Corynebacteriales;f__Corynebacteriaceae;g__Corynebacterium	-0.942857	0.942857	0.00480466	(1R,3aS,8aS)-7-Isopropyl-1,4-dimethyl-1,2,3,3a,6,8a-hexahydroazulene	(1R,3aS,8aS)-7-异丙基-1,4-二甲基-1,2,3,3a,6,8a-六氢茚
XMW0467	k__Bacteria;p__Proteobacteria;c__Gammaproteobacteria;o__Enterobacterales;f__Erwiniaceae;g__Pantoea	-0.942857	0.942857	0.00480466	2-Pyridin-2-ylmethyl-cyclohexanone	2-吡啶-2-基甲基-环己酮
WMW0146	k__Bacteria;p__Firmicutes;c__Bacilli;o__unidentified_Bacilli;f__Staphylococcaceae;g__Staphylococcus	-0.942857	0.942857	0.00480466	.alpha.-Maaliene	α-马榄烯
WMW0146	k__Bacteria;p__Actinobacteria;c__unidentified_Actinobacteria;o__Corynebacteriales;f__Corynebacteriaceae;g__Corynebacterium	-0.942857	0.942857	0.00480466	.alpha.-Maaliene	α-马榄烯
NMW0263	k__Bacteria;p__Proteobacteria;c__Gammaproteobacteria;o__Enterobacterales;f__Erwiniaceae;g__Pantoea	-0.942857	0.942857	0.00480466	GrAmine	芦竹碱
XMW1038	k__Bacteria;p__Proteobacteria;c__Gammaproteobacteria;o__Burkholderiales;f__Sutterellaceae;g__Parasutterella	-0.942857	0.942857	0.00480466	Longifolenaldehyde	3,3,7-三甲基三环[5.4.0.02,9]十一烷-8-甲醛
XMW1343	k__Bacteria;p__Firmicutes;c__Bacilli;o__unidentified_Bacilli;f__Staphylococcaceae;g__Staphylococcus	-0.942857	0.942857	0.00480466	1-(3-Ethoxyphenyl)acetone	1-（3-乙氧基苯基）丙酮
XMW1435	k__Bacteria;p__Proteobacteria;c__Gammaproteobacteria;o__Enterobacterales;f__Erwiniaceae;g__Pantoea	-0.942857	0.942857	0.00480466	(6,6-dimethyl-2-bicyclo[3.1.1]hept-2-enyl)methyl 2-methylpropanoate	(6,6-二甲基-2-双环[3.1.1]庚-2-烯基)甲基2-甲基丙酸
KMW0604	k__Bacteria;p__Proteobacteria;c__Gammaproteobacteria;o__Enterobacterales;f__Erwiniaceae;g__Pantoea	-0.942857	0.942857	0.00480466	(1S,2E,6E,10R)-3,7,11,11-Tetramethylbicyclo[8.1.0]undeca-2,6-diene	3,6,6,9-四甲基-4,4a,5,6,7,9a-六氢-1h-苯并[7]环烯
D424	k__Bacteria;p__Actinobacteria;c__unidentified_Actinobacteria;o__Corynebacteriales;f__Corynebacteriaceae;g__Corynebacterium	-0.942857	0.942857	0.00480466	5-Cyclohexadecen-1-one	5-环十六烷-1-酮
XMW0250	k__Bacteria;p__Actinobacteria;c__unidentified_Actinobacteria;o__Corynebacteriales;f__Corynebacteriaceae;g__Corynebacterium	-0.942857	0.942857	0.00480466	1-Pentanone, 1-(4-methylphenyl)-	1-（4-甲基苯基）-1-戊酮
D343	k__Bacteria;p__Firmicutes;c__Bacilli;o__unidentified_Bacilli;f__Staphylococcaceae;g__Staphylococcus	-0.942857	0.942857	0.00480466	3-Methoxyphenyl acetone	3-甲氧苯基丙酮
D343	k__Bacteria;p__Actinobacteria;c__unidentified_Actinobacteria;o__Corynebacteriales;f__Corynebacteriaceae;g__Corynebacterium	-0.942857	0.942857	0.00480466	3-Methoxyphenyl acetone	3-甲氧苯基丙酮
XMW1100	k__Bacteria;p__Firmicutes;c__Bacilli;o__unidentified_Bacilli;f__Staphylococcaceae;g__Staphylococcus	-0.942857	0.942857	0.00480466	2-Buten-1-one, 1-(2,6,6-trimethyl-1-cyclohexen-1-yl)-	1-（2,6,6-三甲基-1-环己烯-1-基）-2-丁烯-1-酮
XMW0054	k__Bacteria;p__Proteobacteria;c__Gammaproteobacteria;o__Enterobacterales;f__Erwiniaceae;g__Pantoea	-0.942857	0.942857	0.00480466	Farnesene epoxide, E-	E-法呢烯环氧化物
XMW1322	k__Bacteria;p__Proteobacteria;c__Gammaproteobacteria;o__Enterobacterales;f__Erwiniaceae;g__Pantoea	-0.942857	0.942857	0.00480466	7(1H)-Pteridinone	7（1H）-哌啶酮
D429	k__Bacteria;p__Proteobacteria;c__Gammaproteobacteria;o__Enterobacterales;f__Erwiniaceae;g__Pantoea	-0.942857	0.942857	0.00480466	2-Methyl-6-(p-tolyl)hept-2-en-4-ol	2-甲基-6-（对甲苯基）庚-2-烯-4-醇
D352	k__Bacteria;p__Proteobacteria;c__Gammaproteobacteria;o__Enterobacterales;f__Erwiniaceae;g__Pantoea	-0.942857	0.942857	0.00480466	2-Butenal, 2-methyl-4-(2,6,6-trimethyl-1-cyclohexen-1-yl)-	2-甲基-4-（2,6,6-三甲基-1-环己烯-1-基）-2-丁烯醛
KMW0644	k__Bacteria;p__Proteobacteria;c__Gammaproteobacteria;o__Enterobacterales;f__Erwiniaceae;g__Pantoea	-0.942857	0.942857	0.00480466	1H-Cycloprop[e]azulen-7-ol, decahydro-1,1,7-trimethyl-4-methylene-, [1ar-(1a.alpha.,4a.alpha.,7.beta.,7a.beta.,7b.alpha.)]-	桉油烯醇
KMW0647	k__Bacteria;p__Proteobacteria;c__Gammaproteobacteria;o__Enterobacterales;f__Erwiniaceae;g__Pantoea	-0.942857	0.942857	0.00480466	Methyl jasmonate	茉莉酸甲酯
KMW0671	k__Bacteria;p__Proteobacteria;c__Gammaproteobacteria;o__Enterobacterales;f__Erwiniaceae;g__Pantoea	-0.942857	0.942857	0.00480466	(1R,4R)-1-methyl-4-(6-Methylhept-5-en-2-yl)cyclohex-2-enol	姜油烯醇
XMW0689	k__Bacteria;p__Proteobacteria;c__Gammaproteobacteria;o__Burkholderiales;f__Sutterellaceae;g__Parasutterella	0.942857	0.942857	0.00480466	Ethanone, 1-(3,5-dimethylpyrazinyl)-	1-（3,5-二甲基吡嗪基）-乙酮
XMW0879	k__Bacteria;p__Proteobacteria;c__Gammaproteobacteria;o__Burkholderiales;f__Sutterellaceae;g__Parasutterella	0.942857	0.942857	0.00480466	Norbornadieone	双环[2.2.1]庚烷-7-酮
KMW0241	k__Bacteria;p__Proteobacteria;c__Gammaproteobacteria;o__Enterobacterales;f__Erwiniaceae;g__Pantoea	0.942857	0.942857	0.00480466	Pyrazine, 2-ethyl-3-methyl-	2-乙基-3-甲基吡嗪
XMW1130	k__Bacteria;p__Proteobacteria;c__Gammaproteobacteria;o__Burkholderiales;f__Sutterellaceae;g__Parasutterella	0.942857	0.942857	0.00480466	6-bromo-2-Hexanone	6-溴-2-己酮
D335	k__Bacteria;p__Proteobacteria;c__Gammaproteobacteria;o__Enterobacterales;f__Erwiniaceae;g__Pantoea	0.942857	0.942857	0.00480466	Pyrazine, (2-methylpropyl)-	2-甲基丙基吡嗪
KMW0250	k__Bacteria;p__Proteobacteria;c__Gammaproteobacteria;o__Enterobacterales;f__Erwiniaceae;g__Pantoea	0.942857	0.942857	0.00480466	7-Octen-2-ol, 2,6-dimethyl-	2,6-二甲基-7-辛烯-2-醇
D112	k__Bacteria;p__Proteobacteria;c__Gammaproteobacteria;o__Burkholderiales;f__Sutterellaceae;g__Parasutterella	0.942857	0.942857	0.00480466	Benzeneacetic acid, methyl ester	苯乙酸甲酯
NMW0793	k__Bacteria;p__Proteobacteria;c__Gammaproteobacteria;o__Burkholderiales;f__Sutterellaceae;g__Parasutterella	0.942857	0.942857	0.00480466	Butanoic Acid, 3-hydroxy-3-methyl-	3-羟基-3-甲基-丁酸
KMW0085	k__Bacteria;p__Proteobacteria;c__Gammaproteobacteria;o__Enterobacterales;f__Erwiniaceae;g__Pantoea	0.942857	0.942857	0.00480466	Pyrazine, methyl-	甲基吡嗪
D272	k__Bacteria;p__Proteobacteria;c__Gammaproteobacteria;o__Burkholderiales;f__Sutterellaceae;g__Parasutterella	0.942857	0.942857	0.00480466	Butanoic acid, 3-methyl-, 2-methylbutyl ester	3-甲基丁酸2-甲基丁酯
D98	k__Bacteria;p__Proteobacteria;c__Gammaproteobacteria;o__Enterobacterales;f__Erwiniaceae;g__Pantoea	0.942857	0.942857	0.00480466	Benzene, (methylthio)-	（甲硫基）-苯
XMW0690	k__Bacteria;p__Proteobacteria;c__Gammaproteobacteria;o__Enterobacterales;f__Erwiniaceae;g__Pantoea	0.942857	0.942857	0.00480466	Cyclohexene, 2,4-dimethyl-1-(1-methylethenyl)-	2,4-二甲基-1-（1-甲基乙烯基）-环己烯
KMW0301	k__Bacteria;p__Proteobacteria;c__Gammaproteobacteria;o__Burkholderiales;f__Sutterellaceae;g__Parasutterella	0.942857	0.942857	0.00480466	Bicyclo[3.1.0]hexan-2-ol, 2-methyl-5-(1-methylethyl)-, (1.alpha.,2.alpha.,5.alpha.)-	(2R,5R)-2-甲基-5-丙烷-2-基双环[3.1.0]己烷-2-醇
KMW0297	k__Bacteria;p__Proteobacteria;c__Gammaproteobacteria;o__Enterobacterales;f__Erwiniaceae;g__Pantoea	0.942857	0.942857	0.00480466	trans-Linalool oxide (furanoid)	反-α,α-5-三甲基-5-乙烯基四氢化-2-呋喃甲醇
KMW0462	k__Bacteria;p__Proteobacteria;c__Gammaproteobacteria;o__Burkholderiales;f__Sutterellaceae;g__Parasutterella	0.942857	0.942857	0.00480466	Benzoic acid	苯甲酸
XMW0285	k__Bacteria;p__Proteobacteria;c__Gammaproteobacteria;o__Burkholderiales;f__Sutterellaceae;g__Parasutterella	0.942857	0.942857	0.00480466	BenzAldehyde, 4-hydroxy-	4-羟基苯甲醛
XMW0535	k__Bacteria;p__Proteobacteria;c__Gammaproteobacteria;o__Burkholderiales;f__Sutterellaceae;g__Parasutterella	0.942857	0.942857	0.00480466	p-Tolylacetic Acid	对甲基苯乙酸
NMW0156	k__Bacteria;p__Proteobacteria;c__Gammaproteobacteria;o__Burkholderiales;f__Sutterellaceae;g__Parasutterella	0.942857	0.942857	0.00480466	Benzene, (isothiocyanatomethyl)-	异硫氰酸苯甲酯
D394	k__Bacteria;p__Proteobacteria;c__Gammaproteobacteria;o__Burkholderiales;f__Sutterellaceae;g__Parasutterella	0.942857	0.942857	0.00480466	Cyclohexanone, 2-(1-mercapto-1-methylethyl)-5-methyl-, (2S-trans)-	5-甲基-2-（1-甲基-1-硫烷基乙基）环己酮
NMW0157	k__Bacteria;p__Proteobacteria;c__Gammaproteobacteria;o__Burkholderiales;f__Sutterellaceae;g__Parasutterella	0.942857	0.942857	0.00480466	Acetamide, N-phenyl-	N-苯基-乙酰胺
D402	k__Bacteria;p__Proteobacteria;c__Gammaproteobacteria;o__Burkholderiales;f__Sutterellaceae;g__Parasutterella	0.942857	0.942857	0.00480466	Piperitenone oxide	1-甲基-4-丙-2-亚基-7-氧杂双环[4.1.0]庚烷-5-酮
NMW0160	k__Bacteria;p__Proteobacteria;c__Gammaproteobacteria;o__Burkholderiales;f__Sutterellaceae;g__Parasutterella	0.942857	0.942857	0.00480466	Benzoic Acid, 2,3-dihydroxy-	2,3-二羟基-苯甲酸
NMW0165	k__Bacteria;p__Proteobacteria;c__Gammaproteobacteria;o__Burkholderiales;f__Sutterellaceae;g__Parasutterella	0.942857	0.942857	0.00480466	Orcinol	5-甲基间苯二酚
NMW0169	k__Bacteria;p__Proteobacteria;c__Gammaproteobacteria;o__Burkholderiales;f__Sutterellaceae;g__Parasutterella	0.942857	0.942857	0.00480466	1,2,3-Benzenetriol	1,2,3-苯三醇
XMW0443	k__Bacteria;p__Proteobacteria;c__Gammaproteobacteria;o__Burkholderiales;f__Sutterellaceae;g__Parasutterella	0.942857	0.942857	0.00480466	(E)-2,6-Dimethylocta-3,7-diene-2,6-diol	（E）-2,6-二甲基辛基-3,7-二烯-2,6-二醇
KMW0474	k__Bacteria;p__Proteobacteria;c__Gammaproteobacteria;o__Enterobacterales;f__Erwiniaceae;g__Pantoea	0.942857	0.942857	0.00480466	2-Undecanone	甲基壬基甲酮
KMW0537	k__Bacteria;p__Proteobacteria;c__Gammaproteobacteria;o__Enterobacterales;f__Erwiniaceae;g__Pantoea	0.942857	0.942857	0.00480466	Cyclohexane, 1-ethenyl-1-methyl-2,4-bis(1-methylethenyl)-, (1.alpha.,2.beta.,4.beta.)-	(-)-顺式-Β-榄香烯
XMW0980	k__Bacteria;p__Firmicutes;c__Bacilli;o__unidentified_Bacilli;f__Staphylococcaceae;g__Staphylococcus	0.942857	0.942857	0.00480466	(1R,3aR,4aR,8aR)-1,4,4,6-Tetramethyl-1,2,3,3a,4,4a,7,8-octahydrocyclopenta[1,4]cyclobuta[1,2]benzene	（1R，3aR，4aR，8aR）-1,4,4,6-四甲基-1,2,3,3a，4,4a，7,8-八氢环戊[1,4]环丁[1,2]苯
XMW0542	k__Bacteria;p__Proteobacteria;c__Gammaproteobacteria;o__Burkholderiales;f__Sutterellaceae;g__Parasutterella	0.942857	0.942857	0.00480466	1-Cyclohexene-1-carboxaldehyde, 4-(1-methylethyl)-	4-（1-甲基乙基）-1-环己烯-1-甲醛
XMW0080	k__Bacteria;p__Proteobacteria;c__Gammaproteobacteria;o__Burkholderiales;f__Sutterellaceae;g__Parasutterella	0.942857	0.942857	0.00480466	3-Octen-1-ol, acetate, (Z)-	（E）-3-辛烯基乙酸酯
NMW0151	k__Bacteria;p__Proteobacteria;c__Gammaproteobacteria;o__Burkholderiales;f__Sutterellaceae;g__Parasutterella	0.942857	0.942857	0.00480466	Bicyclo[3.1.1]hept-2-ene-2-carboxylic acid, 6,6-dimethyl-	6,6-二甲基-双环[3.1.1]庚-2-烯-2-羧酸
w18	k__Bacteria;p__Proteobacteria;c__Gammaproteobacteria;o__Burkholderiales;f__Sutterellaceae;g__Parasutterella	0.942857	0.942857	0.00480466	2,7-Octadiene-1,6-diol, 2,6-dimethyl-, (Z)-	（Z）-2,6-二甲基-2,7-辛二烯-1,6-二醇
NMW0153	k__Bacteria;p__Proteobacteria;c__Gammaproteobacteria;o__Burkholderiales;f__Sutterellaceae;g__Parasutterella	0.942857	0.942857	0.00480466	Phenol, 4-butyl-	4-丁基-苯酚
XMW1088	k__Bacteria;p__Proteobacteria;c__Gammaproteobacteria;o__Burkholderiales;f__Sutterellaceae;g__Parasutterella	0.942857	0.942857	0.00480466	4-Hydroxy-2-methylacetophenone	4-羟基-2-甲基苯乙酮
KMW0517	k__Bacteria;p__Proteobacteria;c__Gammaproteobacteria;o__Burkholderiales;f__Sutterellaceae;g__Parasutterella	0.942857	0.942857	0.00480466	2-Undecenal, E-	（E）-2-十一烯醛
NMW0158	k__Bacteria;p__Proteobacteria;c__Gammaproteobacteria;o__Burkholderiales;f__Sutterellaceae;g__Parasutterella	0.942857	0.942857	0.00480466	Benzene, 1-methoxy-2-nitro-	1-甲氧基-2-硝基-苯
D445	k__Bacteria;p__Proteobacteria;c__Gammaproteobacteria;o__Burkholderiales;f__Sutterellaceae;g__Parasutterella	0.942857	0.942857	0.00480466	Furfuryl hexanoate	己酸糠酯
XMW1316	k__Bacteria;p__Proteobacteria;c__Gammaproteobacteria;o__Burkholderiales;f__Sutterellaceae;g__Parasutterella	0.942857	0.942857	0.00480466	4-Methoxyformanilide	4-甲氧基甲酰苯胺
NMW0159	k__Bacteria;p__Proteobacteria;c__Gammaproteobacteria;o__Burkholderiales;f__Sutterellaceae;g__Parasutterella	0.942857	0.942857	0.00480466	Hexanedioic Acid	己二酸
WMW0217	k__Bacteria;p__Proteobacteria;c__Gammaproteobacteria;o__Burkholderiales;f__Sutterellaceae;g__Parasutterella	0.942857	0.942857	0.00480466	2-Octenal, 2-butyl-	2-丁基-2-辛醇
KMW0530	k__Bacteria;p__Proteobacteria;c__Gammaproteobacteria;o__Burkholderiales;f__Sutterellaceae;g__Parasutterella	0.942857	0.942857	0.00480466	Geranyl acetate	乙酸香叶酯
XMW0856	k__Bacteria;p__Firmicutes;c__Bacilli;o__unidentified_Bacilli;f__Staphylococcaceae;g__Staphylococcus	0.942857	0.942857	0.00480466	1-Butanone, 2-hydroxy-1-phenyl-	2-羟基-1-苯基-1-丁酮
NMW0173	k__Bacteria;p__Proteobacteria;c__Gammaproteobacteria;o__Enterobacterales;f__Erwiniaceae;g__Pantoea	0.942857	0.942857	0.00480466	2,6-dihydroxy-Benzoic Acid	2,6-二羟基苯甲酸
XMW0379	k__Bacteria;p__Proteobacteria;c__Gammaproteobacteria;o__Enterobacterales;f__Erwiniaceae;g__Pantoea	0.942857	0.942857	0.00480466	Bicyclo[5.2.0]nonane, 2-methylene-4,8,8-trimethyl-4-vinyl-	2-亚甲基-4,8,8-三甲基-4-乙烯基-双环[5.2.0]壬烷
XMW0734	k__Bacteria;p__Proteobacteria;c__Gammaproteobacteria;o__Enterobacterales;f__Erwiniaceae;g__Pantoea	0.942857	0.942857	0.00480466	Ethanone, 1-(2,4-dihydroxyphenyl)-	2,4-二羟基苯乙酮
KMW0696	k__Bacteria;p__Proteobacteria;c__Gammaproteobacteria;o__Burkholderiales;f__Sutterellaceae;g__Parasutterella	0.942857	0.942857	0.00480466	Phenol, 2-methoxy-4-propyl-	4-丙基愈创木酚
GMW0087	k__Bacteria;p__Proteobacteria;c__Gammaproteobacteria;o__Burkholderiales;f__Sutterellaceae;g__Parasutterella	0.942857	0.942857	0.00480466	(E)-2-Decenal	反式-2-癸烯醛
QMW0530	k__Bacteria;p__Proteobacteria;c__Gammaproteobacteria;o__Burkholderiales;f__Sutterellaceae;g__Parasutterella	0.942857	0.942857	0.00480466	2-Bromo dodecane	2-溴十二烷
XMW0467	k__Bacteria;p__Firmicutes;c__Bacilli;o__unidentified_Bacilli;f__Staphylococcaceae;g__Staphylococcus	0.942857	0.942857	0.00480466	2-Pyridin-2-ylmethyl-cyclohexanone	2-吡啶-2-基甲基-环己酮
XMW0467	k__Bacteria;p__Actinobacteria;c__unidentified_Actinobacteria;o__Corynebacteriales;f__Corynebacteriaceae;g__Corynebacterium	0.942857	0.942857	0.00480466	2-Pyridin-2-ylmethyl-cyclohexanone	2-吡啶-2-基甲基-环己酮
NMW0263	k__Bacteria;p__Firmicutes;c__Bacilli;o__unidentified_Bacilli;f__Staphylococcaceae;g__Staphylococcus	0.942857	0.942857	0.00480466	GrAmine	芦竹碱
NMW0263	k__Bacteria;p__Actinobacteria;c__unidentified_Actinobacteria;o__Corynebacteriales;f__Corynebacteriaceae;g__Corynebacterium	0.942857	0.942857	0.00480466	GrAmine	芦竹碱
WMW0051	k__Bacteria;p__Proteobacteria;c__Gammaproteobacteria;o__Burkholderiales;f__Sutterellaceae;g__Parasutterella	0.942857	0.942857	0.00480466	β-Ionone	β-紫罗兰酮
XMW1242	k__Bacteria;p__Proteobacteria;c__Gammaproteobacteria;o__Burkholderiales;f__Sutterellaceae;g__Parasutterella	0.942857	0.942857	0.00480466	Hexanoic acid, anhydride	己酸酐
XMW1343	k__Bacteria;p__Proteobacteria;c__Gammaproteobacteria;o__Enterobacterales;f__Erwiniaceae;g__Pantoea	0.942857	0.942857	0.00480466	1-(3-Ethoxyphenyl)acetone	1-（3-乙氧基苯基）丙酮
XMW1435	k__Bacteria;p__Firmicutes;c__Bacilli;o__unidentified_Bacilli;f__Staphylococcaceae;g__Staphylococcus	0.942857	0.942857	0.00480466	(6,6-dimethyl-2-bicyclo[3.1.1]hept-2-enyl)methyl 2-methylpropanoate	(6,6-二甲基-2-双环[3.1.1]庚-2-烯基)甲基2-甲基丙酸
XMW1435	k__Bacteria;p__Actinobacteria;c__unidentified_Actinobacteria;o__Corynebacteriales;f__Corynebacteriaceae;g__Corynebacterium	0.942857	0.942857	0.00480466	(6,6-dimethyl-2-bicyclo[3.1.1]hept-2-enyl)methyl 2-methylpropanoate	(6,6-二甲基-2-双环[3.1.1]庚-2-烯基)甲基2-甲基丙酸
KMW0604	k__Bacteria;p__Firmicutes;c__Bacilli;o__unidentified_Bacilli;f__Staphylococcaceae;g__Staphylococcus	0.942857	0.942857	0.00480466	(1S,2E,6E,10R)-3,7,11,11-Tetramethylbicyclo[8.1.0]undeca-2,6-diene	3,6,6,9-四甲基-4,4a,5,6,7,9a-六氢-1h-苯并[7]环烯
XMW1100	k__Bacteria;p__Proteobacteria;c__Gammaproteobacteria;o__Enterobacterales;f__Erwiniaceae;g__Pantoea	0.942857	0.942857	0.00480466	2-Buten-1-one, 1-(2,6,6-trimethyl-1-cyclohexen-1-yl)-	1-（2,6,6-三甲基-1-环己烯-1-基）-2-丁烯-1-酮
XMW0054	k__Bacteria;p__Firmicutes;c__Bacilli;o__unidentified_Bacilli;f__Staphylococcaceae;g__Staphylococcus	0.942857	0.942857	0.00480466	Farnesene epoxide, E-	E-法呢烯环氧化物
XMW0054	k__Bacteria;p__Actinobacteria;c__unidentified_Actinobacteria;o__Corynebacteriales;f__Corynebacteriaceae;g__Corynebacterium	0.942857	0.942857	0.00480466	Farnesene epoxide, E-	E-法呢烯环氧化物
KMW0647	k__Bacteria;p__Firmicutes;c__Bacilli;o__unidentified_Bacilli;f__Staphylococcaceae;g__Staphylococcus	0.942857	0.942857	0.00480466	Methyl jasmonate	茉莉酸甲酯
KMW0647	k__Bacteria;p__Actinobacteria;c__unidentified_Actinobacteria;o__Corynebacteriales;f__Corynebacteriaceae;g__Corynebacterium	0.942857	0.942857	0.00480466	Methyl jasmonate	茉莉酸甲酯
KMW0671	k__Bacteria;p__Firmicutes;c__Bacilli;o__unidentified_Bacilli;f__Staphylococcaceae;g__Staphylococcus	0.942857	0.942857	0.00480466	(1R,4R)-1-methyl-4-(6-Methylhept-5-en-2-yl)cyclohex-2-enol	姜油烯醇
KMW0671	k__Bacteria;p__Actinobacteria;c__unidentified_Actinobacteria;o__Corynebacteriales;f__Corynebacteriaceae;g__Corynebacterium	0.942857	0.942857	0.00480466	(1R,4R)-1-methyl-4-(6-Methylhept-5-en-2-yl)cyclohex-2-enol	姜油烯醇
XMW0771	k__Bacteria;p__Firmicutes;c__Bacilli;o__Lactobacillales;f__Lactobacillaceae;g__Leuconostoc	-0.941124	0.941124	0.00509754	1,5-Cyclooctadiene, 3,4-dimethyl-	3,4-二甲基-1,5-环辛二烯
KMW0241	k__Bacteria;p__Firmicutes;c__Bacilli;o__Lactobacillales;f__Lactobacillaceae;g__Leuconostoc	-0.941124	0.941124	0.00509754	Pyrazine, 2-ethyl-3-methyl-	2-乙基-3-甲基吡嗪
WMW0061	k__Bacteria;p__Firmicutes;c__Bacilli;o__Lactobacillales;f__Aerococcaceae;g__Aerococcus	-0.941124	0.941124	0.00509754	BenzAldehyde, 2-ethyl-	2-乙基-2-乙基-苯甲醛
XMW0671	k__Bacteria;p__Firmicutes;c__Bacilli;o__Lactobacillales;f__Lactobacillaceae;g__Leuconostoc	-0.941124	0.941124	0.00509754	1,7-Diazabicyclo[2.2.0]heptane	1,7-二氮杂双环[2.2.0]庚烷
KMW0085	k__Bacteria;p__Firmicutes;c__Bacilli;o__Lactobacillales;f__Lactobacillaceae;g__Leuconostoc	-0.941124	0.941124	0.00509754	Pyrazine, methyl-	甲基吡嗪
XMW1286	k__Bacteria;p__Firmicutes;c__Bacilli;o__Lactobacillales;f__Aerococcaceae;g__Aerococcus	-0.941124	0.941124	0.00509754	1H-Imidazole-4-methanol	1H-咪唑-4-甲醇
XMW0282	k__Bacteria;p__Firmicutes;c__Bacilli;o__Lactobacillales;f__Lactobacillaceae;g__Leuconostoc	-0.941124	0.941124	0.00509754	2,6-Dimethyldecane	2,6-二甲基癸烷
WMW0194	k__Bacteria;p__Firmicutes;c__Bacilli;o__unidentified_Bacilli;f__Staphylococcaceae;g__Staphylococcus	-0.941124	0.941124	0.00509754	Thujone	α-侧柏酮
XMW0186	k__Bacteria;p__Firmicutes;c__Bacilli;o__Lactobacillales;f__Aerococcaceae;g__Aerococcus	-0.941124	0.941124	0.00509754	3,5-Octadien-2-one, (E,E)-	（E，E）-3,5-辛二烯-2-酮
XMW0690	k__Bacteria;p__Firmicutes;c__Bacilli;o__Lactobacillales;f__Lactobacillaceae;g__Leuconostoc	-0.941124	0.941124	0.00509754	Cyclohexene, 2,4-dimethyl-1-(1-methylethenyl)-	2,4-二甲基-1-（1-甲基乙烯基）-环己烯
XMW0366	k__Bacteria;p__Firmicutes;c__Bacilli;o__Lactobacillales;f__Lactobacillaceae;g__Leuconostoc	-0.941124	0.941124	0.00509754	Benzene, 1,2,3,5-tetramethyl-	1,2,3,5-四甲基苯
XMW0654	k__Bacteria;p__Firmicutes;c__Bacilli;o__Lactobacillales;f__Aerococcaceae;g__Aerococcus	-0.941124	0.941124	0.00509754	Ethanone, 1-(1,4-dimethyl-3-cyclohexen-1-yl)-	1-（1,4-二甲基-3-环己烯-1-基）-乙酮
XMW0801	k__Bacteria;p__Firmicutes;c__Bacilli;o__Lactobacillales;f__Aerococcaceae;g__Aerococcus	-0.941124	0.941124	0.00509754	Cyclohexene, 3,4-diethenyl-1,6-dimethyl-	1,6-二甲基-3,4-二乙烯基-环己烯
KMW0297	k__Bacteria;p__Firmicutes;c__Bacilli;o__Lactobacillales;f__Lactobacillaceae;g__Leuconostoc	-0.941124	0.941124	0.00509754	trans-Linalool oxide (furanoid)	反-α,α-5-三甲基-5-乙烯基四氢化-2-呋喃甲醇
D266	k__Bacteria;p__Firmicutes;c__Bacilli;o__Lactobacillales;f__Aerococcaceae;g__Aerococcus	-0.941124	0.941124	0.00509754	1-Tridecene	1-十三碳烯
XMW1236	k__Bacteria;p__Firmicutes;c__Bacilli;o__Lactobacillales;f__Lactobacillaceae;g__Leuconostoc	-0.941124	0.941124	0.00509754	1-Isopropyl-3-tert-butylbenzene	1-异丙基-3-叔丁基苯
NMW0105	k__Bacteria;p__Firmicutes;c__Bacilli;o__Lactobacillales;f__Lactobacillaceae;g__Leuconostoc	-0.941124	0.941124	0.00509754	Phenol, 4-propyl-	4-丙基-苯酚
NMW0113	k__Bacteria;p__Firmicutes;c__Bacilli;o__Lactobacillales;f__Aerococcaceae;g__Aerococcus	-0.941124	0.941124	0.00509754	6-Octen-1-ol, 3,7-dimethyl-, formate	甲酸香茅酯
D430	k__Bacteria;p__Firmicutes;c__Bacilli;o__Lactobacillales;f__Lactobacillaceae;g__Leuconostoc	-0.941124	0.941124	0.00509754	5-Acetyl-2,4-dimethylthiazole	5-乙酰基-2,4-二甲基噻唑
NMW0173	k__Bacteria;p__Firmicutes;c__Bacilli;o__Lactobacillales;f__Lactobacillaceae;g__Leuconostoc	-0.941124	0.941124	0.00509754	2,6-dihydroxy-Benzoic Acid	2,6-二羟基苯甲酸
XMW0734	k__Bacteria;p__Firmicutes;c__Bacilli;o__Lactobacillales;f__Lactobacillaceae;g__Leuconostoc	-0.941124	0.941124	0.00509754	Ethanone, 1-(2,4-dihydroxyphenyl)-	2,4-二羟基苯乙酮
NMW0193	k__Bacteria;p__Firmicutes;c__Bacilli;o__Lactobacillales;f__Lactobacillaceae;g__Leuconostoc	-0.941124	0.941124	0.00509754	Benzeneethanol, 4-hydroxy-	4-羟基-苯乙醇
D424	k__Bacteria;p__Firmicutes;c__Bacilli;o__Lactobacillales;f__Lactobacillaceae;g__Leuconostoc	-0.941124	0.941124	0.00509754	5-Cyclohexadecen-1-one	5-环十六烷-1-酮
D393	k__Bacteria;p__Firmicutes;c__Bacilli;o__Lactobacillales;f__Lactobacillaceae;g__Leuconostoc	-0.941124	0.941124	0.00509754	1,3-Cyclohexadiene-1-carboxylic acid, 2,6,6-trimethyl-, ethyl ester	1,3-环己二烯-1-羧酸，2,6,6-三甲基-乙酯
KMW0478	k__Bacteria;p__Firmicutes;c__Bacilli;o__Lactobacillales;f__Lactobacillaceae;g__Leuconostoc	-0.941124	0.941124	0.00509754	cis-.beta.-Farnesene	顺-Β-法呢烯
XMW0508	k__Bacteria;p__Firmicutes;c__Bacilli;o__Lactobacillales;f__Lactobacillaceae;g__Leuconostoc	-0.941124	0.941124	0.00509754	2,5-Dihydroxy-4-isopropyl-2,4,6-cycloheptatrien-1-one	2,5-二羟基-4-异丙基-2,4,6-环庚三烯-1-酮
XMW0118	k__Bacteria;p__Firmicutes;c__Bacilli;o__Lactobacillales;f__Aerococcaceae;g__Aerococcus	-0.941124	0.941124	0.00509754	1-Naphthalenol, 5,6,7,8-tetrahydro-2,5-dimethyl-8-(1-methylethyl)-	5,6,7,8-四氢-2,5-二甲基-8-（1-甲基乙基）-1-萘酚
XMW0149	k__Bacteria;p__Firmicutes;c__Bacilli;o__Lactobacillales;f__Aerococcaceae;g__Aerococcus	0.941124	0.941124	0.00509754	1H-Pyrazole, 4,5-dihydro-5,5-dimethyl-	4,5-二氢-5,5-二甲基-1H-吡唑
KMW0176	k__Bacteria;p__Firmicutes;c__Bacilli;o__Lactobacillales;f__Aerococcaceae;g__Aerococcus	0.941124	0.941124	0.00509754	5-Hepten-2-one, 6-methyl-	甲基庚烯酮
XMW0100	k__Bacteria;p__Firmicutes;c__Bacilli;o__Lactobacillales;f__Aerococcaceae;g__Aerococcus	0.941124	0.941124	0.00509754	Octane, 5-ethyl-2-methyl-	5-乙基-2-甲基-辛烷
KMW0199	k__Bacteria;p__Firmicutes;c__Bacilli;o__Lactobacillales;f__Aerococcaceae;g__Aerococcus	0.941124	0.941124	0.00509754	.beta.-Myrcene	月桂烯
WMW0194	k__Bacteria;p__Proteobacteria;c__Gammaproteobacteria;o__Burkholderiales;f__Sutterellaceae;g__Parasutterella	0.941124	0.941124	0.00509754	Thujone	α-侧柏酮
KMW0148	k__Bacteria;p__Firmicutes;c__Bacilli;o__Lactobacillales;f__Aerococcaceae;g__Aerococcus	0.941124	0.941124	0.00509754	.alpha.-Pinene	α-蒎烯
XMW0519	k__Bacteria;p__Firmicutes;c__Bacilli;o__Lactobacillales;f__Aerococcaceae;g__Aerococcus	0.941124	0.941124	0.00509754	Cyclobutanespiro-2'-bicyclo[1.1.0]butane-4'-spirocyclobutane	环丁烷螺-2'-双环[1.1.0]丁烷-4'-螺环丁烷
XMW1300	k__Bacteria;p__Firmicutes;c__Bacilli;o__Lactobacillales;f__Aerococcaceae;g__Aerococcus	0.941124	0.941124	0.00509754	Cyclopentane, butyl-	丁基-环戊烷
XMW0521	k__Bacteria;p__Firmicutes;c__Bacilli;o__Lactobacillales;f__Aerococcaceae;g__Aerococcus	0.941124	0.941124	0.00509754	1,7-Octadiene, 2-methyl-6-methylene-	2-甲基-6-亚甲基-1,7-辛二烯
KMW0193	k__Bacteria;p__Firmicutes;c__Bacilli;o__Lactobacillales;f__Aerococcaceae;g__Aerococcus	0.941124	0.941124	0.00509754	.beta.-Pinene	β-蒎烯
XMW0202	k__Bacteria;p__Firmicutes;c__Bacilli;o__Lactobacillales;f__Aerococcaceae;g__Aerococcus	0.941124	0.941124	0.00509754	cis-2,6-Dimethyl-2,6-octadiene	顺式-2,6-二甲基-2,6-辛二烯
XMW1454	k__Bacteria;p__Firmicutes;c__Bacilli;o__Lactobacillales;f__Aerococcaceae;g__Aerococcus	0.941124	0.941124	0.00509754	Isomaltol	1-（3-羟基呋喃-2-基）乙酮
XMW0902	k__Bacteria;p__Firmicutes;c__Bacilli;o__Lactobacillales;f__Aerococcaceae;g__Aerococcus	0.941124	0.941124	0.00509754	2,6-Dimethyl-2-trans-6-octadiene	2,6-二甲基-2-反式-6-辛二烯
D192	k__Bacteria;p__Firmicutes;c__Bacilli;o__Lactobacillales;f__Aerococcaceae;g__Aerococcus	0.941124	0.941124	0.00509754	Fenchol	1,3,3-三甲基二环[2.2.1]庚-2-醇
XMW0662	k__Bacteria;p__Firmicutes;c__Bacilli;o__Lactobacillales;f__Aerococcaceae;g__Aerococcus	0.941124	0.941124	0.00509754	Naphthalene, 2-methyl-	2-甲基-萘
XMW0685	k__Bacteria;p__Firmicutes;c__Bacilli;o__Lactobacillales;f__Aerococcaceae;g__Aerococcus	0.941124	0.941124	0.00509754	(2S,6R,7S,8E)-(+)-2,7-Epoxy-4,8-megastigmadiene	2,8,8-三甲基-7-[(E)-丙-1-烯基]-6-氧杂双环[3.2.1]辛二烯
XMW0209	k__Bacteria;p__Firmicutes;c__Bacilli;o__Lactobacillales;f__Aerococcaceae;g__Aerococcus	0.941124	0.941124	0.00509754	1,4-Cyclohexadiene-1-methanol, 4-(1-methylethyl)-	4-（1-甲基乙基）-1,4-环己二烯-1-甲醇
D283	k__Bacteria;p__Firmicutes;c__Bacilli;o__Lactobacillales;f__Lactobacillaceae;g__Leuconostoc	0.941124	0.941124	0.00509754	2-Buten-1-one, 1-(2,6,6-trimethyl-2-cyclohexen-1-yl)-, (E)-	（E）-1-（2,6,6-三甲基-2-环己烯-1-基）-2-丁-1-酮
XMW0467	k__Bacteria;p__Firmicutes;c__Bacilli;o__Lactobacillales;f__Lactobacillaceae;g__Leuconostoc	0.941124	0.941124	0.00509754	2-Pyridin-2-ylmethyl-cyclohexanone	2-吡啶-2-基甲基-环己酮
NMW0263	k__Bacteria;p__Firmicutes;c__Bacilli;o__Lactobacillales;f__Lactobacillaceae;g__Leuconostoc	0.941124	0.941124	0.00509754	GrAmine	芦竹碱
XMW1435	k__Bacteria;p__Firmicutes;c__Bacilli;o__Lactobacillales;f__Lactobacillaceae;g__Leuconostoc	0.941124	0.941124	0.00509754	(6,6-dimethyl-2-bicyclo[3.1.1]hept-2-enyl)methyl 2-methylpropanoate	(6,6-二甲基-2-双环[3.1.1]庚-2-烯基)甲基2-甲基丙酸
KMW0619	k__Bacteria;p__Firmicutes;c__Bacilli;o__Lactobacillales;f__Lactobacillaceae;g__Leuconostoc	0.941124	0.941124	0.00509754	Butanoic acid, 3,7-dimethyl-2,6-octadienyl ester, (E)-	丁酸香叶酯
WMW0075	k__Bacteria;p__Firmicutes;c__Bacilli;o__Lactobacillales;f__Lactobacillaceae;g__Leuconostoc	0.941124	0.941124	0.00509754	1,6,10-Dodecatrien-3-ol, 3,7,11-trimethyl-	3,7,11-三甲基-1,6,10-十二碳三烯-3-醇
XMW0027	k__Bacteria;p__Firmicutes;c__Bacilli;o__Lactobacillales;f__Lactobacillaceae;g__Leuconostoc	0.941124	0.941124	0.00509754	Ledol	喇叭茶醇
KMW0629	k__Bacteria;p__Firmicutes;c__Bacilli;o__Lactobacillales;f__Aerococcaceae;g__Aerococcus	0.941124	0.941124	0.00509754	1-Dodecanol	月桂醇
XMW0054	k__Bacteria;p__Firmicutes;c__Bacilli;o__Lactobacillales;f__Lactobacillaceae;g__Leuconostoc	0.941124	0.941124	0.00509754	Farnesene epoxide, E-	E-法呢烯环氧化物
XMW1354	k__Bacteria;p__Firmicutes;c__Bacilli;o__Lactobacillales;f__Lactobacillaceae;g__Leuconostoc	0.941124	0.941124	0.00509754	cis-5-Dodecenoic Acid	顺-5-十二碳烯酸
KMW0647	k__Bacteria;p__Firmicutes;c__Bacilli;o__Lactobacillales;f__Lactobacillaceae;g__Leuconostoc	0.941124	0.941124	0.00509754	Methyl jasmonate	茉莉酸甲酯
KMW0671	k__Bacteria;p__Firmicutes;c__Bacilli;o__Lactobacillales;f__Lactobacillaceae;g__Leuconostoc	0.941124	0.941124	0.00509754	(1R,4R)-1-methyl-4-(6-Methylhept-5-en-2-yl)cyclohex-2-enol	姜油烯醇
KMW0685	k__Bacteria;p__Firmicutes;c__Bacilli;o__Lactobacillales;f__Aerococcaceae;g__Aerococcus	0.941124	0.941124	0.00509754	trans-Farnesol	（E）-法尼醇
NMW0319	k__Bacteria;p__Firmicutes;c__Bacilli;o__Lactobacillales;f__Aerococcaceae;g__Aerococcus	0.941124	0.941124	0.00509754	2,6,10-Dodecatrienal, 3,7,11-trimethyl-, (E,E)-	合金欢醛
NMW0347	k__Bacteria;p__Firmicutes;c__Bacilli;o__Lactobacillales;f__Aerococcaceae;g__Aerococcus	0.941124	0.941124	0.00509754	2,6,10-Dodecatrienoic acid, 3,7,11-trimethyl-, methyl ester, (E,E)-	（E，E）-3,7,11-三甲基-2,6,10-十二碳三烯酸甲酯
XMW1392	k__Bacteria;p__Firmicutes;c__Clostridia;o__Clostridiales;f__Clostridiaceae;g__unidentified_Clostridiaceae	-0.927634	0.927634	0.00766584	2-Methyl-7-exo-vinylbicyclo[4.2.0]oct-1(2)-ene	2-甲基-7-外乙烯基双环[4.2.0] 辛-1（2）-烯
KMW0267	k__Bacteria;p__Firmicutes;c__Clostridia;o__Clostridiales;f__Clostridiaceae;g__unidentified_Clostridiaceae	-0.927634	0.927634	0.00766584	Benzoic acid, methyl ester	苯甲酸甲酯
KMW0313	k__Bacteria;p__Firmicutes;c__Clostridia;o__Clostridiales;f__Clostridiaceae;g__unidentified_Clostridiaceae	-0.927634	0.927634	0.00766584	Cyclohexanone, 5-methyl-2-(1-methylethyl)-, trans-	反式-5-甲基-2-（1-甲基乙基）-环己酮
NMW0789	k__Bacteria;p__Firmicutes;c__Clostridia;o__Clostridiales;f__Clostridiaceae;g__unidentified_Clostridiaceae	-0.927634	0.927634	0.00766584	Benzene, 1-ethyl-3-methyl-	1-乙基-3-甲基-苯
KMW0158	k__Bacteria;p__Firmicutes;c__Clostridia;o__Clostridiales;f__Clostridiaceae;g__unidentified_Clostridiaceae	-0.927634	0.927634	0.00766584	BenzAldehyde	苯甲醛
XMW0236	k__Bacteria;p__Firmicutes;c__Clostridia;o__Clostridiales;f__Clostridiaceae;g__unidentified_Clostridiaceae	-0.927634	0.927634	0.00766584	Thiazole, 5-ethenyl-4-methyl-	5-乙烯基-4-甲基-噻唑
XMW1311	k__Bacteria;p__Firmicutes;c__Clostridia;o__Clostridiales;f__Clostridiaceae;g__unidentified_Clostridiaceae	-0.927634	0.927634	0.00766584	2-Propenal, 3-(2-furanyl)-	3-（2-呋喃基）-2-丙醛
NMW0012	k__Bacteria;p__Firmicutes;c__Clostridia;o__Clostridiales;f__Clostridiaceae;g__unidentified_Clostridiaceae	0.927634	0.927634	0.00766584	Benzene, 1,2,3-trimethyl-	1,2,3-三甲基苯
XMW0555	k__Bacteria;p__Firmicutes;c__Clostridia;o__Clostridiales;f__Clostridiaceae;g__unidentified_Clostridiaceae	0.927634	0.927634	0.00766584	2-Acetylbenzofuran	2-乙酰基苯并呋喃
KMW0633	k__Bacteria;p__Firmicutes;c__Clostridia;o__Clostridiales;f__Clostridiaceae;g__unidentified_Clostridiaceae	0.927634	0.927634	0.00766584	n-Tridecan-1-ol	十三烷醇
XMW0275	k__Bacteria;p__Firmicutes;c__Clostridia;o__Clostridiales;f__Clostridiaceae;g__unidentified_Clostridiaceae	0.927634	0.927634	0.00766584	3,5,9-Undecatrien-2-one, 6,10-dimethyl-	6,10-二甲基-3,5,9-十一碳烯-2-酮
KMW0643	k__Bacteria;p__Firmicutes;c__Clostridia;o__Clostridiales;f__Clostridiaceae;g__unidentified_Clostridiaceae	0.927634	0.927634	0.00766584	Caryophyllene oxide	氧化石竹烯
XMW1322	k__Bacteria;p__Firmicutes;c__Clostridia;o__Clostridiales;f__Clostridiaceae;g__unidentified_Clostridiaceae	0.927634	0.927634	0.00766584	7(1H)-Pteridinone	7（1H）-哌啶酮
XMW0813	k__Bacteria;p__Firmicutes;c__Clostridia;o__Clostridiales;f__Clostridiaceae;g__unidentified_Clostridiaceae	0.927634	0.927634	0.00766584	Pentanal O-benzyloxime	邻苄基肟戊醛
D429	k__Bacteria;p__Firmicutes;c__Clostridia;o__Clostridiales;f__Clostridiaceae;g__unidentified_Clostridiaceae	0.927634	0.927634	0.00766584	2-Methyl-6-(p-tolyl)hept-2-en-4-ol	2-甲基-6-（对甲苯基）庚-2-烯-4-醇
D352	k__Bacteria;p__Firmicutes;c__Clostridia;o__Clostridiales;f__Clostridiaceae;g__unidentified_Clostridiaceae	0.927634	0.927634	0.00766584	2-Butenal, 2-methyl-4-(2,6,6-trimethyl-1-cyclohexen-1-yl)-	2-甲基-4-（2,6,6-三甲基-1-环己烯-1-基）-2-丁烯醛
XMW0390	k__Bacteria;p__Firmicutes;c__Clostridia;o__Clostridiales;f__Clostridiaceae;g__unidentified_Clostridiaceae	0.927634	0.927634	0.00766584	2,2,4-Trimethyl-1,3-pentanediol diisobutyrate	2,2,4-三甲基-1,3-戊二醇二异丁酸酯
KMW0644	k__Bacteria;p__Firmicutes;c__Clostridia;o__Clostridiales;f__Clostridiaceae;g__unidentified_Clostridiaceae	0.927634	0.927634	0.00766584	1H-Cycloprop[e]azulen-7-ol, decahydro-1,1,7-trimethyl-4-methylene-, [1ar-(1a.alpha.,4a.alpha.,7.beta.,7a.beta.,7b.alpha.)]-	桉油烯醇
XMW0689	k__Bacteria;p__Firmicutes;c__Bacilli;o__Bacillales;f__Sporolactobacillaceae;g__Sporolactobacillus	-0.92582	0.92582	0.00804989	Ethanone, 1-(3,5-dimethylpyrazinyl)-	1-（3,5-二甲基吡嗪基）-乙酮
XMW0879	k__Bacteria;p__Firmicutes;c__Bacilli;o__Bacillales;f__Sporolactobacillaceae;g__Sporolactobacillus	-0.92582	0.92582	0.00804989	Norbornadieone	双环[2.2.1]庚烷-7-酮
XMW1130	k__Bacteria;p__Firmicutes;c__Bacilli;o__Bacillales;f__Sporolactobacillaceae;g__Sporolactobacillus	-0.92582	0.92582	0.00804989	6-bromo-2-Hexanone	6-溴-2-己酮
D335	k__Bacteria;p__Firmicutes;c__Bacilli;o__Bacillales;f__Sporolactobacillaceae;g__Sporolactobacillus	-0.92582	0.92582	0.00804989	Pyrazine, (2-methylpropyl)-	2-甲基丙基吡嗪
KMW0250	k__Bacteria;p__Firmicutes;c__Bacilli;o__Bacillales;f__Sporolactobacillaceae;g__Sporolactobacillus	-0.92582	0.92582	0.00804989	7-Octen-2-ol, 2,6-dimethyl-	2,6-二甲基-7-辛烯-2-醇
D112	k__Bacteria;p__Firmicutes;c__Bacilli;o__Bacillales;f__Sporolactobacillaceae;g__Sporolactobacillus	-0.92582	0.92582	0.00804989	Benzeneacetic acid, methyl ester	苯乙酸甲酯
NMW0793	k__Bacteria;p__Firmicutes;c__Bacilli;o__Bacillales;f__Sporolactobacillaceae;g__Sporolactobacillus	-0.92582	0.92582	0.00804989	Butanoic Acid, 3-hydroxy-3-methyl-	3-羟基-3-甲基-丁酸
KMW0126	k__Bacteria;p__Firmicutes;c__Bacilli;o__Bacillales;f__Sporolactobacillaceae;g__Sporolactobacillus	-0.92582	0.92582	0.00804989	Pyrazine, 2,6-dimethyl-	2,6-二甲基吡嗪
D272	k__Bacteria;p__Firmicutes;c__Bacilli;o__Bacillales;f__Sporolactobacillaceae;g__Sporolactobacillus	-0.92582	0.92582	0.00804989	Butanoic acid, 3-methyl-, 2-methylbutyl ester	3-甲基丁酸2-甲基丁酯
KMW0125	k__Bacteria;p__Firmicutes;c__Bacilli;o__Bacillales;f__Sporolactobacillaceae;g__Sporolactobacillus	-0.92582	0.92582	0.00804989	Pyrazine, 2,5-dimethyl-	2,5-二甲基吡嗪
KMW0129	k__Bacteria;p__Firmicutes;c__Bacilli;o__Bacillales;f__Sporolactobacillaceae;g__Sporolactobacillus	-0.92582	0.92582	0.00804989	2,4-Hexadienal, (E,E)-	2,4-己二醛
KMW0233	k__Bacteria;p__Firmicutes;c__Bacilli;o__Bacillales;f__Sporolactobacillaceae;g__Sporolactobacillus	-0.92582	0.92582	0.00804989	Acetophenone	苯乙酮
NMW0022	k__Bacteria;p__Firmicutes;c__Bacilli;o__Bacillales;f__Sporolactobacillaceae;g__Sporolactobacillus	-0.92582	0.92582	0.00804989	Benzenemethanol, .alpha.-methyl-	α-甲基-苯甲醇
D98	k__Bacteria;p__Firmicutes;c__Bacilli;o__Bacillales;f__Sporolactobacillaceae;g__Sporolactobacillus	-0.92582	0.92582	0.00804989	Benzene, (methylthio)-	（甲硫基）-苯
KMW0301	k__Bacteria;p__Firmicutes;c__Bacilli;o__Bacillales;f__Sporolactobacillaceae;g__Sporolactobacillus	-0.92582	0.92582	0.00804989	Bicyclo[3.1.0]hexan-2-ol, 2-methyl-5-(1-methylethyl)-, (1.alpha.,2.alpha.,5.alpha.)-	(2R,5R)-2-甲基-5-丙烷-2-基双环[3.1.0]己烷-2-醇
D412	k__Bacteria;p__Firmicutes;c__Bacilli;o__Bacillales;f__Sporolactobacillaceae;g__Sporolactobacillus	-0.92582	0.92582	0.00804989	5,7-Octadien-4-one, 2,6-dimethyl-, (Z)-	(5Z)-2,6-二甲基八烯-5,7-二烯-4-酮
KMW0462	k__Bacteria;p__Firmicutes;c__Bacilli;o__Bacillales;f__Sporolactobacillaceae;g__Sporolactobacillus	-0.92582	0.92582	0.00804989	Benzoic acid	苯甲酸
XMW3734	k__Bacteria;p__Firmicutes;c__Bacilli;o__Bacillales;f__Sporolactobacillaceae;g__Sporolactobacillus	-0.92582	0.92582	0.00804989	2-hydroxy-BenzAldehyde	2-羟基苯甲醛
XMW0285	k__Bacteria;p__Firmicutes;c__Bacilli;o__Bacillales;f__Sporolactobacillaceae;g__Sporolactobacillus	-0.92582	0.92582	0.00804989	BenzAldehyde, 4-hydroxy-	4-羟基苯甲醛
XMW0535	k__Bacteria;p__Firmicutes;c__Bacilli;o__Bacillales;f__Sporolactobacillaceae;g__Sporolactobacillus	-0.92582	0.92582	0.00804989	p-Tolylacetic Acid	对甲基苯乙酸
NMW0156	k__Bacteria;p__Firmicutes;c__Bacilli;o__Bacillales;f__Sporolactobacillaceae;g__Sporolactobacillus	-0.92582	0.92582	0.00804989	Benzene, (isothiocyanatomethyl)-	异硫氰酸苯甲酯
D394	k__Bacteria;p__Firmicutes;c__Bacilli;o__Bacillales;f__Sporolactobacillaceae;g__Sporolactobacillus	-0.92582	0.92582	0.00804989	Cyclohexanone, 2-(1-mercapto-1-methylethyl)-5-methyl-, (2S-trans)-	5-甲基-2-（1-甲基-1-硫烷基乙基）环己酮
NMW0157	k__Bacteria;p__Firmicutes;c__Bacilli;o__Bacillales;f__Sporolactobacillaceae;g__Sporolactobacillus	-0.92582	0.92582	0.00804989	Acetamide, N-phenyl-	N-苯基-乙酰胺
D402	k__Bacteria;p__Firmicutes;c__Bacilli;o__Bacillales;f__Sporolactobacillaceae;g__Sporolactobacillus	-0.92582	0.92582	0.00804989	Piperitenone oxide	1-甲基-4-丙-2-亚基-7-氧杂双环[4.1.0]庚烷-5-酮
D457	k__Bacteria;p__Firmicutes;c__Bacilli;o__Bacillales;f__Sporolactobacillaceae;g__Sporolactobacillus	-0.92582	0.92582	0.00804989	1-Hexanol, 5-methyl-2-(1-methylethyl)-, acetate	2-异丙基-5-甲基己酯乙酸
NMW0160	k__Bacteria;p__Firmicutes;c__Bacilli;o__Bacillales;f__Sporolactobacillaceae;g__Sporolactobacillus	-0.92582	0.92582	0.00804989	Benzoic Acid, 2,3-dihydroxy-	2,3-二羟基-苯甲酸
NMW0165	k__Bacteria;p__Firmicutes;c__Bacilli;o__Bacillales;f__Sporolactobacillaceae;g__Sporolactobacillus	-0.92582	0.92582	0.00804989	Orcinol	5-甲基间苯二酚
NMW0169	k__Bacteria;p__Firmicutes;c__Bacilli;o__Bacillales;f__Sporolactobacillaceae;g__Sporolactobacillus	-0.92582	0.92582	0.00804989	1,2,3-Benzenetriol	1,2,3-苯三醇
XMW0443	k__Bacteria;p__Firmicutes;c__Bacilli;o__Bacillales;f__Sporolactobacillaceae;g__Sporolactobacillus	-0.92582	0.92582	0.00804989	(E)-2,6-Dimethylocta-3,7-diene-2,6-diol	（E）-2,6-二甲基辛基-3,7-二烯-2,6-二醇
KMW0474	k__Bacteria;p__Firmicutes;c__Bacilli;o__Bacillales;f__Sporolactobacillaceae;g__Sporolactobacillus	-0.92582	0.92582	0.00804989	2-Undecanone	甲基壬基甲酮
KMW0537	k__Bacteria;p__Firmicutes;c__Bacilli;o__Bacillales;f__Sporolactobacillaceae;g__Sporolactobacillus	-0.92582	0.92582	0.00804989	Cyclohexane, 1-ethenyl-1-methyl-2,4-bis(1-methylethenyl)-, (1.alpha.,2.beta.,4.beta.)-	(-)-顺式-Β-榄香烯
XMW0663	k__Bacteria;p__Firmicutes;c__Bacilli;o__Bacillales;f__Sporolactobacillaceae;g__Sporolactobacillus	-0.92582	0.92582	0.00804989	3,5-Dimethyl-1-butylpyrazole	3,5-二甲基-1-丁基吡唑
XMW0304	k__Bacteria;p__Firmicutes;c__Bacilli;o__Bacillales;f__Sporolactobacillaceae;g__Sporolactobacillus	-0.92582	0.92582	0.00804989	Butanoic acid, 5-hexenyl ester	5-丁酸己烯酯
XMW0542	k__Bacteria;p__Firmicutes;c__Bacilli;o__Bacillales;f__Sporolactobacillaceae;g__Sporolactobacillus	-0.92582	0.92582	0.00804989	1-Cyclohexene-1-carboxaldehyde, 4-(1-methylethyl)-	4-（1-甲基乙基）-1-环己烯-1-甲醛
XMW0080	k__Bacteria;p__Firmicutes;c__Bacilli;o__Bacillales;f__Sporolactobacillaceae;g__Sporolactobacillus	-0.92582	0.92582	0.00804989	3-Octen-1-ol, acetate, (Z)-	（E）-3-辛烯基乙酸酯
NMW0099	k__Bacteria;p__Firmicutes;c__Bacilli;o__Bacillales;f__Sporolactobacillaceae;g__Sporolactobacillus	-0.92582	0.92582	0.00804989	Quinoline	喹啉
XMW1444	k__Bacteria;p__Firmicutes;c__Bacilli;o__Bacillales;f__Sporolactobacillaceae;g__Sporolactobacillus	-0.92582	0.92582	0.00804989	Carvenone	3-异丙基-6-甲基-2-环己烯-1-酮
KMW0513	k__Bacteria;p__Firmicutes;c__Bacilli;o__Bacillales;f__Sporolactobacillaceae;g__Sporolactobacillus	-0.92582	0.92582	0.00804989	2-Undecenal	2-十一烯醛
NMW0151	k__Bacteria;p__Firmicutes;c__Bacilli;o__Bacillales;f__Sporolactobacillaceae;g__Sporolactobacillus	-0.92582	0.92582	0.00804989	Bicyclo[3.1.1]hept-2-ene-2-carboxylic acid, 6,6-dimethyl-	6,6-二甲基-双环[3.1.1]庚-2-烯-2-羧酸
w18	k__Bacteria;p__Firmicutes;c__Bacilli;o__Bacillales;f__Sporolactobacillaceae;g__Sporolactobacillus	-0.92582	0.92582	0.00804989	2,7-Octadiene-1,6-diol, 2,6-dimethyl-, (Z)-	（Z）-2,6-二甲基-2,7-辛二烯-1,6-二醇
NMW0153	k__Bacteria;p__Firmicutes;c__Bacilli;o__Bacillales;f__Sporolactobacillaceae;g__Sporolactobacillus	-0.92582	0.92582	0.00804989	Phenol, 4-butyl-	4-丁基-苯酚
XMW1088	k__Bacteria;p__Firmicutes;c__Bacilli;o__Bacillales;f__Sporolactobacillaceae;g__Sporolactobacillus	-0.92582	0.92582	0.00804989	4-Hydroxy-2-methylacetophenone	4-羟基-2-甲基苯乙酮
KMW0517	k__Bacteria;p__Firmicutes;c__Bacilli;o__Bacillales;f__Sporolactobacillaceae;g__Sporolactobacillus	-0.92582	0.92582	0.00804989	2-Undecenal, E-	（E）-2-十一烯醛
NMW0158	k__Bacteria;p__Firmicutes;c__Bacilli;o__Bacillales;f__Sporolactobacillaceae;g__Sporolactobacillus	-0.92582	0.92582	0.00804989	Benzene, 1-methoxy-2-nitro-	1-甲氧基-2-硝基-苯
D445	k__Bacteria;p__Firmicutes;c__Bacilli;o__Bacillales;f__Sporolactobacillaceae;g__Sporolactobacillus	-0.92582	0.92582	0.00804989	Furfuryl hexanoate	己酸糠酯
XMW1316	k__Bacteria;p__Firmicutes;c__Bacilli;o__Bacillales;f__Sporolactobacillaceae;g__Sporolactobacillus	-0.92582	0.92582	0.00804989	4-Methoxyformanilide	4-甲氧基甲酰苯胺
NMW0159	k__Bacteria;p__Firmicutes;c__Bacilli;o__Bacillales;f__Sporolactobacillaceae;g__Sporolactobacillus	-0.92582	0.92582	0.00804989	Hexanedioic Acid	己二酸
WMW0217	k__Bacteria;p__Firmicutes;c__Bacilli;o__Bacillales;f__Sporolactobacillaceae;g__Sporolactobacillus	-0.92582	0.92582	0.00804989	2-Octenal, 2-butyl-	2-丁基-2-辛醇
KMW0530	k__Bacteria;p__Firmicutes;c__Bacilli;o__Bacillales;f__Sporolactobacillaceae;g__Sporolactobacillus	-0.92582	0.92582	0.00804989	Geranyl acetate	乙酸香叶酯
XMW0781	k__Bacteria;p__Firmicutes;c__Bacilli;o__Bacillales;f__Sporolactobacillaceae;g__Sporolactobacillus	-0.92582	0.92582	0.00804989	2-Nitrophenyl acetate	2-硝基苯基乙酸酯
NMW0167	k__Bacteria;p__Firmicutes;c__Bacilli;o__Bacillales;f__Sporolactobacillaceae;g__Sporolactobacillus	-0.92582	0.92582	0.00804989	Resorcinol monoacetate	单乙酸间苯二酚酯
XMW0379	k__Bacteria;p__Firmicutes;c__Bacilli;o__Bacillales;f__Sporolactobacillaceae;g__Sporolactobacillus	-0.92582	0.92582	0.00804989	Bicyclo[5.2.0]nonane, 2-methylene-4,8,8-trimethyl-4-vinyl-	2-亚甲基-4,8,8-三甲基-4-乙烯基-双环[5.2.0]壬烷
w39	k__Bacteria;p__Firmicutes;c__Bacilli;o__Bacillales;f__Sporolactobacillaceae;g__Sporolactobacillus	-0.92582	0.92582	0.00804989	2-Butanone, 4-(2,6,6-trimethyl-2-cyclohexen-1-yl)-	4-（2,6,6-三甲基-2-环己烯-1-基）-2-丁酮
KMW0696	k__Bacteria;p__Firmicutes;c__Bacilli;o__Bacillales;f__Sporolactobacillaceae;g__Sporolactobacillus	-0.92582	0.92582	0.00804989	Phenol, 2-methoxy-4-propyl-	4-丙基愈创木酚
GMW0087	k__Bacteria;p__Firmicutes;c__Bacilli;o__Bacillales;f__Sporolactobacillaceae;g__Sporolactobacillus	-0.92582	0.92582	0.00804989	(E)-2-Decenal	反式-2-癸烯醛
NMW0389	k__Bacteria;p__Firmicutes;c__Bacilli;o__Bacillales;f__Sporolactobacillaceae;g__Sporolactobacillus	-0.92582	0.92582	0.00804989	Aminopyrine	氨基比林
XMW1274	k__Bacteria;p__Firmicutes;c__Bacilli;o__Bacillales;f__Sporolactobacillaceae;g__Sporolactobacillus	-0.92582	0.92582	0.00804989	8-(2,6-Dimethyl-hepta-1,5-dienyl)-3,7,7-trimethyl-bicyclo[4.2.0]oct-2-ene	8-（2,6-二甲基-庚-1,5-二烯基）-3,7,7-三甲基-双环[4.2.0]辛-2-烯
QMW0530	k__Bacteria;p__Firmicutes;c__Bacilli;o__Bacillales;f__Sporolactobacillaceae;g__Sporolactobacillus	-0.92582	0.92582	0.00804989	2-Bromo dodecane	2-溴十二烷
XMW1443	k__Bacteria;p__Firmicutes;c__Bacilli;o__Bacillales;f__Sporolactobacillaceae;g__Sporolactobacillus	-0.92582	0.92582	0.00804989	Benzoic acid, 1,2,3,4,5-pentamethylcyclopenta-2,4-dienyl ester	1,2,3,4,5-五甲基环戊-2,4-二烯基酯-苯甲酸
WMW0146	k__Bacteria;p__Firmicutes;c__Bacilli;o__Bacillales;f__Sporolactobacillaceae;g__Sporolactobacillus	-0.92582	0.92582	0.00804989	.alpha.-Maaliene	α-马榄烯
D369	k__Bacteria;p__Firmicutes;c__Bacilli;o__Bacillales;f__Sporolactobacillaceae;g__Sporolactobacillus	-0.92582	0.92582	0.00804989	Kessane	阔叶缬草醚
NMW0308	k__Bacteria;p__Firmicutes;c__Bacilli;o__Bacillales;f__Sporolactobacillaceae;g__Sporolactobacillus	-0.92582	0.92582	0.00804989	2,6,9,11-Dodecatetraenal, 2,6,10-trimethyl-	2,6,10-三甲基-2,6,9,11-十二碳烯醛
XMW0264	k__Bacteria;p__Firmicutes;c__Bacilli;o__Bacillales;f__Sporolactobacillaceae;g__Sporolactobacillus	-0.92582	0.92582	0.00804989	Bicyclo[4.4.0]dec-1-ene, 2-isopropyl-5-methyl-9-methylene-	2-异丙基-5-甲基-9-亚甲基-双环[4.4.0]癸-1-烯
WMW0051	k__Bacteria;p__Firmicutes;c__Bacilli;o__Bacillales;f__Sporolactobacillaceae;g__Sporolactobacillus	-0.92582	0.92582	0.00804989	β-Ionone	β-紫罗兰酮
XMW1242	k__Bacteria;p__Firmicutes;c__Bacilli;o__Bacillales;f__Sporolactobacillaceae;g__Sporolactobacillus	-0.92582	0.92582	0.00804989	Hexanoic acid, anhydride	己酸酐
XMW0940	k__Bacteria;p__Firmicutes;c__Bacilli;o__Bacillales;f__Sporolactobacillaceae;g__Sporolactobacillus	-0.92582	0.92582	0.00804989	Benzenemethanol, .alpha.-2-cyclohexen-1-yl-	α.-2-环己烯-1-基-苯甲醇
XMW0862	k__Bacteria;p__Firmicutes;c__Bacilli;o__Bacillales;f__Sporolactobacillaceae;g__Sporolactobacillus	-0.92582	0.92582	0.00804989	3,5-Diisopropylsalicylic Acid	3,5-二异丙基水杨酸
XMW0564	k__Bacteria;p__Firmicutes;c__Bacilli;o__Bacillales;f__Sporolactobacillaceae;g__Sporolactobacillus	-0.92582	0.92582	0.00804989	1H-Naphtho[2,1-b]pyran, 3-ethenyldodecahydro-3,4a,7,7,10a-pentamethyl-, [3S-(3.alpha.,4a.alpha.,6a.beta.,10a.alpha.,10b.beta.)]-	[3S-（3α，4aα，6aβ，10a。 alpha。，10b.beta。）]-3-乙烯基十二烷基-3,4a，7,7,10a-五甲基-1H-萘并[2，1-b]吡喃
XMW1343	k__Bacteria;p__Firmicutes;c__Bacilli;o__Bacillales;f__Sporolactobacillaceae;g__Sporolactobacillus	-0.92582	0.92582	0.00804989	1-(3-Ethoxyphenyl)acetone	1-（3-乙氧基苯基）丙酮
XMW1336	k__Bacteria;p__Firmicutes;c__Bacilli;o__Bacillales;f__Sporolactobacillaceae;g__Sporolactobacillus	-0.92582	0.92582	0.00804989	N-Benzyloxy-2-carbomethoxyaziridine	N-苄氧基-2-碳甲氧基氮丙啶
XMW0385	k__Bacteria;p__Firmicutes;c__Bacilli;o__Bacillales;f__Sporolactobacillaceae;g__Sporolactobacillus	-0.92582	0.92582	0.00804989	Carotol	(3R,3aS,8aR)-6,8a-二甲基-3-丙酰-2-基-1,2,3,4,5,8-六氢甘菊-3a-醇
XMW0558	k__Bacteria;p__Firmicutes;c__Bacilli;o__Bacillales;f__Sporolactobacillaceae;g__Sporolactobacillus	-0.92582	0.92582	0.00804989	1,4-Methanoazulen-9-ol, decahydro-1,5,5,8a-tetramethyl-, [1R-(1.alpha.,3a.beta.,4.alpha.,8a.beta.,9S*)]-	[1R-（1α，3aβ，4α，8aβ，9S *） ]-十氢-1,5,5,8a-四甲基-1,4-甲烷七氮烯-9-醇
D421	k__Bacteria;p__Firmicutes;c__Bacilli;o__Bacillales;f__Sporolactobacillaceae;g__Sporolactobacillus	-0.92582	0.92582	0.00804989	Naphtho[2,1-b]furan, dodecahydro-3a,6,6,9a-tetramethyl-	十二氢-3a，6,6,9a-四甲基-萘并[2,1-b]呋喃
D343	k__Bacteria;p__Firmicutes;c__Bacilli;o__Bacillales;f__Sporolactobacillaceae;g__Sporolactobacillus	-0.92582	0.92582	0.00804989	3-Methoxyphenyl acetone	3-甲氧苯基丙酮
XMW1100	k__Bacteria;p__Firmicutes;c__Bacilli;o__Bacillales;f__Sporolactobacillaceae;g__Sporolactobacillus	-0.92582	0.92582	0.00804989	2-Buten-1-one, 1-(2,6,6-trimethyl-1-cyclohexen-1-yl)-	1-（2,6,6-三甲基-1-环己烯-1-基）-2-丁烯-1-酮
XMW1189	k__Bacteria;p__Firmicutes;c__Bacilli;o__Bacillales;f__Sporolactobacillaceae;g__Sporolactobacillus	-0.92582	0.92582	0.00804989	Benzoic acid, 3,5-dihydroxy-, methyl ester	3,5-二羟基苯甲酸甲酯
WMW0043	k__Bacteria;p__Firmicutes;c__Bacilli;o__Bacillales;f__Sporolactobacillaceae;g__Sporolactobacillus	-0.92582	0.92582	0.00804989	d-Nerolidol	d-橙花醇
XMW1036	k__Bacteria;p__Firmicutes;c__Bacilli;o__Bacillales;f__Sporolactobacillaceae;g__Sporolactobacillus	-0.92582	0.92582	0.00804989	Cyclobuta[1,2:3,4]dicyclooctene, 1,2,5,6,6a,6b,7,8,11,12,12a,12b-dodecahydro-, (6a.alpha.,6b.beta.,12a.alpha.,12b.beta.)-	12b-十二烷基-（6a.α。，6b。 12a.α。，12b.β。）-1,2,5,6,6a，6b，7,8,11,12,12a-环戊[1,2：3,4]二环辛烯
NMW0306	k__Bacteria;p__Firmicutes;c__Bacilli;o__Bacillales;f__Sporolactobacillaceae;g__Sporolactobacillus	-0.92582	0.92582	0.00804989	(Z)-epi-.beta.-Santalol	（Z）-表-β-檀香醇
XMW0563	k__Bacteria;p__Firmicutes;c__Bacilli;o__Bacillales;f__Sporolactobacillaceae;g__Sporolactobacillus	-0.92582	0.92582	0.00804989	Naphthalene, decahydro-1,1,4a-trimethyl-6-methylene-5-(3-methylene-4-pentenyl)-, [4aS-(4a.alpha.,5.alpha.,8a.beta.)]-	(4aS,5S,8aS)-1,1,4A-三甲基-6-亚甲基-5-(3-亚甲基-4-戊烯-1-基)十氢萘
XMW0010	k__Bacteria;p__Firmicutes;c__Bacilli;o__Bacillales;f__Sporolactobacillaceae;g__Sporolactobacillus	-0.92582	0.92582	0.00804989	1,3,6,10-Cyclotetradecatetraene, 3,7,11-trimethyl-14-(1-methylethyl)-, [S-(E,Z,E,E)]-	西柏烯
XMW0648	k__Bacteria;p__Firmicutes;c__Bacilli;o__Bacillales;f__Sporolactobacillaceae;g__Sporolactobacillus	0.92582	0.92582	0.00804989	3-Hexanone, 2,2-dimethyl-	2,2-二甲基-3-己酮
NMW0766	k__Bacteria;p__Firmicutes;c__Bacilli;o__Bacillales;f__Sporolactobacillaceae;g__Sporolactobacillus	0.92582	0.92582	0.00804989	2-Propenoic acid, butyl ester	丙烯酸丁酯
KMW0453	k__Bacteria;p__Firmicutes;c__Bacilli;o__Bacillales;f__Sporolactobacillaceae;g__Sporolactobacillus	0.92582	0.92582	0.00804989	Linalyl acetate	乙酸芳樟酯
XMW0980	k__Bacteria;p__Firmicutes;c__Bacilli;o__Bacillales;f__Sporolactobacillaceae;g__Sporolactobacillus	0.92582	0.92582	0.00804989	(1R,3aR,4aR,8aR)-1,4,4,6-Tetramethyl-1,2,3,3a,4,4a,7,8-octahydrocyclopenta[1,4]cyclobuta[1,2]benzene	（1R，3aR，4aR，8aR）-1,4,4,6-四甲基-1,2,3,3a，4,4a，7,8-八氢环戊[1,4]环丁[1,2]苯
WMW0172	k__Bacteria;p__Firmicutes;c__Bacilli;o__Bacillales;f__Sporolactobacillaceae;g__Sporolactobacillus	0.92582	0.92582	0.00804989	TRANS-ANETHOLE	（E）-茴香脑
XMW0856	k__Bacteria;p__Firmicutes;c__Bacilli;o__Bacillales;f__Sporolactobacillaceae;g__Sporolactobacillus	0.92582	0.92582	0.00804989	1-Butanone, 2-hydroxy-1-phenyl-	2-羟基-1-苯基-1-丁酮
XMW1038	k__Bacteria;p__Firmicutes;c__Bacilli;o__Bacillales;f__Sporolactobacillaceae;g__Sporolactobacillus	0.92582	0.92582	0.00804989	Longifolenaldehyde	3,3,7-三甲基三环[5.4.0.02,9]十一烷-8-甲醛
KMW0604	k__Bacteria;p__Firmicutes;c__Bacilli;o__Bacillales;f__Sporolactobacillaceae;g__Sporolactobacillus	0.92582	0.92582	0.00804989	(1S,2E,6E,10R)-3,7,11,11-Tetramethylbicyclo[8.1.0]undeca-2,6-diene	3,6,6,9-四甲基-4,4a,5,6,7,9a-六氢-1h-苯并[7]环烯
XMW1255	k__Bacteria;p__Firmicutes;c__Bacilli;o__Bacillales;f__Sporolactobacillaceae;g__Sporolactobacillus	0.92582	0.92582	0.00804989	Octanoic acid, 2-pentyl ester	辛酸戊-2-基酯
WMW0194	k__Bacteria;p__Firmicutes;c__Clostridia;o__Clostridiales;f__Clostridiaceae;g__unidentified_Clostridiaceae	-0.924062	0.924062	0.00843099	Thujone	α-侧柏酮

## Sheet: Sheet1
	Index	Taxonomy	Correlation	P-value	Compounds	物质
LCF0vsLCF5	XMW0775	k__Bacteria;p__Firmicutes;c__Bacilli;o__unidentified_Bacilli;f__Staphylococcaceae;g__Staphylococcus	1	0	1-Undecene, 9-methyl-	9-甲基-1-十一碳烯
	KMW0482	k__Bacteria;p__Cyanobacteria;c__unidentified_Cyanobacteria;o__unidentified_Cyanobacteria;f__unidentified_Cyanobacteria;g__unidentified_Cyanobacteria	1	0	2,4-Decadienal, (E,E)-	反式-2,4-癸二烯醛
	KMW0456	k__Bacteria;p__Cyanobacteria;c__unidentified_Cyanobacteria;o__unidentified_Cyanobacteria;f__unidentified_Cyanobacteria;g__unidentified_Cyanobacteria	1	0	1-Decanol	癸醇
	XMW1182	k__Bacteria;p__Cyanobacteria;c__unidentified_Cyanobacteria;o__unidentified_Cyanobacteria;f__unidentified_Cyanobacteria;g__unidentified_Cyanobacteria	1	0	Di-epi-.alpha.-cedrene-(I)	2,6,6,8-四甲基三环[5.3.1.01,5]十一碳-9-烯
	NMW0113	k__Bacteria;p__Cyanobacteria;c__unidentified_Cyanobacteria;o__unidentified_Cyanobacteria;f__unidentified_Cyanobacteria;g__unidentified_Cyanobacteria	1	0	6-Octen-1-ol, 3,7-dimethyl-, formate	甲酸香茅酯
	KMW0430	k__Bacteria;p__Cyanobacteria;c__unidentified_Cyanobacteria;o__unidentified_Cyanobacteria;f__unidentified_Cyanobacteria;g__unidentified_Cyanobacteria	1	0	Citronellol	香茅醇
	XMW0164	k__Bacteria;p__Cyanobacteria;c__unidentified_Cyanobacteria;o__unidentified_Cyanobacteria;f__unidentified_Cyanobacteria;g__unidentified_Cyanobacteria	1	0	1-Oxaspiro[4.5]dec-6-ene, 2,6,10,10-tetramethyl-	茶螺烷
	KMW0528	k__Bacteria;p__Cyanobacteria;c__unidentified_Cyanobacteria;o__unidentified_Cyanobacteria;f__unidentified_Cyanobacteria;g__unidentified_Cyanobacteria	1	0	Hexanoic acid, 3-hexenyl ester, (Z)-	(Z)-己酸-3-己烯酯
	KMW0530	k__Bacteria;p__Cyanobacteria;c__unidentified_Cyanobacteria;o__unidentified_Cyanobacteria;f__unidentified_Cyanobacteria;g__unidentified_Cyanobacteria	1	0	Geranyl acetate	乙酸香叶酯
	WMW0010	k__Bacteria;p__Cyanobacteria;c__unidentified_Cyanobacteria;o__unidentified_Cyanobacteria;f__unidentified_Cyanobacteria;g__unidentified_Cyanobacteria	1	0	beta-Elemen	Β-榄香烯
	XMW1408	k__Bacteria;p__Cyanobacteria;c__unidentified_Cyanobacteria;o__unidentified_Cyanobacteria;f__unidentified_Cyanobacteria;g__unidentified_Cyanobacteria	1	0	1H-Cyclopropa[a]naphthalene, 1a,2,3,3a,4,5,6,7b-octahydro-1,1,3a,7-tetramethyl-, [1aR-(1a.alpha.,3a.alpha.,7b.alpha.)]-	[1aR-（1aα。，3a。 ，7b.α。）]-1a，2,3,3a，4,5,6,7b-八氢-1,1,3a，7-四甲基-1H-环丙烷[a]萘
	WMW0021	k__Bacteria;p__Cyanobacteria;c__unidentified_Cyanobacteria;o__unidentified_Cyanobacteria;f__unidentified_Cyanobacteria;g__unidentified_Cyanobacteria	1	0	trans-Calamenene	反式菖蒲烯
	XMW1099	k__Bacteria;p__Cyanobacteria;c__unidentified_Cyanobacteria;o__unidentified_Cyanobacteria;f__unidentified_Cyanobacteria;g__unidentified_Cyanobacteria	1	0	Hexanoic acid, 1-methylhexyl ester	1-己酸甲基己酯
	KMW0574	k__Bacteria;p__Cyanobacteria;c__unidentified_Cyanobacteria;o__unidentified_Cyanobacteria;f__unidentified_Cyanobacteria;g__unidentified_Cyanobacteria	1	0	2-Propenoic acid, 3-phenyl-, ethyl ester	肉桂酸乙酯
	KMW0102	k__Bacteria;p__Cyanobacteria;c__unidentified_Cyanobacteria;o__unidentified_Cyanobacteria;f__unidentified_Cyanobacteria;g__unidentified_Cyanobacteria	-1	0	1-Hexanol	己醇
	NMW0766	k__Bacteria;p__Cyanobacteria;c__unidentified_Cyanobacteria;o__unidentified_Cyanobacteria;f__unidentified_Cyanobacteria;g__unidentified_Cyanobacteria	-1	0	2-Propenoic acid, butyl ester	丙烯酸丁酯
	XMW0600	k__Bacteria;p__Firmicutes;c__Bacilli;o__unidentified_Bacilli;f__Staphylococcaceae;g__Staphylococcus	-1	0	Octane, 3,3-dimethyl-	3,3-二甲基辛烷
PEF0vsPEF5	XMW0126	k__Bacteria;p__Firmicutes;c__Bacilli;o__unidentified_Bacilli;f__Staphylococcaceae;g__Staphylococcus	-1	0	Benzene, 1-methyl-3-(1-methylethyl)-	1-甲基-3-（1-甲基乙基）-苯
	XMW0555	k__Bacteria;p__Proteobacteria;c__Gammaproteobacteria;o__Xanthomonadales;f__Xanthomonadaceae;g__Stenotrophomonas	-1	0	2-Acetylbenzofuran	2-乙酰基苯并呋喃
	XMW0423	k__Bacteria;p__Proteobacteria;c__Gammaproteobacteria;o__Burkholderiales;f__Burkholderiaceae;g__Ralstonia	-1	0	6,8-Nonadien-2-one, 8-methyl-5-(1-methylethyl)-, (E)-	（E）-8-甲基-5-（1-甲基乙基）-6,8-壬二烯-2-酮
	NMW0308	k__Bacteria;p__Proteobacteria;c__Gammaproteobacteria;o__Xanthomonadales;f__Xanthomonadaceae;g__Stenotrophomonas	-1	0	2,6,9,11-Dodecatetraenal, 2,6,10-trimethyl-	2,6,10-三甲基-2,6,9,11-十二碳烯醛
	XMW0940	k__Bacteria;p__Proteobacteria;c__Gammaproteobacteria;o__Xanthomonadales;f__Xanthomonadaceae;g__Stenotrophomonas	-1	0	Benzenemethanol, .alpha.-2-cyclohexen-1-yl-	α.-2-环己烯-1-基-苯甲醇
	XMW0558	k__Bacteria;p__Proteobacteria;c__Gammaproteobacteria;o__Xanthomonadales;f__Xanthomonadaceae;g__Stenotrophomonas	-1	0	1,4-Methanoazulen-9-ol, decahydro-1,5,5,8a-tetramethyl-, [1R-(1.alpha.,3a.beta.,4.alpha.,8a.beta.,9S*)]-	[1R-（1α，3aβ，4α，8aβ，9S *） ]-十氢-1,5,5,8a-四甲基-1,4-甲烷七氮烯-9-醇
YXF0vsYXF5	NMW0256	k__Bacteria;p__Proteobacteria;c__Gammaproteobacteria;o__Xanthomonadales;f__Xanthomonadaceae;g__Stenotrophomonas	-1	0	Phenol, 4-(1,1,3,3-tetramethylbutyl)-	4-（1,1,3,3-四甲基丁基）-苯酚
	XMW0648	k__Bacteria;p__Firmicutes;c__Bacilli;o__unidentified_Bacilli;f__Staphylococcaceae;g__Staphylococcus	1	1	0	3-Hexanone, 2,2-dimethyl-	2,2-二甲基-3-己酮
	XMW0366	k__Bacteria;p__Proteobacteria;c__Gammaproteobacteria;o__Enterobacterales;f__Erwiniaceae;g__Pantoea	1	1	0	Benzene, 1,2,3,5-tetramethyl-	1,2,3,5-四甲基苯
	D412	k__Bacteria;p__Proteobacteria;c__Gammaproteobacteria;o__Burkholderiales;f__Sutterellaceae;g__Parasutterella	1	1	0	5,7-Octadien-4-one, 2,6-dimethyl-, (Z)-	(5Z)-2,6-二甲基八烯-5,7-二烯-4-酮
	NMW0167	k__Bacteria;p__Proteobacteria;c__Gammaproteobacteria;o__Burkholderiales;f__Sutterellaceae;g__Parasutterella	1	1	0	Resorcinol monoacetate	单乙酸间苯二酚酯
	w39	k__Bacteria;p__Proteobacteria;c__Gammaproteobacteria;o__Burkholderiales;f__Sutterellaceae;g__Parasutterella	1	1	0	2-Butanone, 4-(2,6,6-trimethyl-2-cyclohexen-1-yl)-	4-（2,6,6-三甲基-2-环己烯-1-基）-2-丁酮
	XMW1038	k__Bacteria;p__Firmicutes;c__Bacilli;o__unidentified_Bacilli;f__Staphylococcaceae;g__Staphylococcus	1	1	0	Longifolenaldehyde	3,3,7-三甲基三环[5.4.0.02,9]十一烷-8-甲醛
	XMW0689	k__Bacteria;p__Firmicutes;c__Bacilli;o__unidentified_Bacilli;f__Staphylococcaceae;g__Staphylococcus	-1	1	0	Ethanone, 1-(3,5-dimethylpyrazinyl)-	1-（3,5-二甲基吡嗪基）-乙酮
	XMW0771	k__Bacteria;p__Actinobacteria;c__unidentified_Actinobacteria;o__Corynebacteriales;f__Corynebacteriaceae;g__Corynebacterium	-1	1	0	1,5-Cyclooctadiene, 3,4-dimethyl-	3,4-二甲基-1,5-环辛二烯
	XMW0879	k__Bacteria;p__Firmicutes;c__Bacilli;o__unidentified_Bacilli;f__Staphylococcaceae;g__Staphylococcus	-1	1	0	Norbornadieone	双环[2.2.1]庚烷-7-酮
	XMW1130	k__Bacteria;p__Firmicutes;c__Bacilli;o__unidentified_Bacilli;f__Staphylococcaceae;g__Staphylococcus	-1	1	0	6-bromo-2-Hexanone	6-溴-2-己酮
	D112	k__Bacteria;p__Firmicutes;c__Bacilli;o__unidentified_Bacilli;f__Staphylococcaceae;g__Staphylococcus	-1	1	0	Benzeneacetic acid, methyl ester	苯乙酸甲酯
	XMW0671	k__Bacteria;p__Actinobacteria;c__unidentified_Actinobacteria;o__Corynebacteriales;f__Corynebacteriaceae;g__Corynebacterium	-1	1	0	1,7-Diazabicyclo[2.2.0]heptane	1,7-二氮杂双环[2.2.0]庚烷
	NMW0793	k__Bacteria;p__Firmicutes;c__Bacilli;o__unidentified_Bacilli;f__Staphylococcaceae;g__Staphylococcus	-1	1	0	Butanoic Acid, 3-hydroxy-3-methyl-	3-羟基-3-甲基-丁酸
	XMW0282	k__Bacteria;p__Actinobacteria;c__unidentified_Actinobacteria;o__Corynebacteriales;f__Corynebacteriaceae;g__Corynebacterium	-1	1	0	2,6-Dimethyldecane	2,6-二甲基癸烷
	D272	k__Bacteria;p__Firmicutes;c__Bacilli;o__unidentified_Bacilli;f__Staphylococcaceae;g__Staphylococcus	-1	1	0	Butanoic acid, 3-methyl-, 2-methylbutyl ester	3-甲基丁酸2-甲基丁酯
	KMW0301	k__Bacteria;p__Firmicutes;c__Bacilli;o__unidentified_Bacilli;f__Staphylococcaceae;g__Staphylococcus	-1	1	0	Bicyclo[3.1.0]hexan-2-ol, 2-methyl-5-(1-methylethyl)-, (1.alpha.,2.alpha.,5.alpha.)-	(2R,5R)-2-甲基-5-丙烷-2-基双环[3.1.0]己烷-2-醇
	KMW0462	k__Bacteria;p__Firmicutes;c__Bacilli;o__unidentified_Bacilli;f__Staphylococcaceae;g__Staphylococcus	-1	1	0	Benzoic acid	苯甲酸
	XMW0285	k__Bacteria;p__Firmicutes;c__Bacilli;o__unidentified_Bacilli;f__Staphylococcaceae;g__Staphylococcus	-1	1	0	BenzAldehyde, 4-hydroxy-	4-羟基苯甲醛
	XMW0535	k__Bacteria;p__Firmicutes;c__Bacilli;o__unidentified_Bacilli;f__Staphylococcaceae;g__Staphylococcus	-1	1	0	p-Tolylacetic Acid	对甲基苯乙酸
	NMW0156	k__Bacteria;p__Firmicutes;c__Bacilli;o__unidentified_Bacilli;f__Staphylococcaceae;g__Staphylococcus	-1	1	0	Benzene, (isothiocyanatomethyl)-	异硫氰酸苯甲酯
	D394	k__Bacteria;p__Firmicutes;c__Bacilli;o__unidentified_Bacilli;f__Staphylococcaceae;g__Staphylococcus	-1	1	0	Cyclohexanone, 2-(1-mercapto-1-methylethyl)-5-methyl-, (2S-trans)-	5-甲基-2-（1-甲基-1-硫烷基乙基）环己酮
	NMW0157	k__Bacteria;p__Firmicutes;c__Bacilli;o__unidentified_Bacilli;f__Staphylococcaceae;g__Staphylococcus	-1	1	0	Acetamide, N-phenyl-	N-苯基-乙酰胺
	D402	k__Bacteria;p__Firmicutes;c__Bacilli;o__unidentified_Bacilli;f__Staphylococcaceae;g__Staphylococcus	-1	1	0	Piperitenone oxide	1-甲基-4-丙-2-亚基-7-氧杂双环[4.1.0]庚烷-5-酮
	NMW0160	k__Bacteria;p__Firmicutes;c__Bacilli;o__unidentified_Bacilli;f__Staphylococcaceae;g__Staphylococcus	-1	1	0	Benzoic Acid, 2,3-dihydroxy-	2,3-二羟基-苯甲酸
	NMW0165	k__Bacteria;p__Firmicutes;c__Bacilli;o__unidentified_Bacilli;f__Staphylococcaceae;g__Staphylococcus	-1	1	0	Orcinol	5-甲基间苯二酚
	NMW0169	k__Bacteria;p__Firmicutes;c__Bacilli;o__unidentified_Bacilli;f__Staphylococcaceae;g__Staphylococcus	-1	1	0	1,2,3-Benzenetriol	1,2,3-苯三醇
	XMW0542	k__Bacteria;p__Firmicutes;c__Bacilli;o__unidentified_Bacilli;f__Staphylococcaceae;g__Staphylococcus	-1	1	0	1-Cyclohexene-1-carboxaldehyde, 4-(1-methylethyl)-	4-（1-甲基乙基）-1-环己烯-1-甲醛
	D430	k__Bacteria;p__Actinobacteria;c__unidentified_Actinobacteria;o__Corynebacteriales;f__Corynebacteriaceae;g__Corynebacterium	-1	1	0	5-Acetyl-2,4-dimethylthiazole	5-乙酰基-2,4-二甲基噻唑
	NMW0151	k__Bacteria;p__Firmicutes;c__Bacilli;o__unidentified_Bacilli;f__Staphylococcaceae;g__Staphylococcus	-1	1	0	Bicyclo[3.1.1]hept-2-ene-2-carboxylic acid, 6,6-dimethyl-	6,6-二甲基-双环[3.1.1]庚-2-烯-2-羧酸
	w18	k__Bacteria;p__Firmicutes;c__Bacilli;o__unidentified_Bacilli;f__Staphylococcaceae;g__Staphylococcus	-1	1	0	2,7-Octadiene-1,6-diol, 2,6-dimethyl-, (Z)-	（Z）-2,6-二甲基-2,7-辛二烯-1,6-二醇
	NMW0153	k__Bacteria;p__Firmicutes;c__Bacilli;o__unidentified_Bacilli;f__Staphylococcaceae;g__Staphylococcus	-1	1	0	Phenol, 4-butyl-	4-丁基-苯酚
	XMW1088	k__Bacteria;p__Firmicutes;c__Bacilli;o__unidentified_Bacilli;f__Staphylococcaceae;g__Staphylococcus	-1	1	0	4-Hydroxy-2-methylacetophenone	4-羟基-2-甲基苯乙酮
	KMW0517	k__Bacteria;p__Firmicutes;c__Bacilli;o__unidentified_Bacilli;f__Staphylococcaceae;g__Staphylococcus	-1	1	0	2-Undecenal, E-	（E）-2-十一烯醛
	NMW0158	k__Bacteria;p__Firmicutes;c__Bacilli;o__unidentified_Bacilli;f__Staphylococcaceae;g__Staphylococcus	-1	1	0	Benzene, 1-methoxy-2-nitro-	1-甲氧基-2-硝基-苯
	D445	k__Bacteria;p__Firmicutes;c__Bacilli;o__unidentified_Bacilli;f__Staphylococcaceae;g__Staphylococcus	-1	1	0	Furfuryl hexanoate	己酸糠酯
	XMW1316	k__Bacteria;p__Firmicutes;c__Bacilli;o__unidentified_Bacilli;f__Staphylococcaceae;g__Staphylococcus	-1	1	0	4-Methoxyformanilide	4-甲氧基甲酰苯胺
	NMW0159	k__Bacteria;p__Firmicutes;c__Bacilli;o__unidentified_Bacilli;f__Staphylococcaceae;g__Staphylococcus	-1	1	0	Hexanedioic Acid	己二酸
	WMW0217	k__Bacteria;p__Firmicutes;c__Bacilli;o__unidentified_Bacilli;f__Staphylococcaceae;g__Staphylococcus	-1	1	0	2-Octenal, 2-butyl-	2-丁基-2-辛醇
	D283	k__Bacteria;p__Proteobacteria;c__Gammaproteobacteria;o__Enterobacterales;f__Erwiniaceae;g__Pantoea	-1	1	0	2-Buten-1-one, 1-(2,6,6-trimethyl-2-cyclohexen-1-yl)-, (E)-	（E）-1-（2,6,6-三甲基-2-环己烯-1-基）-2-丁-1-酮
	KMW0696	k__Bacteria;p__Firmicutes;c__Bacilli;o__unidentified_Bacilli;f__Staphylococcaceae;g__Staphylococcus	-1	1	0	Phenol, 2-methoxy-4-propyl-	4-丙基愈创木酚
	NMW0193	k__Bacteria;p__Actinobacteria;c__unidentified_Actinobacteria;o__Corynebacteriales;f__Corynebacteriaceae;g__Corynebacterium	-1	1	0	Benzeneethanol, 4-hydroxy-	4-羟基-苯乙醇
	KMW0619	k__Bacteria;p__Proteobacteria;c__Gammaproteobacteria;o__Enterobacterales;f__Erwiniaceae;g__Pantoea	-1	1	0	Butanoic acid, 3,7-dimethyl-2,6-octadienyl ester, (E)-	丁酸香叶酯
	WMW0075	k__Bacteria;p__Proteobacteria;c__Gammaproteobacteria;o__Enterobacterales;f__Erwiniaceae;g__Pantoea	-1	1	0	1,6,10-Dodecatrien-3-ol, 3,7,11-trimethyl-	3,7,11-三甲基-1,6,10-十二碳三烯-3-醇
	XMW0027	k__Bacteria;p__Proteobacteria;c__Gammaproteobacteria;o__Enterobacterales;f__Erwiniaceae;g__Pantoea	-1	1	0	Ledol	喇叭茶醇
	D393	k__Bacteria;p__Actinobacteria;c__unidentified_Actinobacteria;o__Corynebacteriales;f__Corynebacteriaceae;g__Corynebacterium	-1	1	0	1,3-Cyclohexadiene-1-carboxylic acid, 2,6,6-trimethyl-, ethyl ester	1,3-环己二烯-1-羧酸，2,6,6-三甲基-乙酯
	KMW0478	k__Bacteria;p__Actinobacteria;c__unidentified_Actinobacteria;o__Corynebacteriales;f__Corynebacteriaceae;g__Corynebacterium	-1	1	0	cis-.beta.-Farnesene	顺-Β-法呢烯
	XMW0508	k__Bacteria;p__Actinobacteria;c__unidentified_Actinobacteria;o__Corynebacteriales;f__Corynebacteriaceae;g__Corynebacterium	-1	1	0	2,5-Dihydroxy-4-isopropyl-2,4,6-cycloheptatrien-1-one	2,5-二羟基-4-异丙基-2,4,6-环庚三烯-1-酮
	XMW1354	k__Bacteria;p__Proteobacteria;c__Gammaproteobacteria;o__Enterobacterales;f__Erwiniaceae;g__Pantoea	-1	1	0	cis-5-Dodecenoic Acid	顺-5-十二碳烯酸
